# Supplementary material for: Global transcriptome analysis reveals potential genes associated with genic male sterility of rapeseed (Brassica napus L.)
Source: Front Plant Sci. 2022 Oct 21;13:1004781. doi: 10.3389/fpls.2022.1004781 (PMC9635397; doi:10.3389/fpls.2022.1004781)
Supplement: Supplementary file 4 [file Table_1.xlsx]

## Sheet: Table S1
Table S1 The information of samples and replicates
Sample		Replicate
DGMS	4001A	4001A1	4001A2	4001A3
	4001B	4001B1	4001B2	4001B3
	4006A	4006A1	4006A2	4006A3
	4006B	4006B1	4006B2	4006B3
RGMS	6251A	6251A1	6251A2	6251A3
	6251B	6251B1	6251B2	6251B3
	6284A	6284A1	6284A2	6284A3
	6284B	6284B1	6284B2	6284B3

## Sheet: 4001B_vs_4001A_up
Table S1: Up-regulated differentially expressed genes (Fold change≥2, pvalue＜0.05, padj<0.01) in 4001B.
gene_id	4001A1_read_count	4001A2_read_count	4001A3_read_count	4001B1_read_count	4001B2_read_count	4001B3_read_count	4001A_read_count	4001B_read_count	log2FoldChange	pvalue	padj	gene_name	gene_chr	gene_start	gene_end	gene_strand	gene_length	gene_biotype	gene_description	tf_family
BnaA03g02140D	0	6.79319	0.850758	17805.5	16056	13537	2.54798	15799.5	12.7354	5.53e-111	5.91e-107	BnaA03g02140D	chrA03	975911	977658	-	360	-	PF01277:Oleosin	-
BnaA05g24130D	39.9587	16.983	11.9106	22024.3	11928.4	7264.68	22.9508	13739.1	9.22877	8.14e-40	5.74e-37	BnaA05g24130D	chrA05	18154448	18156055	-	1035	-	-	-
BnaA03g52460D	604.504	790.274	394.752	13413	15126.8	11869.6	596.51	13469.8	4.49896	2.28e-83	8.96e-80	BnaA03g52460D	chrA03	27391183	27391800	+	363	-	PF00234:Protease inhibitor/seed storage/LTP family	-
BnaC02g01550D	133.196	329.47	27.2243	14785.7	13685.9	11801.5	163.296	13424.4	6.36254	7e-13	4.9e-11	BnaC02g01550D	chrC02	627160	628665	+	450	-	PF01277:Oleosin	-
BnaC03g26980D	1222.33	1236.36	760.578	7014.12	17786.3	13694	1073.09	12831.5	3.58028	7.98e-32	3.37e-29	BnaC03g26980D	chrC03	15498735	15500785	+	1179	-	PF02797:Chalcone and stilbene synthases, C-terminal domain|PF00195:Chalcone and stilbene synthases, N-terminal domain	Chal_sti_synt_C
BnaAnng06430D	150.614	403.062	54.4485	13803.8	12942.1	11404.2	202.708	12716.7	5.97256	9.06e-16	9.05e-14	BnaAnng06430D	chrAnn_random	6286251	6287757	+	450	-	PF01277:Oleosin	-
BnaA03g02110D	43.0325	89.4436	7.65682	20656.2	9269.9	5851.92	46.711	11926	7.99971	3.79e-16	3.96e-14	BnaA03g02110D	chrA03	964861	966041	-	624	-	PF01277:Oleosin	-
BnaCnng55000D	1018.43	1270.33	504.499	6819.2	15650.2	13186.9	931.087	11885.4	3.67485	3.26e-27	1.05e-24	BnaCnng55000D	chrCnn_random	54815789	54823130	+	2694	-	PF00657:GDSL-like Lipase/Acylhydrolase	Lipase_GDSL
BnaA10g23970D	748.97	1031.43	125.912	14900.3	11849.8	8235.06	635.438	11661.7	4.19822	2.11e-07	6.41e-06	BnaA10g23970D	chrA10	15719886	15721245	-	1026	-	PF01277:Oleosin	-
BnaC03g03150D	3174.16	4658.99	1180.85	7160.99	14221.9	12842.2	3004.67	11408.3	1.92493	0.000529906	0.00663705	BnaC03g03150D	chrC03	1519876	1520984	-	351	-	PF01277:Oleosin	-
BnaC01g39610D	0	0	0	5080.68	15153	13402	0	11211.9	15.9017	2.43e-31	9.78e-29	BnaC01g39610D	chrC01	38241333	38243163	+	1194	-	PF00295:Glycosyl hydrolases family 28	-
BnaC02g35130D	3096.29	2241.75	1544.13	7525.88	14121.9	9005.66	2294.05	10217.8	2.15531	1.94e-14	1.67e-12	BnaC02g35130D	chrC02	37914683	37915913	-	579	-	-	-
BnaA10g23960D	1305.32	2215.71	478.126	10861.6	9620.42	9024.32	1333.05	9835.44	2.88352	1.34e-06	3.43e-05	BnaA10g23960D	chrA10	15711917	15713045	-	588	-	PF01277:Oleosin	-
BnaA09g04230D	4.09833	22.644	4.25379	5387.37	13399.5	9771.86	10.332	9519.57	9.86745	2.41e-32	1.05e-29	BnaA09g04230D	chrA09	2092284	2092529	-	246	-	-	-
BnaA06g14250D	380.12	441.557	245.869	7503.71	10987.6	9107.75	355.849	9199.67	4.695	1.81e-93	1.04e-89	BnaA06g14250D	chrA06	7678501	7685362	+	2613	-	PF00657:GDSL-like Lipase/Acylhydrolase	Lipase_GDSL
BnaA05g02520D	7.17208	15.8508	5.95531	5326.4	12234.3	9145.07	9.65938	8901.92	9.88971	2.08e-136	3.89e-132	BnaA05g02520D	chrA05	1384993	1386814	+	855	-	PF00069:Protein kinase domain	Pkinase
BnaC03g03650D	1445.69	964.632	640.621	7198.87	9950.56	8654.39	1016.98	8601.27	3.0808	1.85e-31	7.58e-29	BnaC03g03650D	chrC03	1766102	1767836	+	1065	-	-	-
BnaAnng37210D	653.683	678.186	280.75	3951.85	10956.5	9434.87	537.54	8114.4	3.91646	5.02e-12	3.09e-10	BnaAnng37210D	chrAnn_random	42164745	42166949	+	1473	-	PF00657:GDSL-like Lipase/Acylhydrolase	Lipase_GDSL
BnaA03g02520D	20.4916	20.3796	17.8659	7452.9	9011.62	7834.4	19.579	8099.64	8.70022	1.25e-300	9.35e-296	BnaA03g02520D	chrA03	1178159	1180699	+	1068	-	-	-
BnaA03g22910D	386.268	620.444	233.108	4228.05	11122.5	8859.66	413.273	8070.08	4.28814	9.87e-16	9.82e-14	BnaA03g22910D	chrA03	10904861	10906151	+	1179	-	PF00195:Chalcone and stilbene synthases, N-terminal domain|PF02797:Chalcone and stilbene synthases, C-terminal domain	Chal_sti_synt_N
BnaC07g22530D	2871.9	2473.85	1922.71	5727.32	10071	7992.47	2422.82	7930.25	1.71086	5.16e-14	4.19e-12	BnaC07g22530D	chrC07	28947408	28949034	-	573	-	PF02987:Late embryogenesis abundant protein	-
BnaC04g21470D	19.4671	15.8508	22.1197	2921.86	10279.7	8969.43	19.1458	7390.34	8.58826	9.62e-49	1.03e-45	BnaC04g21470D	chrC04	22344562	22346620	+	1728	-	PF04043:Plant invertase/pectin methylesterase inhibitor|PF01095:Pectinesterase	-
BnaC02g01560D	0	2.2644	0	9401.11	7359.99	4994.61	0.754798	7251.9	13.4202	1.23e-37	7.42e-35	BnaC02g01560D	chrC02	629668	630975	+	474	-	PF01277:Oleosin	-
BnaA08g11810D	135.245	286.446	10.2091	5038.19	8942.68	7682.91	143.967	7221.26	5.64948	2.36e-07	7.09e-06	BnaA08g11810D	chrA08	10599612	10600625	-	489	-	PF00234:Protease inhibitor/seed storage/LTP family	-
BnaA03g41090D	437.497	400.798	404.961	6653.85	8919.38	6087.93	414.418	7220.39	4.12299	5.06e-123	6.3e-119	BnaA03g41090D	chrA03	20612824	20615527	-	1434	-	PF12697:Alpha/beta hydrolase family	-
BnaC07g32000D	433.398	465.333	395.602	6022	8583.42	5915.59	431.445	6840.34	3.98787	1.46e-105	1.21e-101	BnaC07g32000D	chrC07	35882766	35887429	-	2166	-	PF12697:Alpha/beta hydrolase family	-
BnaC02g38360D	0	1.1322	1.70152	3563.87	8929.09	7901.36	0.944571	6798.11	12.7605	6.37e-37	3.63e-34	BnaC02g38360D	chrC02	41340977	41342766	-	1194	-	PF00295:Glycosyl hydrolases family 28	-
BnaC04g02280D	3.07375	5.66099	3.40303	3651.63	9572.85	7006.72	4.04592	6743.73	10.7223	4.09e-61	8.05e-58	BnaC04g02280D	chrC04	1749060	1749306	+	186	-	-	-
BnaA05g29810D	1.02458	0	0	3653.47	8284.36	7692.79	0.341527	6543.54	14.1631	1.78e-28	6.12e-26	BnaA05g29810D	chrA05	20745641	20747751	+	1512	-	PF00295:Glycosyl hydrolases family 28	-
BnaC05g23320D	0	0	1.70152	3332	8535.84	7444.71	0.567172	6437.52	13.2824	2.16e-29	7.66e-27	BnaC05g23320D	chrC05	17514134	17516039	+	1275	-	PF06746:Protein of unknown function (DUF1216)	-
BnaA09g02350D	70.6962	18.1152	45.9409	3336.62	8177.55	7655.47	44.9174	6389.88	7.14999	4.04e-29	1.41e-26	BnaA09g02350D	chrA09	1192863	1195171	-	1416	-	PF06746:Protein of unknown function (DUF1216)	-
BnaA09g39720D	1.02458	0	0	2798.07	8772.76	7427.14	0.341527	6332.66	14.1158	1.57e-25	4.62e-23	BnaA09g39720D	chrA09	28106989	28109066	-	1725	-	PF04043:Plant invertase/pectin methylesterase inhibitor|PF01095:Pectinesterase	-
BnaC07g25330D	0	1.1322	0.850758	3244.25	8365.92	7355.79	0.660985	6321.99	13.2281	5.34e-30	2e-27	BnaC07g25330D	chrC07	31475072	31477711	+	1695	-	PF06746:Protein of unknown function (DUF1216)	-
BnaC09g01840D	18.4425	10.1898	7.65682	3069.66	7983.36	7416.17	12.0964	6156.39	8.99841	2.38e-54	3.49e-51	BnaC09g01840D	chrC09	1004164	1006490	-	1614	-	PF06746:Protein of unknown function (DUF1216)	-
BnaC05g15620D	3.07375	12.4542	1.70152	4283.48	7583.32	6353.58	5.74315	6073.46	10.0931	1.83e-44	1.57e-41	BnaC05g15620D	chrC05	9443979	9446289	+	1659	-	PF00657:GDSL-like Lipase/Acylhydrolase	Lipase_GDSL
BnaCnng76410D	9.22124	9.05758	13.6121	1833.67	9023.27	7362.38	10.6303	6073.11	9.1512	2.14e-36	1.18e-33	BnaCnng76410D	chrCnn_random	77586502	77588482	+	1734	-	PF04043:Plant invertase/pectin methylesterase inhibitor|PF01095:Pectinesterase	-
BnaA06g31290D	0	0	0	2974.51	8032.88	6949.64	0	5985.68	14.9963	2.04e-29	7.29e-27	BnaA06g31290D	chrA06	21065186	21067780	-	1707	-	PF06746:Protein of unknown function (DUF1216)	-
BnaC02g11200D	2175.19	2818.04	2719.87	5460.35	5859.84	6109.89	2571.03	5810.02	1.17614	1.55e-16	1.67e-14	BnaC02g11200D	chrC02	6445708	6449220	-	1893	-	PF12076:WAX2 C-terminal domain|PF04116:Fatty acid hydroxylase superfamily	-
BnaC07g51250D	202.867	315.883	75.7175	4126.44	7605.65	4994.61	198.156	5575.57	4.81616	3.48e-17	4.07e-15	BnaC07g51250D	chrC07_random	2918069	2920817	-	2004	-	PF07173:Glycine-rich domain-containing protein-like	-
BnaCnng69820D	1617.82	2388.94	1246.36	4196.65	6183.17	6246	1751.04	5541.94	1.66267	2.71e-11	1.51e-09	BnaCnng69820D	chrCnn_random	69842452	69845128	-	951	-	PF00854:POT family	-
BnaC03g03170D	0	1.1322	0	6025.69	5798.67	4741.03	0.377399	5521.8	13.9182	1.15e-31	4.79e-29	BnaC03g03170D	chrC03	1525165	1526940	-	363	-	PF01277:Oleosin	-
BnaA09g26100D	0	0	0	2808.23	7312.42	6360.16	0	5493.6	14.8725	2.15e-29	7.65e-27	BnaA09g26100D	chrA09	19202415	19204370	-	1326	-	PF06746:Protein of unknown function (DUF1216)	-
BnaA10g01390D	7.17208	7.92538	14.4629	3175.89	6998.79	5945.23	9.85345	5373.3	9.05849	3.51e-123	5.25e-119	BnaA10g01390D	chrA10	738267	740715	-	1392	-	PF00295:Glycosyl hydrolases family 28	-
BnaA08g27230D	7.17208	15.8508	4.25379	2295.55	7121.13	6407.37	9.09221	5274.68	9.2022	6.99e-38	4.36e-35	BnaA08g27230D	chrA08	18216370	18218234	-	1263	-	PF00295:Glycosyl hydrolases family 28	-
BnaC06g31750D	4.09833	7.92538	5.95531	1269.25	7656.14	6281.13	5.99301	5068.84	9.72881	5.23e-31	2.03e-28	BnaC06g31750D	chrC06	32205320	32205690	-	294	-	-	-
BnaA04g28930D	1743.84	2318.74	935.834	6460.78	5250.06	3136.17	1666.14	4949.01	1.57116	1.15e-06	2.97e-05	BnaA04g28930D	chrA04_random	1082819	1085150	+	429	-	PF16845:Aspartic acid proteinase inhibitor	-
BnaA10g11680D	1496.91	1977.95	1484.57	4946.74	5158.79	4675.17	1653.15	4926.9	1.57617	8.43e-25	2.33e-22	BnaA10g11680D	chrA10	9819217	9823026	+	1893	-	PF12076:WAX2 C-terminal domain|PF04116:Fatty acid hydroxylase superfamily	-
BnaA10g23860D	0	2.2644	0.850758	1930.66	6754.1	5829.97	1.03838	4838.24	12.2389	3.39e-29	1.19e-26	BnaA10g23860D	chrA10	15680729	15682706	+	1098	-	PF01095:Pectinesterase	-
BnaA08g28550D	258.195	310.222	89.3296	3105.68	6211.33	4956.19	219.249	4757.73	4.44098	9.21e-15	8.26e-13	BnaA08g28550D	chrA08	18738398	18739851	+	1032	-	PF08246:Cathepsin propeptide inhibitor domain (I29)|PF00112:Papain family cysteine protease	Peptidase_C1
BnaCnng66900D	0	2.2644	5.10455	1867.84	6703.61	5649.94	2.45631	4740.47	10.8725	1.94e-27	6.32e-25	BnaCnng66900D	chrCnn_random	66590504	66592591	-	1725	-	PF01095:Pectinesterase|PF04043:Plant invertase/pectin methylesterase inhibitor	-
BnaA08g19210D	590.159	760.837	532.574	4059.93	5281.14	4867.27	627.857	4736.11	2.91673	1.08e-59	2.01e-56	BnaA08g19210D	chrA08	14832652	14834624	+	717	-	PF01596:O-methyltransferase	-
BnaA02g08090D	1668.02	2223.64	2061.39	4117.2	4980.13	4993.51	1984.35	4696.95	1.24306	4.07e-15	3.8e-13	BnaA02g08090D	chrA02	3811395	3815386	-	1893	-	PF04116:Fatty acid hydroxylase superfamily|PF12076:WAX2 C-terminal domain	-
BnaC03g03140D	24.59	88.3114	8.50758	9088.88	3481.92	1355.68	40.4697	4642.16	6.84525	1.07e-09	4.8e-08	BnaC03g03140D	chrC03	1516588	1518583	-	645	-	PF01277:Oleosin	-
BnaC06g27820D	776.633	1000.86	342.855	5019.72	5240.35	3451.22	706.784	4570.43	2.69425	6.88e-17	7.66e-15	BnaC06g27820D	chrC06	29174621	29174970	+	291	-	-	-
BnaCnng36380D	112.704	167.565	83.3743	3152.8	5465.62	5006.68	121.215	4541.7	5.23409	3.01e-81	1.13e-77	BnaCnng36380D	chrCnn_random	34859014	34860048	-	327	-	PF01277:Oleosin	-
BnaA01g29830D	11.2704	15.8508	5.10455	1068.79	6701.67	5776.18	10.7419	4515.55	8.72652	6.98e-24	1.71e-21	BnaA01g29830D	chrA01	20617655	20620584	-	1530	-	PF07731:Multicopper oxidase|PF00394:Multicopper oxidase|PF07732:Multicopper oxidase	-
BnaC07g25720D	12.295	18.1152	15.3136	2230.88	5804.49	5368.93	15.2413	4468.1	8.19966	6.27e-105	4.69e-101	BnaC07g25720D	chrC07	31768735	31769748	+	546	-	PF06746:Protein of unknown function (DUF1216)	-
BnaA02g06230D	3.07375	0	0.850758	1783.78	6254.05	5262.45	1.30817	4433.43	11.7169	1.17e-29	4.3e-27	BnaA02g06230D	chrA02	2993222	2994178	-	420	-	PF05938:Plant self-incompatibility protein S1	Self-incomp_S1
BnaC03g72420D	4.09833	6.79319	14.4629	2089.55	5861.78	5175.73	8.45147	4375.68	8.99462	1.23e-40	9.03e-38	BnaC03g72420D	chrC03_random	705619	707609	-	1704	-	PF01095:Pectinesterase|PF04043:Plant invertase/pectin methylesterase inhibitor	-
BnaA06g30420D	8.19666	4.52879	8.50758	2051.67	5924.89	5138.41	7.07768	4371.66	9.25606	2.04e-52	2.54e-49	BnaA06g30420D	chrA06	20549607	20551397	+	1194	-	PF00295:Glycosyl hydrolases family 28	-
BnaA07g05150D	76.8437	146.053	45.9409	3352.33	5645.25	3973.73	89.6127	4323.77	5.59647	1.47e-26	4.57e-24	BnaA07g05150D	chrA07	5519817	5521641	-	888	-	PF06955:Xyloglucan endo-transglycosylase (XET) C-terminus|PF00722:Glycosyl hydrolases family 16	-
BnaA08g18330D	3.07375	9.05758	6.80606	2035.97	5821.97	5042.91	6.31246	4300.28	9.41791	5.93e-48	6.16e-45	BnaA08g18330D	chrA08	14366608	14368376	-	1266	-	PF00295:Glycosyl hydrolases family 28	-
BnaAnng35110D	1582.98	694.037	823.534	2699.23	5787.01	4363.42	1033.52	4283.22	2.05111	3.69e-10	1.76e-08	BnaAnng35110D	chrAnn_random	39917307	39917645	+	336	-	-	-
BnaAnng40360D	1.02458	0	0	1890.94	5746.23	4929.84	0.341527	4189	13.5196	2.83e-24	7.28e-22	BnaAnng40360D	chrAnn_random	46093784	46094304	+	252	-	-	-
BnaCnng19590D	1522.53	2061.73	1723.64	4049.77	4402.4	4091.19	1769.3	4181.12	1.2411	4.95e-17	5.65e-15	BnaCnng19590D	chrCnn_random	18358943	18364749	-	1893	-	PF04116:Fatty acid hydroxylase superfamily|PF12076:WAX2 C-terminal domain	-
BnaC03g35500D	1.02458	1.1322	1.70152	1599.95	5809.35	5105.48	1.2861	4171.59	11.6393	2.24e-31	9.05e-29	BnaC03g35500D	chrC03	21557260	21558509	-	540	-	PF00295:Glycosyl hydrolases family 28	-
BnaC09g03610D	6.14749	9.05758	6.80606	2053.52	5902.56	4353.54	7.33705	4103.21	9.13867	2.12e-93	1.13e-89	BnaC09g03610D	chrC09	2060735	2060962	-	228	-	-	-
BnaA03g40500D	1.02458	0	0	830.461	6176.37	5224.03	0.341527	4076.95	13.4805	1.21e-17	1.5e-15	BnaA03g40500D	chrA03	20235012	20236815	+	975	-	-	-
BnaA03g55650D	995.894	688.376	592.978	5022.49	3773.21	3353.52	759.083	4049.74	2.41608	3.95e-26	1.21e-23	BnaA03g55650D	chrA03_random	359570	360969	-	1044	-	PF08263:Leucine rich repeat N-terminal domain	LRRNT_2
BnaC05g44150D	0	0	0	1798.56	4906.34	5225.13	0	3976.68	14.4063	4.7e-26	1.43e-23	BnaC05g44150D	chrC05	40616480	40618789	+	1482	-	PF00295:Glycosyl hydrolases family 28	-
BnaC04g54180D	0	0	0	9612.65	1911.85	395.178	0	3973.23	14.4051	4.11e-11	2.23e-09	BnaC04g54180D	chrC04_random	1570434	1571138	-	423	-	PF16845:Aspartic acid proteinase inhibitor	-
BnaC07g25300D	13.3196	3.39659	3.40303	2547.73	4716.03	4529.17	6.7064	3930.98	9.20319	3.33e-48	3.5e-45	BnaC07g25300D	chrC07	31457935	31459374	-	984	-	-	-
BnaC09g38100D	86.0649	107.559	71.4637	1555.61	5373.38	4795.92	88.3625	3908.3	5.46831	2.57e-23	5.86e-21	BnaC09g38100D	chrC09	41110267	41112599	+	1716	-	PF09118:Domain of unknown function (DUF1929)|PF07250:Glyoxal oxidase N-terminus	-
BnaC01g16500D	39.9587	50.9489	45.0902	1285.87	5586.99	4646.63	45.3326	3839.83	6.40485	2.94e-25	8.51e-23	BnaC01g16500D	chrC01	11313531	11314792	+	552	-	PF04043:Plant invertase/pectin methylesterase inhibitor	-
BnaC07g24070D	271.514	448.35	148.883	5515.78	2783.79	3217.4	289.582	3838.99	3.72985	3.56e-12	2.25e-10	BnaC07g24070D	chrC07	30475444	30476440	-	522	-	PF02298:Plastocyanin-like domain	Cu_bind_like
BnaA10g30190D	67.6224	133.599	40.8364	2556.97	4758.75	4199.86	80.686	3838.53	5.57628	2.51e-24	6.52e-22	BnaA10g30190D	chrA10_random	2105832	2106825	-	327	-	PF01277:Oleosin	-
BnaA01g03680D	1608.59	1833.03	1938.03	5023.41	1773.97	4658.71	1793.22	3818.7	1.09046	0.000514183	0.00646939	BnaA01g03680D	chrA01	1729353	1735454	+	3141	-	PF04455:LOR/SDH bifunctional enzyme conserved region|PF03435:Saccharopine dehydrogenase NADP binding domain|PF16653:Saccharopine dehydrogenase C-terminal domain|PF05222:Alanine dehydrogenase/PNT, N-terminal domain	Saccharop_dh
BnaCnng04830D	243.851	399.666	229.705	3520.45	3976.14	3719.06	291.074	3738.55	3.68669	1.49e-66	3.27e-63	BnaCnng04830D	chrCnn_random	4324310	4326232	-	717	-	PF01596:O-methyltransferase	-
BnaC03g02760D	1205.93	881.982	704.428	4565.23	3230.44	3284.37	930.781	3693.34	1.98902	1.3e-18	1.79e-16	BnaC03g02760D	chrC03	1365923	1373995	+	1521	-	PF08263:Leucine rich repeat N-terminal domain	LRRNT_2
BnaA05g11550D	0	0	0	1620.28	5191.81	4159.24	0	3657.11	14.2855	3.92e-25	1.12e-22	BnaA05g11550D	chrA05	6499906	6500974	+	255	-	-	-
BnaC02g42910D	951.837	1080.12	624.456	3350.48	3838.27	3732.23	885.47	3640.33	2.04085	2.05e-23	4.74e-21	BnaC02g42910D	chrC02	45299974	45301459	-	534	-	PF14368:Probable lipid transfer	-
BnaA03g42440D	126.024	176.623	42.5379	6291.73	2742.03	1872.7	115.061	3635.49	4.98354	6.04e-12	3.67e-10	BnaA03g42440D	chrA03	21302111	21303460	+	1101	-	PF00112:Papain family cysteine protease|PF08246:Cathepsin propeptide inhibitor domain (I29)	Peptidase_C1
BnaC09g18430D	7.17208	13.5864	25.5227	1883.55	4953.92	4023.13	15.4271	3620.2	7.86197	1.17e-35	6.11e-33	BnaC09g18430D	chrC09	15179325	15181648	+	1608	-	PF08031:Berberine and berberine like|PF01565:FAD binding domain	BBE
BnaC03g17860D	360.653	279.653	282.452	2939.41	4345.11	3475.37	307.586	3586.63	3.54381	2.31e-76	7.85e-73	BnaC03g17860D	chrC03	9121005	9127479	-	2259	-	PF03016:Exostosin family|PF16845:Aspartic acid proteinase inhibitor	-
BnaAnng37370D	700.814	662.336	545.336	3283.05	4095.57	3160.32	636.162	3512.98	2.46638	7.49e-50	8.61e-47	BnaAnng37370D	chrAnn_random	42339890	42341053	+	549	-	PF04116:Fatty acid hydroxylase superfamily	-
BnaA10g15570D	34.8358	52.0811	45.0902	1219.36	4959.74	4149.36	44.0024	3442.82	6.29043	3.84e-25	1.1e-22	BnaA10g15570D	chrA10	12053351	12055831	+	1695	-	PF09118:Domain of unknown function (DUF1929)|PF07250:Glyoxal oxidase N-terminus	-
BnaC03g35490D	3.07375	10.1898	5.95531	910.828	5101.5	4286.58	6.40628	3432.97	9.07477	9.52e-26	2.84e-23	BnaC03g35490D	chrC03	21548270	21549696	-	1188	-	PF00295:Glycosyl hydrolases family 28	-
BnaA07g26300D	0	0	0	1687.71	4396.58	4181.2	0	3421.83	14.1895	1.64e-26	5.07e-24	BnaA07g26300D	chrA07	19362017	19364383	-	1827	-	PF09118:Domain of unknown function (DUF1929)|PF07250:Glyoxal oxidase N-terminus	-
BnaA06g15820D	6.14749	3.39659	0.850758	1941.75	4702.43	3620.27	3.46495	3421.48	9.98617	5.03e-44	4.23e-41	BnaA06g15820D	chrA06	8684159	8684921	-	396	-	-	-
BnaA08g18320D	0	0	0	1284.95	4806.33	4163.64	0	3418.3	14.188	7.67e-23	1.67e-20	BnaA08g18320D	chrA08	14362177	14363947	-	1263	-	PF00295:Glycosyl hydrolases family 28	-
BnaCnng48740D	4.09833	2.2644	5.10455	1312.66	4758.75	4179	3.82242	3416.81	9.78068	3.7e-38	2.36e-35	BnaCnng48740D	chrCnn_random	48120788	48122618	-	1263	-	PF00295:Glycosyl hydrolases family 28	-
BnaA08g24930D	1530.73	1830.76	1368.87	2590.23	4097.52	3398.53	1576.79	3362.09	1.09274	3.76e-08	1.31e-06	BnaA08g24930D	chrA08	17303880	17304693	-	345	-	-	-
BnaAnng06440D	0	2.2644	0	5940.71	2802.23	1288.72	0.754798	3343.89	12.247	4.91e-19	7.09e-17	BnaAnng06440D	chrAnn_random	6288798	6290111	+	297	-	-	-
BnaC08g01740D	195.695	209.457	88.4788	2195.78	4259.67	3547.82	164.544	3334.42	4.3451	2.09e-42	1.65e-39	BnaC08g01740D	chrC08	1286685	1290409	+	1233	-	PF08246:Cathepsin propeptide inhibitor domain (I29)|PF00112:Papain family cysteine protease	Peptidase_C1
BnaA07g22620D	1296.1	1549.98	801.414	3313.53	3687.76	2905.65	1215.83	3302.32	1.44249	5.45e-10	2.55e-08	BnaA07g22620D	chrA07	17216972	17221981	-	1521	-	PF13489:Methyltransferase domain|PF08241:Methyltransferase domain	Methyltransf_11
BnaA06g39760D	301.227	167.565	182.913	2688.14	4230.54	2986.88	217.235	3301.86	3.92612	1.3e-53	1.77e-50	BnaA06g39760D	chrA06_random	1727317	1728843	+	543	-	-	-
BnaC03g77170D	1427.24	1970.02	1345.05	4018.36	2909.04	2912.24	1580.77	3279.88	1.05367	1.97e-07	6e-06	BnaC03g77170D	chrC03_random	5728830	5730361	+	777	-	PF01596:O-methyltransferase	-
BnaA03g30180D	8.19666	3.39659	7.65682	1054.01	4773.32	4005.56	6.41669	3277.63	8.98446	3.4e-31	1.34e-28	BnaA03g30180D	chrA03	14640283	14642602	-	1188	-	PF00295:Glycosyl hydrolases family 28	-
BnaA01g31470D	660.856	892.172	1071.96	5282.99	1656.48	2811.25	874.994	3250.24	1.89313	0.000225455	0.00320695	BnaA01g31470D	chrA01	21397958	21402560	+	2025	-	PF06964:Alpha-L-arabinofuranosidase C-terminal domain	-
BnaA03g12250D	1662.9	1342.79	1812.11	3275.66	3410.07	3032.99	1605.93	3239.57	1.01175	2.01e-11	1.14e-09	BnaA03g12250D	chrA03	5519371	5528772	-	6489	-	PF01493:GXGXG motif|PF07992:Pyridine nucleotide-disulphide oxidoreductase|PF01645:Conserved region in glutamate synthase|PF00310:Glutamine amidotransferases class-II|PF14691:Dihydroprymidine dehydrogenase domain II, 4Fe-4S cluster|PF04898:Glutamate synthase central domain	Pyr_redox_2
BnaA10g23870D	0	1.1322	0	941.312	4901.48	3857.37	0.377399	3233.39	13.146	2.92e-18	3.9e-16	BnaA10g23870D	chrA10	15683923	15685873	+	1086	-	PF01095:Pectinesterase	-
BnaCnng14120D	1.02458	3.39659	3.40303	1771.77	4114.99	3776.14	2.60807	3220.97	10.2576	2.73e-67	6.38e-64	BnaCnng14120D	chrCnn_random	12904438	12904623	-	186	-	-	-
BnaA06g30950D	0	0	2.55227	1542.68	4194.61	3900.18	0.850758	3212.49	11.7186	7.42e-27	2.37e-24	BnaA06g30950D	chrA06	20865970	20866744	-	546	-	PF06746:Protein of unknown function (DUF1216)	-
BnaA06g30390D	1196.71	1932.66	1550.93	3375.42	2390.54	3754.19	1560.1	3173.38	1.02452	4.9e-06	0.000110852	BnaA06g30390D	chrA06	20534569	20537671	+	1035	-	PF01344:Kelch motif|PF13964:Kelch motif	Kelch_1
BnaCnng61850D	74.7945	56.6099	61.2546	2156.98	4161.6	3191.06	64.2197	3169.88	5.62469	7.89e-105	5.36e-101	BnaCnng61850D	chrCnn_random	61688197	61690512	-	1608	-	PF08031:Berberine and berberine like|PF01565:FAD binding domain	BBE
BnaC01g31750D	1471.3	1057.47	878.833	2082.16	4232.48	3113.12	1135.87	3142.59	1.46837	5.39e-08	1.82e-06	BnaC01g31750D	chrC01	30647450	30648579	-	804	-	PF01657:Salt stress response/antifungal	-
BnaA05g28470D	1577.86	1561.3	1362.06	3519.53	3362.49	2498.4	1500.41	3126.81	1.0599	2.73e-10	1.33e-08	BnaA05g28470D	chrA05	20209747	20213376	-	2121	-	PF00221:Aromatic amino acid lyase	-
BnaA04g02260D	5.12291	0	2.55227	1690.48	3954.78	3692.72	2.5584	3112.66	10.222	3.88e-36	2.12e-33	BnaA04g02260D	chrA04	1462058	1462243	-	186	-	-	-
BnaA02g31910D	1278.68	1504.69	1607.08	4335.21	1433.16	3485.25	1463.48	3084.54	1.07559	0.00078926	0.00924998	BnaA02g31910D	chrA02	23005119	23008637	-	918	-	PF05495:CHY zinc finger|PF13639:Ring finger domain|PF14599:Zinc-ribbon	zf-CHY
BnaA10g07050D	0	0	0	2300.16	3889.73	3052.75	0	3080.88	14.0381	1.14e-31	4.77e-29	BnaA10g07050D	chrA10	5510191	5510892	+	204	-	-	-
BnaC04g22570D	1.02458	0	0.850758	2504.32	3914	2773.93	0.625113	3064.08	12.1843	1.47e-31	6.09e-29	BnaC04g22570D	chrC04	23586936	23592254	+	1026	-	PF00657:GDSL-like Lipase/Acylhydrolase	Lipase_GDSL
BnaAnng37080D	1687.49	1075.59	1033.67	2445.19	3905.26	2815.64	1265.58	3055.37	1.27169	1.25e-07	3.94e-06	BnaAnng37080D	chrAnn_random	42025654	42027183	-	684	-	PF06232:Embryo-specific protein 3, (ATS3)	-
BnaA10g28030D	475.406	535.529	249.272	1513.12	4010.13	3589.53	420.069	3037.59	2.85478	4.05e-08	1.4e-06	BnaA10g28030D	chrA10_random	279634	280998	+	1035	-	PF08246:Cathepsin propeptide inhibitor domain (I29)|PF00112:Papain family cysteine protease	Peptidase_C1
BnaA03g19650D	1.02458	2.2644	4.25379	1364.39	4186.85	3539.04	2.51426	3030.09	10.1958	2.21e-37	1.3e-34	BnaA03g19650D	chrA03	9316136	9316572	+	186	-	-	-
BnaA03g21590D	7.17208	5.66099	6.80606	1620.28	3990.71	3447.92	6.54638	3019.64	8.84244	2.42e-89	1.21e-85	BnaA03g21590D	chrA03	10232720	10234788	-	1704	-	PF04043:Plant invertase/pectin methylesterase inhibitor|PF01095:Pectinesterase	-
BnaC05g50890D	445.693	797.067	147.181	2825.78	3444.05	2788.2	463.314	3019.34	2.70485	3.08e-05	0.000568593	BnaC05g50890D	chrC05_random	1693193	1695859	-	819	-	PF02713:Domain of unknown function DUF220	-
BnaCnng40260D	543.029	604.594	587.023	3314.45	2968.27	2711.36	578.215	2998.03	2.37468	9.53e-68	2.37e-64	BnaCnng40260D	chrCnn_random	38767906	38769733	-	750	-	PF03330:Lytic transglycolase|PF01357:Pollen allergen	-
BnaA01g32930D	0	0	0	2180.08	3424.63	3194.35	0	2933.02	13.9671	1.85e-31	7.58e-29	BnaA01g32930D	chrA01	22222824	22223590	-	207	-	-	-
BnaA02g17600D	1055.32	1069.93	834.594	1850.29	3686.79	3180.08	986.613	2905.72	1.55863	2.06e-10	1.02e-08	BnaA02g17600D	chrA02	10599616	10602825	+	1653	-	PF00232:Glycosyl hydrolase family 1	Glyco_hydro_1
BnaA01g24910D	704.913	697.434	460.26	1755.15	3847.98	3020.91	620.869	2874.68	2.21176	2.3e-15	2.2e-13	BnaA01g24910D	chrA01	17255051	17256170	-	804	-	PF01657:Salt stress response/antifungal	-
BnaAnng08970D	892.411	2039.09	1370.57	2613.32	3340.16	2661.96	1434.02	2871.81	1.00226	0.000165134	0.00246423	BnaAnng08970D	chrAnn_random	9548821	9549645	+	297	-	-	-
BnaCnng32530D	222.334	452.879	71.4637	3190.67	3026.53	2394.12	248.892	2870.44	3.52884	5.27e-07	1.47e-05	BnaCnng32530D	chrCnn_random	30814451	30815851	+	912	-	PF02713:Domain of unknown function DUF220	-
BnaC07g25340D	0	0	0	1100.2	4073.24	3410.6	0	2861.35	13.9315	2.63e-22	5.41e-20	BnaC07g25340D	chrC07	31479151	31480289	+	924	-	-	-
BnaA09g30930D	3.07375	19.2474	0	2423.95	3370.26	2770.63	7.44037	2854.95	8.60023	1.9e-10	9.39e-09	BnaA09g30930D	chrA09	23037292	23039693	+	819	-	PF02713:Domain of unknown function DUF220	-
BnaA08g15910D	0	1.1322	0.850758	1417.05	3591.64	3421.58	0.660985	2810.09	12.058	1.95e-29	7.01e-27	BnaA08g15910D	chrA08	13182750	13193593	+	4038	-	PF14683:Polysaccharide lyase family 4, domain III|PF14686:Polysaccharide lyase family 4, domain II|PF06045:Rhamnogalacturonate lyase family	-
BnaA05g21250D	836.059	800.464	641.472	1769	3436.28	3187.77	759.331	2797.68	1.88176	2.07e-14	1.78e-12	BnaA05g21250D	chrA05	16442686	16444809	+	1131	-	PF01553:Acyltransferase|PF16076:Acyltransferase C-terminus	Acyltransferase
BnaC03g59580D	718.232	643.088	535.127	1056.78	3992.65	3301.93	632.149	2783.79	2.13877	0.00010344	0.00164724	BnaC03g59580D	chrC03	48779450	48779872	-	423	-	PF04398:Protein of unknown function, DUF538	-
BnaC09g53640D	9.22124	5.66099	3.40303	2134.81	3428.51	2746.48	6.09509	2769.94	8.85991	5.24e-108	4.9e-104	BnaC09g53640D	chrC09_random	3602488	3603201	+	204	-	-	-
BnaC07g25320D	0	0	0	932.998	3953.81	3301.93	0	2729.58	13.8634	9.54e-21	1.64e-18	BnaC07g25320D	chrC07	31471436	31473292	-	1212	-	PF06746:Protein of unknown function (DUF1216)	-
BnaA04g09680D	0	0	0.850758	540.4	4032.46	3443.53	0.283586	2672.13	12.871	5.27e-16	5.38e-14	BnaA04g09680D	chrA04	8688665	8690223	-	942	-	PF06746:Protein of unknown function (DUF1216)	-
BnaCnng40460D	0	3.39659	0.850758	1865.07	3279.95	2845.28	1.41578	2663.44	10.9754	1.7e-47	1.71e-44	BnaCnng40460D	chrCnn_random	39004747	39006265	+	822	-	-	-
BnaCnng60890D	8.19666	18.1152	5.10455	4983.69	2299.27	630.089	10.4721	2637.68	7.988	1.82e-17	2.21e-15	BnaCnng60890D	chrCnn_random	60763663	60764498	+	771	-	PF01277:Oleosin	-
BnaA06g31320D	5.12291	3.39659	5.10455	1250.77	3228.49	3245.95	4.54135	2575.07	9.13023	1.06e-72	3.05e-69	BnaA06g31320D	chrA06	21077204	21079483	+	1095	-	-	-
BnaAnng05530D	473.357	537.794	518.962	3064.11	2682.81	1934.17	510.038	2560.36	2.32806	4.78e-34	2.28e-31	BnaAnng05530D	chrAnn_random	5913641	5916754	-	462	-	-	-
BnaA05g29830D	188.523	186.813	182.913	1260.93	3322.68	2997.86	186.083	2527.16	3.76349	8.03e-35	4e-32	BnaA05g29830D	chrA05	20752505	20753698	+	882	-	PF00295:Glycosyl hydrolases family 28	-
BnaA05g00810D	7.17208	10.1898	6.80606	1034.61	3512.99	2958.34	8.05597	2501.98	8.28821	4.05e-39	2.77e-36	BnaA05g00810D	chrA05	471116	475305	+	1779	-	PF04043:Plant invertase/pectin methylesterase inhibitor|PF01095:Pectinesterase	-
BnaC03g69220D	618.848	695.169	302.019	1542.68	3329.47	2461.08	538.679	2444.41	2.18318	2.33e-11	1.31e-09	BnaC03g69220D	chrC03	58935280	58938442	+	2439	-	PF00168:C2 domain|PF00614:Phospholipase D Active site motif|PF12357:Phospholipase D C terminal	C2
BnaA09g29240D	295.08	401.93	434.737	3102.91	2158.48	2061.51	377.249	2440.97	2.69334	2.16e-35	1.12e-32	BnaA09g29240D	chrA09	21898901	21900692	+	750	-	PF03330:Lytic transglycolase|PF01357:Pollen allergen	-
BnaC03g67820D	702.863	808.389	627.009	1827.2	2945.94	2515.96	712.754	2429.7	1.76999	2.07e-18	2.81e-16	BnaC03g67820D	chrC03	57461343	57463972	+	1341	-	PF00487:Fatty acid desaturase	-
BnaA09g13880D	784.83	808.389	429.633	1377.33	3292.58	2492.91	674.284	2387.61	1.82489	9.31e-09	3.6e-07	BnaA09g13880D	chrA09	7917221	7918843	-	966	-	PF02365:No apical meristem (NAM) protein	NAM
BnaA03g32810D	5.12291	12.4542	11.9106	593.054	3375.11	3162.52	9.82923	2376.89	7.91687	1.33e-21	2.58e-19	BnaA03g32810D	chrA03	15839252	15842058	+	1656	-	PF07732:Multicopper oxidase|PF00394:Multicopper oxidase|PF07731:Multicopper oxidase	-
BnaC04g00460D	6.14749	5.66099	6.80606	898.819	3320.74	2872.72	6.20485	2364.09	8.56866	1.74e-36	9.65e-34	BnaC04g00460D	chrC04	370687	372710	+	1770	-	PF01095:Pectinesterase|PF04043:Plant invertase/pectin methylesterase inhibitor	-
BnaC02g04430D	1218.23	1308.82	848.206	2866.43	1617.65	2588.41	1125.08	2357.5	1.06781	1.18e-05	0.000242557	BnaC02g04430D	chrC02	2314911	2319477	+	2598	-	PF07944:Beta-L-arabinofuranosidase, GH127	-
BnaC01g43360D	244.875	344.188	201.63	1708.96	2420.64	2880.41	263.564	2336.67	3.15095	6.33e-37	3.63e-34	BnaC01g43360D	chrC01_random	2906190	2907323	-	282	-	-	-
BnaC07g50270D	724.38	741.589	747.816	2025.81	2555.61	2410.58	737.928	2330.67	1.65895	1.27e-32	5.62e-30	BnaC07g50270D	chrC07_random	2511452	2514637	+	1848	-	PF13499:EF-hand domain pair|PF00069:Protein kinase domain	Pkinase
BnaC04g03400D	884.214	1033.7	707.831	2982.82	2069.15	1916.61	875.247	2322.86	1.40922	6.76e-11	3.57e-09	BnaC04g03400D	chrC04	2411695	2414466	+	1785	-	PF02219:Methylenetetrahydrofolate reductase	-
BnaC07g49180D	2.04916	6.79319	0.850758	1167.63	3048.86	2698.18	3.23104	2304.89	9.53773	1.28e-30	4.89e-28	BnaC07g49180D	chrC07_random	1794301	1796090	+	1194	-	PF00295:Glycosyl hydrolases family 28	-
BnaA01g22700D	7.17208	4.52879	3.40303	847.089	3323.65	2705.87	5.03463	2292.2	8.84011	1.18e-32	5.25e-30	BnaA01g22700D	chrA01	15012169	15012396	+	228	-	-	-
BnaA06g25070D	944.665	979.351	673.8	2123.73	2476.96	2268.98	865.939	2289.89	1.40421	1.63e-15	1.58e-13	BnaA06g25070D	chrA06	17328728	17338614	-	4680	-	PF00702:haloacid dehalogenase-like hydrolase|PF00122:E1-E2 ATPase	Hydrolase
BnaA07g20460D	0	0	0.850758	872.03	3338.21	2658.67	0.283586	2289.64	12.648	2.59e-24	6.71e-22	BnaA07g20460D	chrA07	16021569	16021997	+	429	-	PF05938:Plant self-incompatibility protein S1	Self-incomp_S1
BnaC05g01430D	1.02458	5.66099	3.40303	1351.46	2772.13	2727.82	3.36287	2283.81	9.43265	5.09e-69	1.41e-65	BnaC05g01430D	chrC05	746689	748532	-	1257	-	PF00295:Glycosyl hydrolases family 28	-
BnaA08g20390D	0	0	0	2409.17	2594.45	1830.99	0	2278.2	13.6029	4.17e-30	1.57e-27	BnaA08g20390D	chrA08	15404618	15405796	+	831	-	PF02713:Domain of unknown function DUF220	-
BnaCnng10130D	842.207	863.867	507.052	1361.62	3078.96	2337.04	737.708	2259.21	1.61536	5.1e-08	1.73e-06	BnaCnng10130D	chrCnn_random	9250879	9252492	-	969	-	PF02365:No apical meristem (NAM) protein	NAM
BnaA03g03400D	702.863	1442.42	1193.61	2419.33	1468.11	2882.6	1112.97	2256.68	1.01982	0.000527985	0.00661743	BnaA03g03400D	chrA03	1634559	1637504	-	1359	-	PF00155:Aminotransferase class I and II	Aminotran_1_2
BnaC07g18380D	330.94	458.54	347.96	3113.07	2065.26	1590.59	379.147	2256.31	2.57439	2.3e-24	6.03e-22	BnaC07g18380D	chrC07	25014242	25016556	-	462	-	-	-
BnaC09g13470D	677.249	651.014	542.784	1798.56	2616.78	2287.64	623.682	2234.33	1.84171	3.83e-24	9.59e-22	BnaC09g13470D	chrC09	10093174	10094314	-	597	-	-	-
BnaA01g20880D	133.196	251.348	56.15	2847.95	2219.65	1592.79	146.898	2220.13	3.92007	8.04e-11	4.2e-09	BnaA01g20880D	chrA01	12778851	12782730	+	999	-	PF03171:2OG-Fe(II) oxygenase superfamily|PF14226:non-haem dioxygenase in morphine synthesis N-terminal	2OG-FeII_Oxy
BnaA09g04200D	1.02458	3.39659	1.70152	922.837	3134.31	2533.53	2.0409	2196.89	10.1105	8.51e-48	8.72e-45	BnaA09g04200D	chrA09	2085450	2085686	-	237	-	-	-
BnaC03g37910D	8.19666	18.1152	5.95531	674.345	3078.96	2687.21	10.7557	2146.84	7.65468	3.92e-22	7.88e-20	BnaC03g37910D	chrC03	23193116	23195975	+	1656	-	PF07731:Multicopper oxidase|PF00394:Multicopper oxidase|PF07732:Multicopper oxidase	-
BnaCnng76800D	146.515	262.67	27.2243	1680.32	2529.39	2219.58	145.47	2143.1	3.88243	2.57e-06	6.17e-05	BnaCnng76800D	chrCnn_random	77874082	77875265	+	717	-	PF02713:Domain of unknown function DUF220	-
BnaC06g40340D	1.02458	0	0	1732.98	2448.8	2206.41	0.341527	2129.39	12.5433	7.39e-26	2.24e-23	BnaC06g40340D	chrC06	36996861	37001094	+	2586	-	PF00702:haloacid dehalogenase-like hydrolase|PF00122:E1-E2 ATPase	Hydrolase
BnaCnng07280D	994.869	986.144	729.95	1768.08	2348.79	2212.99	903.655	2109.95	1.22419	1.89e-11	1.07e-09	BnaCnng07280D	chrCnn_random	6541926	6545137	-	1176	-	PF16076:Acyltransferase C-terminus|PF01553:Acyltransferase	Acyltransferase
BnaA10g10190D	1155.73	1214.85	700.174	1731.13	2390.54	2199.82	1023.58	2107.16	1.04252	5.25e-06	0.000117673	BnaA10g10190D	chrA10	8758668	8763993	+	2919	-	PF00288:GHMP kinases N terminal domain|PF08544:GHMP kinases C terminal|PF13528:Glycosyl transferase family 1	GHMP_kinases
BnaC05g18850D	328.891	589.875	127.614	1987.01	2368.21	1953.93	348.793	2103.05	2.59304	1.37e-05	0.000276143	BnaC05g18850D	chrC05	12483202	12485299	-	894	-	PF02713:Domain of unknown function DUF220	-
BnaA03g46140D	654.708	662.336	673.8	1513.12	2394.43	2398.51	663.615	2102.02	1.66303	5.25e-17	5.97e-15	BnaA03g46140D	chrA03	23627866	23629873	-	1131	-	PF00069:Protein kinase domain|PF13499:EF-hand domain pair	Pkinase
BnaA07g35430D	0	0	0	1779.16	2397.34	2030.77	0	2069.09	13.4638	1.3e-29	4.77e-27	BnaA07g35430D	chrA07	23825066	23829314	+	2586	-	PF00702:haloacid dehalogenase-like hydrolase|PF00122:E1-E2 ATPase	Hydrolase
BnaC03g18470D	840.157	1208.05	1003.04	2307.55	1720.57	2163.6	1017.09	2063.91	1.02136	3.85e-08	1.34e-06	BnaC03g18470D	chrC03	9470365	9473709	-	1389	-	PF00108:Thiolase, N-terminal domain|PF02803:Thiolase, C-terminal domain	Thiolase_N
BnaCnng31830D	5.12291	7.92538	5.95531	301.146	3216.84	2670.74	6.33453	2062.91	8.35088	9.35e-18	1.18e-15	BnaCnng31830D	chrCnn_random	30249219	30249483	+	240	-	-	-
BnaC06g38650D	1.02458	0	1.70152	1833.67	2425.5	1914.42	0.908699	2057.86	11.0262	3.09e-38	2.02e-35	BnaC06g38650D	chrC06	36157222	36159271	-	1062	-	PF08241:Methyltransferase domain	Methyltransf_11
BnaC05g15630D	248.973	251.348	175.256	1640.6	2478.9	1958.32	225.192	2025.94	3.17248	8.42e-50	9.53e-47	BnaC05g15630D	chrC05	9462890	9465160	+	1149	-	PF00657:GDSL-like Lipase/Acylhydrolase	Lipase_GDSL
BnaAnng14670D	210.039	270.595	153.987	2128.34	2132.26	1754.15	211.541	2004.92	3.24978	1.3e-52	1.64e-49	BnaAnng14670D	chrAnn_random	15746188	15748352	-	1260	-	PF00657:GDSL-like Lipase/Acylhydrolase	Lipase_GDSL
BnaC06g24090D	0	2.2644	0	1075.26	2575.03	2361.19	0.754798	2003.82	11.5425	2.39e-23	5.49e-21	BnaC06g24090D	chrC06	25905520	25907020	+	162	-	-	-
BnaA05g09830D	831.961	652.146	1168.09	3005.92	974.859	1962.72	884.066	1981.16	1.16367	0.000808531	0.00943589	BnaA05g09830D	chrA05	5422850	5423730	+	324	-	PF05564:Dormancy/auxin associated protein	-
BnaA02g02030D	4.09833	6.79319	5.10455	762.103	2890.59	2259.1	5.33202	1970.6	8.53679	1.16e-33	5.44e-31	BnaA02g02030D	chrA02	918235	918456	+	222	-	-	-
BnaC06g28370D	0	0	0	773.188	2589.59	2522.55	0	1961.78	13.3869	4.03e-21	7.39e-19	BnaC06g28370D	chrC06	29585339	29587436	-	1782	-	PF07250:Glyoxal oxidase N-terminus|PF09118:Domain of unknown function (DUF1929)	-
BnaA03g15610D	834.01	712.152	1060.04	2637.34	1032.15	2208.6	868.736	1959.36	1.17292	0.000113978	0.00179221	BnaA03g15610D	chrA03	7218727	7219609	-	327	-	PF05564:Dormancy/auxin associated protein	-
BnaC02g30190D	989.746	450.615	444.946	1248	2517.74	2052.73	628.436	1939.49	1.62596	1.13e-06	2.93e-05	BnaC02g30190D	chrC02	31958928	31959664	-	498	-	PF00083:Sugar (and other) transporter	Sugar_tr
BnaC07g33540D	2.04916	18.1152	0	4161.54	1086.52	556.542	6.72144	1934.87	8.18188	7.37e-07	2e-05	BnaC07g33540D	chrC07	36722744	36724146	+	1101	-	PF08246:Cathepsin propeptide inhibitor domain (I29)|PF00112:Papain family cysteine protease	Peptidase_C1
BnaA03g42220D	0	0	0	4818.34	755.419	220.641	0	1931.47	13.3645	1.13e-09	5.05e-08	BnaA03g42220D	chrA03	21181300	21183020	+	1170	-	PF00544:Pectate lyase	-
BnaC01g18760D	820.69	1382.41	535.978	1732.98	2270.14	1719.02	913.027	1907.38	1.06395	0.000339623	0.00454874	BnaC01g18760D	chrC01	13035029	13038150	-	2274	-	PF03169:OPT oligopeptide transporter protein	OPT
BnaC09g48600D	1.02458	1.1322	0.850758	735.314	2565.32	2301.91	1.00251	1867.51	10.8813	2.02e-32	8.84e-30	BnaC09g48600D	chrC09	47328695	47330684	+	1098	-	PF01095:Pectinesterase	-
BnaA06g26230D	633.192	703.095	645.725	1443.84	2272.08	1871.61	660.671	1862.51	1.49543	1.79e-15	1.72e-13	BnaA06g26230D	chrA06	18081869	18082876	-	1008	-	PF07859:alpha/beta hydrolase fold	Abhydrolase_3
BnaC03g76550D	0	0	2.55227	906.209	2408.99	2147.13	0.850758	1820.78	10.8964	3.62e-24	9.11e-22	BnaC03g76550D	chrC03_random	5123648	5134432	+	4038	-	PF06045:Rhamnogalacturonate lyase family|PF14683:Polysaccharide lyase family 4, domain III|PF14686:Polysaccharide lyase family 4, domain II	-
BnaC07g22640D	779.707	732.532	729.1	1750.53	2004.09	1705.85	747.113	1820.16	1.28491	8.01e-23	1.74e-20	BnaC07g22640D	chrC07	29035965	29039636	+	771	-	PF01423:LSM domain	LSM
BnaA06g31300D	0	0	0	508.068	2590.56	2356.8	0	1818.48	13.2775	2.49e-17	2.99e-15	BnaA06g31300D	chrA06	21069960	21072082	+	1491	-	PF06746:Protein of unknown function (DUF1216)	-
BnaC01g39620D	0	1.1322	0	1122.37	2143.91	2180.06	0.377399	1815.45	12.3131	2.36e-24	6.17e-22	BnaC01g39620D	chrC01	38245843	38247717	+	1080	-	PF00295:Glycosyl hydrolases family 28	-
BnaAnng13700D	0	0	0	499.755	2501.23	2419.37	0	1806.78	13.2682	3.05e-17	3.62e-15	BnaAnng13700D	chrAnn_random	14642386	14644427	+	1092	-	PF01095:Pectinesterase	-
BnaC03g48480D	908.804	780.084	570.008	1813.34	1740.96	1837.58	752.965	1797.29	1.25631	1.51e-11	8.7e-10	BnaC03g48480D	chrC03	33480648	33487363	+	3450	-	PF00122:E1-E2 ATPase|PF00702:haloacid dehalogenase-like hydrolase	E1-E2_ATPase
BnaC02g01580D	0	1.1322	0	1945.44	2015.74	1356.78	0.377399	1772.65	12.2792	1e-24	2.75e-22	BnaC02g01580D	chrC02	637347	641345	+	3006	-	-	-
BnaC05g04860D	594.258	996.334	892.445	2177.3	1044.77	2095.54	827.679	1772.54	1.0987	0.000139059	0.00212305	BnaC05g04860D	chrC05	2373468	2375831	-	1158	-	PF07063:Domain of unknown function (DUF1338)	-
BnaC08g28710D	6.14749	2.2644	5.10455	872.954	2465.31	1963.81	4.50548	1767.36	8.59019	5.63e-63	1.17e-59	BnaC08g28710D	chrC08	29266388	29266573	+	186	-	-	-
BnaA09g13690D	3.07375	6.79319	4.25379	316.85	2745.92	2222.87	4.70691	1761.88	8.55639	9.25e-19	1.29e-16	BnaA09g13690D	chrA09	7788431	7788670	+	240	-	-	-
BnaC07g33270D	0	0	0	4218.82	755.419	283.211	0	1752.48	13.2242	1.36e-10	6.86e-09	BnaC07g33270D	chrC07	36554064	36555192	-	780	-	PF00544:Pectate lyase	-
BnaCnng71300D	0	0	3.40303	643.861	2431.32	2140.55	1.13434	1738.58	10.4691	1.75e-16	1.88e-14	BnaCnng71300D	chrCnn_random	71480284	71481422	-	774	-	PF00295:Glycosyl hydrolases family 28	-
BnaA03g02100D	0	3.39659	4.25379	3242.4	1240.91	726.688	2.55013	1736.66	9.39513	5.26e-19	7.57e-17	BnaA03g02100D	chrA03	962155	963313	-	819	-	PF01277:Oleosin	-
BnaA07g09880D	1.02458	2.2644	1.70152	1805.95	1977.88	1388.61	1.6635	1724.15	10.0311	3.48e-50	4.07e-47	BnaA07g09880D	chrA07	9534720	9536887	+	1140	-	PF02713:Domain of unknown function DUF220	-
BnaA08g24390D	1.02458	0	0	1059.55	2404.14	1674.02	0.341527	1712.57	12.2291	7.05e-24	1.72e-21	BnaA08g24390D	chrA08	17083706	17085286	+	1251	-	PF00067:Cytochrome P450	p450
BnaA08g20420D	1.02458	3.39659	0.850758	2597.62	1320.53	1212.98	1.75731	1710.37	10.0106	5.56e-45	5.07e-42	BnaA08g20420D	chrA08	15411912	15413337	+	846	-	PF02713:Domain of unknown function DUF220	-
BnaC06g18400D	0	0	0	392.598	2489.58	2225.07	0	1702.42	13.1823	1.42e-15	1.39e-13	BnaC06g18400D	chrC06	20792023	20794004	-	1770	-	PF04043:Plant invertase/pectin methylesterase inhibitor|PF01095:Pectinesterase	-
BnaA08g17620D	286.883	348.717	193.973	683.583	2771.16	1615.84	276.524	1690.19	2.61223	1.21e-05	0.000247561	BnaA08g17620D	chrA08	14003497	14003793	+	297	-	-	-
BnaCnng27240D	613.725	525.34	926.475	2552.35	893.297	1569.73	688.513	1671.79	1.27924	0.000158447	0.00237731	BnaCnng27240D	chrCnn_random	25712747	25713636	-	486	-	PF00538:linker histone H1 and H5 family	-
BnaA01g14010D	16.3933	13.5864	17.0152	533.01	2366.27	2083.46	15.6649	1660.91	6.72568	6.04e-24	1.48e-21	BnaA01g14010D	chrA01	7116844	7118074	+	552	-	PF04043:Plant invertase/pectin methylesterase inhibitor	-
BnaA02g20200D	858.6	876.321	664.442	1495.57	1675.9	1802.45	799.788	1657.97	1.05273	1.01e-10	5.2e-09	BnaA02g20200D	chrA02	12489275	12491008	+	1476	-	PF00067:Cytochrome P450	p450
BnaA01g23170D	660.856	698.566	613.396	1406.89	1766.2	1739.88	657.606	1637.66	1.31688	1.69e-18	2.31e-16	BnaA01g23170D	chrA01	15560552	15562401	-	1092	-	PF02535:ZIP Zinc transporter	-
BnaA05g32060D	774.584	569.495	468.768	1088.19	2002.15	1778.3	604.282	1622.88	1.42562	4.46e-08	1.53e-06	BnaA05g32060D	chrA05	22034108	22037270	+	1506	-	PF00295:Glycosyl hydrolases family 28	-
BnaA02g15620D	48.1554	76.9894	53.5978	809.214	2035.16	1994.55	59.5809	1612.98	4.76283	1.01e-44	9.06e-42	BnaA02g15620D	chrA02	9086066	9087993	+	1542	-	PF13347:MFS/sugar transport protein	-
BnaC02g20830D	7.17208	14.7186	13.6121	944.083	2089.54	1801.35	11.8343	1611.66	7.0881	1.59e-78	5.66e-75	BnaC02g20830D	chrC02	17467249	17469184	+	1542	-	PF13347:MFS/sugar transport protein	-
BnaC06g23520D	337.088	408.723	241.615	1541.76	1918.65	1319.45	329.142	1593.29	2.27816	9.81e-24	2.35e-21	BnaC06g23520D	chrC06	25339785	25344960	-	1521	-	PF13489:Methyltransferase domain|PF08241:Methyltransferase domain	Methyltransf_11
BnaA02g32320D	506.144	372.493	342.855	1041.08	2073.03	1642.18	407.164	1585.43	1.9615	6.39e-14	5.14e-12	BnaA02g32320D	chrA02	23253889	23260213	+	3003	-	PF03109:ABC1 family|PF00144:Beta-lactamase	ABC1
BnaA06g33630D	752.043	701.963	650.83	1510.35	1734.16	1501.67	701.612	1582.06	1.17379	9.92e-18	1.24e-15	BnaA06g33630D	chrA06	22319452	22323332	-	1008	-	PF01423:LSM domain	LSM
BnaA05g11010D	0	1.1322	0	3402.21	1026.32	310.654	0.377399	1579.73	12.1127	9.77e-13	6.7e-11	BnaA05g11010D	chrA05	6140030	6140787	+	411	-	PF16845:Aspartic acid proteinase inhibitor	-
BnaC03g46270D	74.7945	96.2368	51.0455	1880.78	1528.32	1329.33	74.0256	1579.48	4.42732	2.87e-75	9.34e-72	BnaC03g46270D	chrC03	31187781	31190218	-	1413	-	PF16656:Purple acid Phosphatase, N-terminal domain|PF14008:Iron/zinc purple acid phosphatase-like protein C|PF00149:Calcineurin-like phosphoesterase	Metallophos
BnaA07g27240D	505.119	798.199	737.607	1359.78	1842.91	1490.7	680.309	1564.46	1.20149	9.23e-09	3.58e-07	BnaA07g27240D	chrA07	19843377	19849727	+	2079	-	PF00854:POT family	-
BnaC06g02100D	135.245	140.393	91.0311	1468.78	1910.88	1283.23	122.223	1554.3	3.67477	5.1e-59	9.08e-56	BnaC06g02100D	chrC06	2867566	2870866	+	1422	-	PF08241:Methyltransferase domain|PF13847:Methyltransferase domain	Methyltransf_11
BnaC02g08710D	0	0	0	344.563	2215.77	2013.21	0	1524.51	13.0231	4.22e-15	3.92e-13	BnaC02g08710D	chrC02	4873116	4873795	-	285	-	-	-
BnaC03g12060D	733.601	728.003	776.742	1935.28	1149.63	1479.72	746.115	1521.54	1.02803	3.25e-07	9.47e-06	BnaC03g12060D	chrC03	5848041	5850400	+	1077	-	PF16363:GDP-mannose 4,6 dehydratase	-
BnaC02g23350D	0	0	0	1309.89	1597.25	1591.69	0	1499.61	12.9992	8.84e-28	2.94e-25	BnaC02g23350D	chrC02	20306866	20308858	-	1026	-	PF00657:GDSL-like Lipase/Acylhydrolase	Lipase_GDSL
BnaC05g17710D	678.273	550.248	583.62	1808.72	1426.36	1261.28	604.047	1498.79	1.31136	4.58e-13	3.31e-11	BnaC05g17710D	chrC05	11418881	11421658	+	1557	-	PF01474:Class-II DAHP synthetase family	-
BnaC09g47930D	482.578	406.459	311.377	1482.64	1666.19	1341.41	400.138	1496.75	1.90518	5.68e-23	1.26e-20	BnaC09g47930D	chrC09	47002663	47003720	-	516	-	PF01277:Oleosin	-
BnaC09g44830D	531.758	848.016	625.307	1507.58	1526.37	1442.4	668.36	1492.12	1.15982	8.95e-10	4.06e-08	BnaC09g44830D	chrC09	45441377	45442003	-	195	-	-	-
BnaC05g34170D	506.144	586.478	402.409	1037.38	1837.09	1549.97	498.344	1474.81	1.56639	3.82e-11	2.08e-09	BnaC05g34170D	chrC05	33640252	33642378	+	1134	-	PF01553:Acyltransferase|PF16076:Acyltransferase C-terminus	Acyltransferase
BnaA05g27840D	728.478	765.366	534.276	1899.25	1396.26	1126.26	676.04	1473.92	1.12582	7.92e-07	2.13e-05	BnaA05g27840D	chrA05	19960799	19963295	-	1314	-	PF11960:Domain of unknown function (DUF3474)|PF00487:Fatty acid desaturase	-
BnaC04g14330D	706.962	781.216	461.962	1924.19	1211.78	1282.13	650.047	1472.7	1.18127	1.92e-06	4.76e-05	BnaC04g14330D	chrC04	11673326	11675293	+	1518	-	PF00067:Cytochrome P450	p450
BnaA05g04680D	0	0	0	513.611	1876.9	2026.38	0	1472.3	12.9728	1.18e-18	1.63e-16	BnaA05g04680D	chrA05	2479100	2479885	+	243	-	-	-
BnaC01g08280D	621.921	583.082	384.543	819.376	1971.08	1580.71	529.849	1457.06	1.46004	1.63e-06	4.09e-05	BnaC01g08280D	chrC01	4513499	4516337	+	2193	-	PF00702:haloacid dehalogenase-like hydrolase|PF00122:E1-E2 ATPase	Hydrolase
BnaC03g04830D	514.34	814.05	701.025	1545.45	972.917	1847.46	676.472	1455.27	1.1052	1.77e-05	0.000346626	BnaC03g04830D	chrC03	2339083	2342038	-	1353	-	PF00155:Aminotransferase class I and II	Aminotran_1_2
BnaC03g76760D	417.005	746.118	323.288	1625.82	1495.3	1226.15	495.47	1449.09	1.55034	4.13e-08	1.42e-06	BnaC03g76760D	chrC03_random	5304366	5306958	-	456	-	PF00407:Pathogenesis-related protein Bet v I family	-
BnaC09g51360D	17.4179	20.3796	21.2689	396.293	2121.58	1799.16	19.6888	1439.01	6.19083	2.47e-18	3.32e-16	BnaC09g51360D	chrC09_random	502163	506944	-	414	-	PF05498:Rapid ALkalinization Factor (RALF)	-
BnaA06g03670D	114.753	158.508	83.3743	1370.86	1630.27	1292.01	118.878	1431.05	3.59804	2.63e-54	3.78e-51	BnaA06g03670D	chrA06	2249119	2252696	-	1422	-	PF08241:Methyltransferase domain|PF13847:Methyltransferase domain	Methyltransf_11
BnaC04g48000D	2.04916	0	0	561.647	2115.76	1548.88	0.683055	1408.76	11.046	1.12e-17	1.4e-15	BnaC04g48000D	chrC04	46845473	46845720	+	186	-	-	-
BnaC07g00330D	532.783	585.346	615.949	1914.03	1077.78	1228.34	578.026	1406.72	1.28322	1.31e-08	4.94e-07	BnaC07g00330D	chrC07	605923	607377	+	1302	-	PF02458:Transferase family	-
BnaC05g18900D	198.769	258.141	149.733	1314.51	1622.5	1279.94	202.214	1405.65	2.80231	6.78e-38	4.26e-35	BnaC05g18900D	chrC05	12525906	12528963	-	1635	-	PF00171:Aldehyde dehydrogenase family	Aldedh
BnaC05g23810D	545.078	477.787	608.292	1339.45	1532.2	1341.41	543.719	1404.35	1.36731	1.84e-19	2.78e-17	BnaC05g23810D	chrC05	17837763	17842203	-	1800	-	PF00117:Glutamine amidotransferase class-I|PF06418:CTP synthase N-terminus	GATase
BnaAnng02770D	286.883	350.981	100.389	2152.36	1227.31	828.775	246.085	1402.82	2.5122	7.19e-05	0.00120116	BnaAnng02770D	chrAnn_random	2257637	2260059	+	1848	-	PF01095:Pectinesterase|PF04043:Plant invertase/pectin methylesterase inhibitor	-
BnaAnng16530D	490.775	454.011	583.62	1889.09	1041.86	1243.71	509.469	1391.55	1.44903	6.97e-10	3.22e-08	BnaAnng16530D	chrAnn_random	17629637	17630098	-	462	-	-	-
BnaC05g39970D	1.02458	3.39659	3.40303	240.178	2134.2	1777.2	2.60807	1383.86	9.04701	4.45e-17	5.09e-15	BnaC05g39970D	chrC05	38307763	38310436	-	1659	-	PF00394:Multicopper oxidase|PF07731:Multicopper oxidase|PF07732:Multicopper oxidase	-
BnaC04g39890D	151.638	297.768	255.227	931.151	1744.84	1473.13	234.878	1383.04	2.55816	7.85e-19	1.11e-16	BnaC04g39890D	chrC04	40891929	40893359	-	1431	-	PF08392:FAE1/Type III polyketide synthase-like protein|PF08541:3-Oxoacyl-[acyl-carrier-protein (ACP)] synthase III C terminal	-
BnaA08g20430D	19.4671	5.66099	20.4182	1752.37	1311.79	1084.54	15.1821	1382.9	6.47431	9.53e-87	4.19e-83	BnaA08g20430D	chrA08	15415320	15419146	+	1869	-	PF02713:Domain of unknown function DUF220	-
BnaC07g02040D	0	0	0	560.723	2008.95	1559.85	0	1376.51	12.8758	9.18e-20	1.43e-17	BnaC07g02040D	chrC07	2719282	2720438	+	267	-	-	-
BnaA09g41820D	179.302	403.062	69.7622	2089.55	1156.43	881.466	217.375	1375.81	2.66321	0.000413915	0.00538364	BnaA09g41820D	chrA09	29140500	29141615	+	1116	-	PF00348:Polyprenyl synthetase	-
BnaCnng73190D	7.17208	1.1322	4.25379	968.101	1832.23	1317.26	4.18602	1372.53	8.32863	9.96e-68	2.4e-64	BnaCnng73190D	chrCnn_random	73683814	73684891	+	786	-	PF00295:Glycosyl hydrolases family 28	-
BnaAnng23630D	489.75	547.984	662.74	1504.81	836.01	1767.32	566.825	1369.38	1.27177	1.59e-06	3.99e-05	BnaAnng23630D	chrAnn_random	27118320	27121930	-	1812	-	PF13520:Amino acid permease|PF13906:C-terminus of AA_permease	-
BnaA02g17180D	145.491	150.582	82.5235	1322.83	1438.01	1315.06	126.199	1358.63	3.4363	5.65e-53	7.41e-50	BnaA02g17180D	chrA02	10296021	10296692	+	477	-	PF00170:bZIP transcription factor	bZIP_1
BnaC03g39290D	588.11	619.312	367.527	1427.21	1399.18	1243.71	524.983	1356.7	1.37191	8.58e-11	4.46e-09	BnaC03g39290D	chrC03	24277801	24284445	+	843	-	-	-
BnaAnng32860D	437.497	593.272	288.407	1425.36	1314.7	1321.65	439.725	1353.9	1.625	1.67e-11	9.55e-10	BnaAnng32860D	chrAnn_random	37529396	37530719	+	456	-	PF00407:Pathogenesis-related protein Bet v I family	-
BnaCnng14980D	0	0	0	1013.37	1644.83	1401.78	0	1353.33	12.8511	8.66e-27	2.75e-24	BnaCnng14980D	chrCnn_random	13941535	13942347	+	333	-	-	-
BnaC07g30740D	422.128	452.879	346.258	1090.96	1455.49	1510.46	407.088	1352.3	1.73338	2.32e-20	3.88e-18	BnaC07g30740D	chrC07	35074750	35077520	+	1008	-	PF07859:alpha/beta hydrolase fold	Abhydrolase_3
BnaC09g23130D	530.734	661.203	595.531	1600.88	1263.24	1175.65	595.823	1346.59	1.1772	1.5e-11	8.66e-10	BnaC09g23130D	chrC09	20491136	20492000	+	318	-	-	-
BnaAnng40460D	0	0	0	444.329	1814.75	1772.81	0	1343.96	12.8412	8.19e-18	1.04e-15	BnaAnng40460D	chrAnn_random	46209275	46210424	+	375	-	PF06746:Protein of unknown function (DUF1216)	-
BnaA04g13950D	1.02458	0	0	360.267	1971.08	1694.87	0.341527	1342.07	11.8773	8.97e-21	1.55e-18	BnaA04g13950D	chrA04	11809798	11811744	+	1437	-	PF00295:Glycosyl hydrolases family 28	-
BnaA06g02890D	0	3.39659	0.850758	1942.67	930.194	1132.84	1.41578	1335.24	9.9771	9.12e-38	5.63e-35	BnaA06g02890D	chrA06	1758040	1760262	-	1551	-	PF00083:Sugar (and other) transporter	Sugar_tr
BnaC05g33420D	133.196	227.572	245.869	322.392	2013.8	1666.33	202.212	1334.18	2.72181	0.000295292	0.00404411	BnaC05g33420D	chrC05	32990914	32993625	-	1524	-	PF00396:Granulin|PF00112:Papain family cysteine protease|PF08246:Cathepsin propeptide inhibitor domain (I29)	Peptidase_C1
BnaA09g07160D	559.422	611.387	621.904	1105.74	1635.12	1221.76	597.571	1320.87	1.14418	3.73e-10	1.77e-08	BnaA09g07160D	chrA09	3536517	3538470	+	939	-	PF02309:AUX/IAA family	-
BnaC07g46230D	159.835	236.629	456.006	1986.09	560.253	1403.98	284.157	1316.77	2.21156	0.000528381	0.00662128	BnaC07g46230D	chrC07	43948875	43950370	-	654	-	PF00046:Homeobox domain	Homeobox
BnaA08g17360D	0	0	0	567.189	1739.02	1636.69	0	1314.3	12.809	2e-20	3.37e-18	BnaA08g17360D	chrA08	13801149	13802859	-	1215	-	PF06746:Protein of unknown function (DUF1216)	-
BnaC07g45340D	8.19666	3.39659	1.70152	498.831	1844.85	1592.79	4.43159	1312.16	8.22569	6.42e-23	1.41e-20	BnaC07g45340D	chrC07	43470228	43474640	-	2535	-	PF01301:Glycosyl hydrolases family 35|PF02140:Galactose binding lectin domain	-
BnaC05g29700D	227.457	113.22	161.644	369.504	1937.1	1597.18	167.44	1301.26	2.9579	2.85e-05	0.000530975	BnaC05g29700D	chrC05	28547344	28548301	-	777	-	PF01657:Salt stress response/antifungal	-
BnaCnng07240D	73.7699	61.1387	67.2099	701.134	1778.83	1422.64	67.3728	1300.87	4.27013	5.37e-42	4.14e-39	BnaCnng07240D	chrCnn_random	6504672	6505570	+	696	-	PF01657:Salt stress response/antifungal	-
BnaC05g35700D	397.538	621.576	786.1	1621.2	878.733	1389.71	601.738	1296.55	1.10681	0.000100237	0.00160545	BnaC05g35700D	chrC05	35011704	35013961	-	1296	-	PF01180:Dihydroorotate dehydrogenase	DHO_dh
BnaCnng26820D	614.749	388.344	520.664	716.838	1784.65	1364.46	507.919	1288.65	1.34262	1.12e-05	0.000231727	BnaCnng26820D	chrCnn_random	25281200	25283040	-	921	-	PF00657:GDSL-like Lipase/Acylhydrolase	Lipase_GDSL
BnaA05g06610D	6.14749	19.2474	15.3136	2091.39	950.585	819.994	13.5695	1287.32	6.5721	3.32e-54	4.6e-51	BnaA05g06610D	chrA05	3604302	3607497	-	1677	-	PF07732:Multicopper oxidase|PF07731:Multicopper oxidase|PF00394:Multicopper oxidase	-
BnaA03g28400D	86.0649	125.674	108.046	1590.72	1180.71	1063.69	106.595	1278.37	3.58632	1.28e-58	2.18e-55	BnaA03g28400D	chrA03	13872973	13877726	+	2298	-	PF01717:Cobalamin-independent synthase, Catalytic domain|PF08267:Cobalamin-independent synthase, N-terminal domain	-
BnaA09g23240D	0	0	0	512.687	1809.9	1509.36	0	1277.31	12.7679	2e-19	3.01e-17	BnaA09g23240D	chrA09	15872990	15877739	+	192	-	-	-
BnaA07g30790D	269.465	501.564	535.978	1559.31	716.58	1546.68	435.669	1274.19	1.54785	2.14e-06	5.25e-05	BnaA07g30790D	chrA07	21702967	21703827	-	690	-	PF00197:Trypsin and protease inhibitor	-
BnaA10g19340D	5.12291	6.79319	2.55227	410.15	1833.2	1568.64	4.82279	1270.66	8.06408	1.47e-23	3.49e-21	BnaA10g19340D	chrA10	13778377	13779105	+	459	-	-	-
BnaA02g34050D	292.006	361.171	144.629	1357.93	1292.37	1109.79	265.935	1253.36	2.2403	6.22e-15	5.64e-13	BnaA02g34050D	chrA02	24339445	24340872	-	540	-	PF14368:Probable lipid transfer	-
BnaC03g03160D	0	3.39659	0	1526.98	1287.51	937.449	1.1322	1250.65	10.298	6.96e-33	3.15e-30	BnaC03g03160D	chrC03	1523779	1524775	+	576	-	-	-
BnaAnng13740D	2.04916	0	0	1732.05	1182.65	835.362	0.683055	1250.02	10.8871	7.36e-25	2.05e-22	BnaAnng13740D	chrAnn_random	14663058	14669307	-	5754	-	PF01277:Oleosin	-
BnaA04g06800D	0	2.2644	0	994.89	1402.09	1344.7	0.754798	1247.23	10.8819	1.1e-25	3.27e-23	BnaA04g06800D	chrA04	5421143	5421942	+	333	-	-	-
BnaCnng68830D	84.0157	215.118	28.9258	1792.1	1069.04	874.879	109.353	1245.34	3.51175	9.97e-06	0.000209055	BnaCnng68830D	chrCnn_random	68608868	68610053	+	813	-	PF02713:Domain of unknown function DUF220	-
BnaAnng14660D	74.7945	103.03	17.8659	565.342	1905.05	1262.37	65.2301	1244.26	4.25653	1.17e-07	3.71e-06	BnaAnng14660D	chrAnn_random	15742179	15745426	-	1404	-	PF00657:GDSL-like Lipase/Acylhydrolase	Lipase_GDSL
BnaA08g12780D	542.004	654.41	440.693	1059.55	1561.33	1108.69	545.702	1243.19	1.18937	3.46e-08	1.21e-06	BnaA08g12780D	chrA08	11285285	11287841	+	1341	-	PF00487:Fatty acid desaturase	-
BnaC03g70650D	9.22124	30.5693	5.95531	965.33	1476.85	1278.84	15.2486	1240.34	6.36566	5.85e-22	1.16e-19	BnaC03g70650D	chrC03	60268301	60271136	-	1650	-	PF07731:Multicopper oxidase|PF07732:Multicopper oxidase|PF00394:Multicopper oxidase	-
BnaA07g13510D	494.873	407.591	353.065	766.721	1710.86	1181.14	418.51	1219.57	1.54345	2.55e-08	9.14e-07	BnaA07g13510D	chrA07	11954388	11962551	-	3768	-	PF02460:Patched family|PF16414:Niemann-Pick C1 N terminus	-
BnaA06g31280D	0	0	0	547.79	1571.04	1535.7	0	1218.18	12.6994	1.46e-20	2.49e-18	BnaA06g31280D	chrA06	21062731	21063975	-	954	-	-	-
BnaCnng05770D	5.12291	7.92538	5.95531	121.936	2014.77	1512.65	6.33453	1216.45	7.58831	1.15e-12	7.77e-11	BnaCnng05770D	chrCnn_random	5346172	5348294	+	1410	-	PF04431:Pectate lyase, N terminus|PF00544:Pectate lyase	-
BnaA05g34670D	214.138	354.378	114.852	1237.84	1307.9	1090.03	227.789	1211.92	2.4156	9.18e-14	7.24e-12	BnaA05g34670D	chrA05_random	266693	268726	-	1128	-	PF00892:EamA-like transporter family	DUF6
BnaC03g35960D	0	0	0	747.322	1383.64	1488.5	0	1206.49	12.6853	1.13e-25	3.32e-23	BnaC03g35960D	chrC03	21778025	21778740	+	240	-	-	-
BnaCnng50750D	0	0	0	463.728	1681.73	1457.77	0	1201.07	12.6791	7.87e-19	1.11e-16	BnaCnng50750D	chrCnn_random	50279319	50280115	+	264	-	-	-
BnaA04g03860D	147.54	135.864	87.6281	1390.26	1210.81	1001.12	123.677	1200.73	3.28547	1.13e-46	1.11e-43	BnaA04g03860D	chrA04	2730026	2737716	+	3849	-	PF00005:ABC transporter|PF01061:ABC-2 type transporter	ABC_tran
BnaA04g26890D	0	4.52879	3.40303	311.307	1795.33	1476.43	2.64394	1194.36	8.8227	4.09e-15	3.81e-13	BnaA04g26890D	chrA04	19011278	19012195	-	651	-	PF04043:Plant invertase/pectin methylesterase inhibitor	-
BnaC07g02140D	0	0	0	426.777	1758.44	1387.51	0	1190.91	12.6668	5.99e-18	7.75e-16	BnaC07g02140D	chrC07	2801807	2802905	-	267	-	-	-
BnaAnng36840D	0	0	0	640.166	1522.49	1400.69	0	1187.78	12.6628	3.31e-25	9.56e-23	BnaAnng36840D	chrAnn_random	41775344	41776085	-	204	-	-	-
BnaC04g25800D	162.909	172.094	51.8962	1199.97	1333.15	1015.39	128.966	1182.83	3.20298	7.26e-20	1.15e-17	BnaC04g25800D	chrC04	27039074	27045382	+	3858	-	PF01061:ABC-2 type transporter|PF00005:ABC transporter	ABC2_membrane
BnaC08g21170D	0	1.1322	5.10455	601.368	1599.2	1319.45	2.07892	1173.34	9.06454	2.36e-21	4.45e-19	BnaC08g21170D	chrC08	23753410	23754167	+	396	-	-	-
BnaA03g51010D	540.979	542.323	352.214	1530.67	998.163	990.139	478.505	1172.99	1.29535	8.32e-08	2.71e-06	BnaA03g51010D	chrA03	26467214	26469369	-	1074	-	PF08240:Alcohol dehydrogenase GroES-like domain|PF00107:Zinc-binding dehydrogenase	ADH_N
BnaA05g20660D	111.679	187.945	165.047	201.38	1817.67	1492.89	154.89	1170.65	2.918	0.000550071	0.00684034	BnaA05g20660D	chrA05	15997709	15999783	-	1353	-	PF08246:Cathepsin propeptide inhibitor domain (I29)|PF00396:Granulin|PF00112:Papain family cysteine protease	Peptidase_C1
BnaAnng40690D	1.02458	2.2644	1.70152	1031.84	1335.09	1097.72	1.6635	1154.88	9.45275	3.72e-45	3.43e-42	BnaAnng40690D	chrAnn_random	46603384	46603569	+	186	-	-	-
BnaA02g19970D	308.399	528.736	616.8	1524.21	512.675	1423.74	484.645	1153.54	1.25063	0.000752954	0.00888018	BnaA02g19970D	chrA02	12337272	12338438	-	504	-	PF00903:Glyoxalase/Bleomycin resistance protein/Dioxygenase superfamily	Glyoxalase
BnaC07g31360D	33.8112	44.1557	5.95531	1222.14	1241.88	995.628	27.9741	1153.21	5.37447	4.92e-14	4.01e-12	BnaC07g31360D	chrC07	35479311	35480772	+	756	-	PF01277:Oleosin	-
BnaA03g50850D	303.276	381.551	266.287	1694.18	725.319	1003.31	317.038	1140.94	1.84894	3.53e-10	1.69e-08	BnaA03g50850D	chrA03	26403016	26404393	+	777	-	PF01596:O-methyltransferase	-
BnaA05g29820D	26.6391	21.5118	35.7318	631.852	1512.78	1272.25	27.9609	1138.96	5.3357	3.08e-54	4.35e-51	BnaA05g29820D	chrA05	20749756	20751603	+	1086	-	PF12776:Myb/SANT-like DNA-binding domain|PF00295:Glycosyl hydrolases family 28	-
BnaA05g25890D	3.07375	7.92538	1.70152	205.075	1756.49	1454.47	4.23355	1138.68	8.0961	1.92e-14	1.66e-12	BnaA05g25890D	chrA05	19066482	19069161	-	1659	-	PF00394:Multicopper oxidase|PF07732:Multicopper oxidase|PF07731:Multicopper oxidase	-
BnaCnng07210D	19.4671	16.983	7.65682	643.861	1536.08	1229.44	14.7023	1136.46	6.29646	1.01e-58	1.76e-55	BnaCnng07210D	chrCnn_random	6445215	6449525	+	765	-	PF01657:Salt stress response/antifungal	-
BnaCnng40600D	1.02458	2.2644	1.70152	826.766	1322.47	1256.88	1.6635	1135.37	9.42762	4.38e-43	3.52e-40	BnaCnng40600D	chrCnn_random	39178095	39178280	-	186	-	-	-
BnaC04g07220D	9.22124	22.644	7.65682	1820.73	831.155	746.447	13.174	1132.78	6.44316	2.41e-24	6.27e-22	BnaC04g07220D	chrC04	5406354	5409465	-	1677	-	PF00394:Multicopper oxidase|PF07732:Multicopper oxidase|PF07731:Multicopper oxidase	-
BnaC03g56870D	42.0079	36.2303	30.6273	700.211	1577.84	1117.47	36.2885	1131.84	4.96734	1.47e-56	2.34e-53	BnaC03g56870D	chrC03	46111801	46113381	+	1548	-	PF00067:Cytochrome P450	p450
BnaA07g00390D	574.791	559.306	526.619	1478.02	913.688	1002.21	553.572	1131.31	1.03183	5.26e-07	1.47e-05	BnaA07g00390D	chrA07	303062	305066	-	1302	-	PF02458:Transferase family	-
BnaC01g28910D	320.694	510.621	407.513	1019.83	1140.9	1231.64	412.943	1130.79	1.45418	1.64e-13	1.25e-11	BnaC01g28910D	chrC01	26997932	26999656	-	1089	-	PF02535:ZIP Zinc transporter	-
BnaA07g00730D	4.09833	4.52879	5.10455	330.706	1665.22	1396.29	4.57722	1130.74	7.94447	4.59e-23	1.03e-20	BnaA07g00730D	chrA07	547433	548092	+	522	-	PF00188:Cysteine-rich secretory protein family	SCP
BnaC03g29860D	3.07375	20.3796	4.25379	2955.11	308.77	121.846	9.2357	1128.58	6.94086	1.06e-06	2.77e-05	BnaC03g29860D	chrC03	17972622	17976492	+	1806	-	PF00026:Eukaryotic aspartyl protease|PF03489:Saposin-like type B, region 2|PF05184:Saposin-like type B, region 1	Asp
BnaC03g25510D	402.661	503.828	393.05	1004.13	1186.53	1194.31	433.18	1128.32	1.38269	5.89e-17	6.63e-15	BnaC03g25510D	chrC03	14337490	14339302	+	861	-	PF00230:Major intrinsic protein	-
BnaC09g25680D	36.885	37.3625	31.478	1069.71	1160.32	1138.33	35.2418	1122.79	5.00187	5.46e-137	1.36e-132	BnaC09g25680D	chrC09	25284599	25285669	-	489	-	PF08534:Redoxin	-
BnaA03g14810D	58.4012	29.4371	52.747	941.312	1388.49	1036.24	46.8618	1122.02	4.57123	3.53e-68	9.41e-65	BnaA03g14810D	chrA03	6811104	6820638	-	2274	-	PF16845:Aspartic acid proteinase inhibitor|PF03016:Exostosin family	-
BnaA06g13800D	409.833	448.35	539.381	715.915	1456.46	1169.07	465.855	1113.81	1.25666	9.25e-07	2.44e-05	BnaA06g13800D	chrA06	7343605	7346351	-	1179	-	PF03492:SAM dependent carboxyl methyltransferase	-
BnaA03g27350D	4.09833	3.39659	6.80606	219.855	1605.99	1511.55	4.767	1112.47	7.85192	4.25e-17	4.88e-15	BnaA03g27350D	chrA03	13488873	13489461	-	384	-	-	-
BnaCnng57860D	444.669	500.431	523.216	1012.44	1277.8	994.53	489.439	1094.93	1.16134	1.74e-12	1.15e-10	BnaCnng57860D	chrCnn_random	57563044	57565013	+	936	-	PF02309:AUX/IAA family	-
BnaC07g42100D	244.875	363.435	120.808	557.951	1571.04	1140.53	243.039	1089.84	2.16588	0.000290033	0.00398377	BnaC07g42100D	chrC07	41701416	41703232	-	1368	-	PF02458:Transferase family	-
BnaC07g17610D	18.4425	22.644	7.65682	1837.36	777.751	645.457	16.2478	1086.86	6.0761	6.29e-21	1.11e-18	BnaC07g17610D	chrC07	23936680	23940842	+	3156	-	PF14569:Zinc-binding RING-finger|PF03552:Cellulose synthase	-
BnaA05g27360D	0	0	0	477.584	1453.55	1310.67	0	1080.6	12.5266	7.96e-20	1.25e-17	BnaA05g27360D	chrA05	19726180	19726953	+	279	-	-	-
BnaA04g10960D	0	0	0	192.142	1627.35	1414.96	0	1078.15	12.5233	1.1e-12	7.51e-11	BnaA04g10960D	chrA04	9515378	9516350	+	273	-	-	-
BnaC06g32620D	0	0	1.70152	765.798	1168.08	1294.21	0.567172	1076.03	10.6784	2.89e-24	7.4e-22	BnaC06g32620D	chrC06	32732760	32735695	+	1338	-	PF01490:Transmembrane amino acid transporter protein	Aa_trans
BnaA06g36370D	27.6637	35.0981	31.478	1826.27	746.68	647.652	31.4133	1073.54	5.09676	1.4e-40	1.02e-37	BnaA06g36370D	chrA06	23833645	23837933	-	2817	-	PF03552:Cellulose synthase|PF14569:Zinc-binding RING-finger	-
BnaC01g16930D	0	0	0	649.404	1430.25	1129.55	0	1069.73	12.5119	7.05e-25	1.97e-22	BnaC01g16930D	chrC01	11583155	11584026	+	201	-	-	-
BnaA03g49720D	30.7375	46.4201	27.2243	666.955	1454.52	1074.66	34.7939	1065.38	4.94784	3.05e-53	4.07e-50	BnaA03g49720D	chrA03	25702508	25704391	-	1368	-	PF02458:Transferase family	-
BnaC03g23540D	7.17208	5.66099	2.55227	362.114	1630.27	1202	5.12845	1064.79	7.71529	3.43e-22	6.98e-20	BnaC03g23540D	chrC03	13126442	13127773	+	186	-	-	-
BnaCnng55290D	407.784	584.214	154.838	983.805	1169.05	1034.05	382.279	1062.3	1.47661	4.72e-05	0.000829644	BnaCnng55290D	chrCnn_random	55140599	55142360	+	870	-	-	-
BnaA03g22900D	349.383	313.619	353.915	664.184	1310.82	1181.14	338.972	1052.05	1.63314	6.46e-11	3.42e-09	BnaA03g22900D	chrA03	10902851	10904541	+	1365	-	PF00067:Cytochrome P450	p450
BnaC06g03490D	0	0	0	1580.55	703.957	871.586	0	1052.03	12.4883	1.22e-24	3.31e-22	BnaC06g03490D	chrC06	4135804	4138384	+	1551	-	PF00083:Sugar (and other) transporter	Sugar_tr
BnaA08g21360D	251.023	434.764	282.452	773.188	1215.66	1154.8	322.746	1047.88	1.70057	2.96e-11	1.64e-09	BnaA08g21360D	chrA08	15840700	15844155	-	1416	-	PF00676:Dehydrogenase E1 component	-
BnaC03g72710D	309.424	433.632	273.093	1188.88	1113.71	839.752	338.716	1047.45	1.63162	2.38e-13	1.78e-11	BnaC03g72710D	chrC03_random	926884	928330	+	1350	-	PF00201:UDP-glucoronosyl and UDP-glucosyl transferase	UDPGT
BnaA07g23430D	211.064	206.06	113.151	1262.78	887.472	985.749	176.758	1045.33	2.56871	1.77e-23	4.11e-21	BnaA07g23430D	chrA07	17630280	17633255	+	1947	-	PF00658:Poly-adenylate binding protein, unique domain|PF00076:RNA recognition motif. (a.k.a. RRM, RBD, or RNP domain)	RRM_1
BnaA10g23950D	82.9912	97.369	89.3296	867.411	1196.24	1068.08	89.8966	1043.91	3.53894	1.06e-72	3.05e-69	BnaA10g23950D	chrA10	15705746	15706808	-	528	-	PF01277:Oleosin	-
BnaC04g36920D	0	2.2644	1.70152	393.522	1481.71	1254.69	1.32197	1043.31	9.62872	4.6e-31	1.79e-28	BnaC04g36920D	chrC04	38375693	38377595	-	1437	-	PF00295:Glycosyl hydrolases family 28	-
BnaAnng12450D	108.606	148.318	164.196	1294.19	287.409	1543.39	140.373	1041.66	2.89124	2.44e-05	0.0004624	BnaAnng12450D	chrAnn_random	13431603	13433071	+	966	-	PF03171:2OG-Fe(II) oxygenase superfamily|PF14226:non-haem dioxygenase in morphine synthesis N-terminal	2OG-FeII_Oxy
BnaA04g01560D	0	0	0	1055.86	1239.94	821.091	0	1038.96	12.4703	2.12e-25	6.19e-23	BnaA04g01560D	chrA04	1020478	1021705	+	903	-	PF00657:GDSL-like Lipase/Acylhydrolase	Lipase_GDSL
BnaC04g36710D	0	2.2644	0	2534.8	411.694	169.048	0.754798	1038.51	10.5107	1.28e-08	4.84e-07	BnaC04g36710D	chrC04	38193456	38195292	-	1596	-	PF00067:Cytochrome P450	p450
BnaA09g05820D	0	11.322	6.80606	966.254	1197.21	950.622	6.04268	1038.03	7.43321	6.35e-18	8.15e-16	BnaA09g05820D	chrA09	2835065	2836288	+	852	-	PF02713:Domain of unknown function DUF220	-
BnaA03g35940D	0	0	0	233.711	1547.73	1331.53	0	1037.66	12.4681	6.41e-14	5.14e-12	BnaA03g35940D	chrA03	17578808	17578996	-	189	-	-	-
BnaC03g33530D	111.679	208.324	161.644	1183.34	939.904	983.553	160.549	1035.6	2.69172	4.28e-31	1.68e-28	BnaC03g33530D	chrC03	20427860	20432521	+	2298	-	PF08267:Cobalamin-independent synthase, N-terminal domain|PF01717:Cobalamin-independent synthase, Catalytic domain	-
BnaC01g29540D	0	7.92538	0.850758	195.837	1596.28	1310.67	2.92538	1034.26	8.49507	1.03e-08	3.96e-07	BnaC01g29540D	chrC01	27908008	27908235	+	228	-	-	-
BnaC07g50180D	28.6883	30.5693	21.2689	1923.27	588.411	590.571	26.8422	1034.08	5.27092	4.93e-17	5.63e-15	BnaC07g50180D	chrC07_random	2460440	2464554	+	2934	-	PF14569:Zinc-binding RING-finger|PF03552:Cellulose synthase	-
BnaA09g13680D	0	2.2644	2.55227	462.804	1461.32	1163.58	1.60556	1029.23	9.30139	5.54e-24	1.37e-21	BnaA09g13680D	chrA09	7785551	7786049	+	240	-	-	-
BnaC07g44690D	92.2124	151.714	99.5387	1702.49	658.321	726.688	114.489	1029.17	3.17108	8.11e-19	1.14e-16	BnaC07g44690D	chrC07	43135581	43136951	+	777	-	PF01596:O-methyltransferase	-
BnaA06g32810D	404.71	551.38	541.933	1260.01	608.802	1214.07	499.341	1027.63	1.04105	0.000151665	0.0022898	BnaA06g32810D	chrA06	21761429	21763107	-	1062	-	-	-
BnaA03g37810D	436.472	472.126	351.363	1188.88	1003.02	889.15	419.987	1027.02	1.29243	2.26e-12	1.47e-10	BnaA03g37810D	chrA03	18815018	18816422	+	771	-	PF02469:Fasciclin domain	-
BnaCnng05190D	358.604	207.192	424.528	1459.54	582.585	1032.95	330.108	1025.03	1.6332	1.39e-06	3.53e-05	BnaCnng05190D	chrCnn_random	4851271	4852370	+	324	-	PF05564:Dormancy/auxin associated protein	-
BnaA02g19140D	0	0	0	435.091	1462.29	1176.75	0	1024.71	12.45	4.7e-19	6.83e-17	BnaA02g19140D	chrA02	11863691	11864128	-	438	-	PF05938:Plant self-incompatibility protein S1	Self-incomp_S1
BnaA04g16560D	246.924	435.896	393.05	648.48	1273.92	1130.65	358.624	1017.68	1.50463	1.66e-07	5.13e-06	BnaA04g16560D	chrA04	13534221	13535651	-	1431	-	PF08392:FAE1/Type III polyketide synthase-like protein|PF08541:3-Oxoacyl-[acyl-carrier-protein (ACP)] synthase III C terminal	-
BnaA07g29420D	0	0	0	718.686	1178.76	1153.7	0	1017.05	12.4389	4.63e-25	1.32e-22	BnaA07g29420D	chrA07	21060782	21063479	+	1338	-	PF01490:Transmembrane amino acid transporter protein	Aa_trans
BnaA09g22190D	385.243	356.642	324.99	821.223	1193.33	1027.46	355.625	1014	1.51224	3.44e-16	3.6e-14	BnaA09g22190D	chrA09	14767947	14769777	+	1062	-	PF01764:Lipase (class 3)	Lipase_3
BnaA06g32840D	362.702	370.229	399.005	666.955	1261.3	1099.91	377.312	1009.39	1.41895	2.2e-09	9.52e-08	BnaA06g32840D	chrA06	21782637	21784173	+	762	-	PF00230:Major intrinsic protein	-
BnaC09g22820D	214.138	220.779	125.061	1788.4	690.364	542.272	186.659	1007.01	2.4337	1.14e-09	5.07e-08	BnaC09g22820D	chrC09	20171837	20175158	-	1524	-	PF00026:Eukaryotic aspartyl protease|PF05184:Saposin-like type B, region 1|PF03489:Saposin-like type B, region 2	Asp
BnaC06g25830D	376.022	459.672	366.677	760.255	1153.52	1102.11	400.79	1005.29	1.3275	9.34e-11	4.82e-09	BnaC06g25830D	chrC06	27504194	27506335	+	1494	-	PF08392:FAE1/Type III polyketide synthase-like protein|PF08541:3-Oxoacyl-[acyl-carrier-protein (ACP)] synthase III C terminal	-
BnaA06g26390D	219.261	397.401	382.841	1201.81	578.701	1222.86	333.168	1001.12	1.58706	4.29e-07	1.22e-05	BnaA06g26390D	chrA06	18154072	18155713	-	618	-	PF03766:Remorin, N-terminal region|PF03763:Remorin, C-terminal region	-
BnaCnng42640D	0	0	0	239.254	1522.49	1225.05	0	995.598	12.4084	3.58e-14	2.98e-12	BnaCnng42640D	chrCnn_random	41711636	41711950	+	315	-	-	-
BnaC09g20370D	414.956	400.798	616.8	1357	536.949	1090.03	477.518	994.662	1.05774	0.00079272	0.00927599	BnaC09g20370D	chrC09	17377299	17380466	+	1248	-	PF02803:Thiolase, C-terminal domain|PF00108:Thiolase, N-terminal domain	Thiolase_C
BnaA01g20570D	0	0	0	514.535	1429.28	1013.19	0	985.667	12.3939	1.07e-20	1.83e-18	BnaA01g20570D	chrA01	12450108	12451622	-	258	-	-	-
BnaC04g54510D	374.997	391.74	360.721	891.429	1091.38	969.283	375.82	984.029	1.38946	8.71e-21	1.51e-18	BnaC04g54510D	chrC04_random	1785516	1786487	+	471	-	PF00011:Hsp20/alpha crystallin family	-
BnaC06g03460D	0	0	0	396.293	1412.77	1141.62	0	983.562	12.3908	2.23e-18	3.01e-16	BnaC06g03460D	chrC06	4104585	4105362	+	261	-	-	-
BnaC02g14070D	0	0	0	658.641	1158.37	1126.26	0	981.09	12.3869	9.91e-25	2.72e-22	BnaC02g14070D	chrC02	9333644	9334457	-	204	-	-	-
BnaC01g04120D	400.612	460.804	393.05	1006.9	1008.84	911.104	418.155	975.616	1.2242	1.59e-17	1.95e-15	BnaC01g04120D	chrC01	2141965	2146140	-	2502	-	PF14498:Glycosyl hydrolase family 65, N-terminal domain	-
BnaC02g39460D	400.612	401.93	440.693	731.618	1045.74	1129.55	414.411	968.969	1.22422	5.73e-10	2.67e-08	BnaC02g39460D	chrC02	42362994	42364639	-	1311	-	PF02458:Transferase family	-
BnaA09g30410D	395.489	350.981	334.348	650.328	1149.63	1105.4	360.273	968.454	1.42649	1.03e-09	4.64e-08	BnaA09g30410D	chrA09	22604642	22607611	-	2112	-	PF02847:MA3 domain	-
BnaA07g19220D	0	0	0	123.784	1507.92	1253.59	0	961.767	12.3585	6.05e-11	3.21e-09	BnaA07g19220D	chrA07	15470399	15472378	-	1773	-	PF04043:Plant invertase/pectin methylesterase inhibitor|PF01095:Pectinesterase	-
BnaC04g51500D	3.07375	5.66099	5.95531	211.541	1458.41	1200.9	4.89668	956.949	7.60713	2.64e-17	3.15e-15	BnaC04g51500D	chrC04	48806541	48807479	+	651	-	PF04043:Plant invertase/pectin methylesterase inhibitor	-
BnaC08g14500D	503.07	465.333	343.706	1071.56	959.324	824.384	437.37	951.757	1.12391	8.4e-09	3.28e-07	BnaC08g14500D	chrC08	19243739	19246265	+	1338	-	PF16114:ATP citrate lyase citrate-binding|PF08442:ATP-grasp domain	-
BnaA03g38140D	16.3933	13.5864	4.25379	1075.26	907.862	862.804	11.4112	948.641	6.42849	7.2e-88	3.37e-84	BnaA03g38140D	chrA03	18950314	18954220	-	2850	-	PF00702:haloacid dehalogenase-like hydrolase|PF00690:Cation transporter/ATPase, N-terminus|PF00122:E1-E2 ATPase	Hydrolase
BnaC04g16320D	347.333	278.521	265.436	604.14	1320.53	917.69	297.097	947.452	1.67334	1.1e-09	4.93e-08	BnaC04g16320D	chrC04	14350050	14357897	+	3783	-	PF16414:Niemann-Pick C1 N terminus|PF02460:Patched family	-
BnaCnng03760D	289.957	430.235	397.304	1254.47	572.875	1014.29	372.499	947.211	1.34661	2.08e-06	5.11e-05	BnaCnng03760D	chrCnn_random	2918720	2920671	+	432	-	-	-
BnaA07g10050D	2.04916	0	0.850758	2340.81	395.187	105.381	0.966641	947.126	9.92037	8.83e-10	4.01e-08	BnaA07g10050D	chrA07	9595327	9596934	+	612	-	PF05042:Caleosin related protein	-
BnaA09g54360D	377.046	423.442	400.707	928.38	1006.9	904.518	400.398	946.6	1.24199	2.15e-19	3.21e-17	BnaA09g54360D	chrA09_random	2530839	2535102	-	1803	-	PF06418:CTP synthase N-terminus|PF00117:Glutamine amidotransferase class-I	CTP_synth_N
BnaA03g08720D	396.513	414.384	382.841	963.482	967.091	883.661	397.913	938.078	1.23859	2.91e-20	4.81e-18	BnaA03g08720D	chrA03	3952994	3955305	+	879	-	PF05495:CHY zinc finger|PF14599:Zinc-ribbon|PF13639:Ring finger domain	zf-CHY
BnaCnng46510D	23.5654	40.7591	11.0599	1250.77	834.068	727.785	25.1281	937.542	5.25015	2.2e-47	2.19e-44	BnaCnng46510D	chrCnn_random	45837550	45840230	-	1314	-	PF00069:Protein kinase domain	Pkinase
BnaC08g28820D	133.196	136.996	121.658	1048.47	915.63	845.241	130.617	936.446	2.84501	4.12e-62	8.33e-59	BnaC08g28820D	chrC08	29330320	29332214	+	852	-	PF02338:OTU-like cysteine protease	OTU
BnaC04g35400D	368.85	367.964	318.183	811.986	983.598	998.921	351.666	931.502	1.40644	1.91e-18	2.6e-16	BnaC04g35400D	chrC04	36951436	36954189	-	1644	-	PF08491:Squalene epoxidase	-
BnaC02g37530D	0	0	0	755.636	1069.04	964.892	0	929.857	12.3096	7.38e-25	2.05e-22	BnaC02g37530D	chrC02	40508219	40509172	-	777	-	-	-
BnaC06g30350D	27.6637	46.4201	17.0152	1490.03	741.825	557.64	30.3663	929.83	4.95277	3.09e-34	1.5e-31	BnaC06g30350D	chrC06	31129767	31130757	+	780	-	-	-
BnaA09g38810D	40.9833	88.3114	9.35834	1265.55	834.068	681.681	46.2177	927.1	4.33111	2e-07	6.1e-06	BnaA09g38810D	chrA09	27647940	27650510	-	1314	-	PF00069:Protein kinase domain	Pkinase
BnaA03g05780D	1.02458	2.2644	1.70152	832.308	1089.43	858.414	1.6635	926.719	9.13522	6.23e-42	4.75e-39	BnaA03g05780D	chrA03	2618808	2619899	+	909	-	PF01536:Adenosylmethionine decarboxylase	SAM_decarbox
BnaC05g09030D	520.488	290.975	322.437	493.288	1368.1	894.638	377.967	918.677	1.2812	0.00020521	0.00296468	BnaC05g09030D	chrC05	4855945	4857528	+	1584	-	PF00067:Cytochrome P450	p450
BnaC05g06510D	442.62	219.646	257.78	599.521	1149.63	980.26	306.682	909.805	1.56855	3.24e-07	9.45e-06	BnaC05g06510D	chrC05	3222332	3224004	+	843	-	PF00300:Histidine phosphatase superfamily (branch 1)	-
BnaCnng75830D	0	1.1322	3.40303	302.07	1371.99	1053.81	1.51174	909.288	9.16805	8.5e-17	9.39e-15	BnaCnng75830D	chrCnn_random	76807580	76807792	+	213	-	-	-
BnaA08g21020D	0	0	0	452.643	1148.66	1121.87	0	907.724	12.2748	1.58e-23	3.72e-21	BnaA08g21020D	chrA08	15670825	15673067	+	1050	-	PF13334:Domain of unknown function (DUF4094)|PF01762:Galactosyltransferase	Galactosyl_T
BnaC06g08930D	249.998	372.493	303.721	1395.8	556.369	757.424	308.737	903.198	1.54954	9.53e-07	2.51e-05	BnaC06g08930D	chrC06	10575066	10578008	-	1656	-	PF13193:AMP-binding enzyme C-terminal domain|PF00501:AMP-binding enzyme	AMP-binding
BnaA03g39380D	218.236	484.581	284.153	726.076	616.569	1364.46	328.99	902.369	1.45646	2.61e-05	0.000489733	BnaA03g39380D	chrA03	19618019	19620362	+	1422	-	PF00201:UDP-glucoronosyl and UDP-glucosyl transferase	UDPGT
BnaC07g48260D	35.8604	38.4947	25.5227	643.861	1043.8	1017.58	33.2926	901.747	4.77135	8.44e-67	1.91e-63	BnaC07g48260D	chrC07_random	817259	819096	+	894	-	PF02713:Domain of unknown function DUF220	-
BnaA07g06210D	48.1554	53.2133	39.9856	1199.04	713.667	772.792	47.1181	895.167	4.25509	1.14e-57	1.85e-54	BnaA07g06210D	chrA07	6527825	6530258	+	1383	-	PF05221:S-adenosyl-L-homocysteine hydrolase|PF00670:S-adenosyl-L-homocysteine hydrolase, NAD binding domain	-
BnaC08g17150D	114.753	147.186	148.883	851.707	864.168	961.599	136.941	892.491	2.7028	7.65e-55	1.14e-51	BnaC08g17150D	chrC08	20845751	20847170	+	345	-	PF16455:Ubiquitin-binding domain	-
BnaC09g43110D	3.07375	3.39659	2.55227	187.523	1356.45	1105.4	3.00754	883.125	8.20552	3.91e-17	4.54e-15	BnaC09g43110D	chrC09	44447535	44447993	+	459	-	-	-
BnaA09g54370D	15.3687	13.5864	7.65682	839.699	990.395	818.896	12.204	882.996	6.20856	5.08e-95	3.17e-91	BnaA09g54370D	chrA09_random	2537969	2538980	-	489	-	PF08534:Redoxin	-
BnaC08g45980D	0	0	0	193.99	1317.61	1137.23	0	882.946	12.2351	2.6e-13	1.94e-11	BnaC08g45980D	chrC08	38346552	38348225	+	1260	-	PF00295:Glycosyl hydrolases family 28	-
BnaC03g16030D	0	0	0	374.123	1199.15	1072.47	0	881.915	12.2334	1.44e-18	1.97e-16	BnaC03g16030D	chrC03	8111311	8111950	-	279	-	-	-
BnaA10g11330D	276.637	330.602	324.139	838.775	899.123	899.029	310.459	878.976	1.50113	2.79e-24	7.19e-22	BnaA10g11330D	chrA10	9563435	9566660	-	1170	-	PF02485:Core-2/I-Branching enzyme	-
BnaA07g29550D	179.302	110.955	86.7773	1057.71	785.519	779.378	125.678	874.201	2.80137	5.87e-25	1.66e-22	BnaA07g29550D	chrA07	21117664	21120536	-	2055	-	PF00658:Poly-adenylate binding protein, unique domain|PF00076:RNA recognition motif. (a.k.a. RRM, RBD, or RNP domain)	RRM_1
BnaC03g74390D	28.6883	41.8913	30.6273	1038.31	763.187	813.407	33.7356	871.634	4.70214	9.12e-84	3.79e-80	BnaC03g74390D	chrC03_random	2319290	2323301	+	2850	-	PF00702:haloacid dehalogenase-like hydrolase|PF00122:E1-E2 ATPase|PF00690:Cation transporter/ATPase, N-terminus	Hydrolase
BnaC03g13910D	464.136	360.039	221.197	621.691	1039.91	950.622	348.457	870.742	1.32256	4.55e-06	0.000103657	BnaC03g13910D	chrC03	6693848	6695834	-	978	-	PF13639:Ring finger domain	-
BnaA03g14290D	65.5733	89.4436	11.9106	642.014	966.121	998.921	55.6425	869.018	3.96925	1.6e-07	4.95e-06	BnaA03g14290D	chrA03	6561709	6563621	-	1245	-	PF01764:Lipase (class 3)	Lipase_3
BnaA03g10360D	355.53	358.907	345.408	775.959	916.601	904.518	353.281	865.692	1.2931	8.54e-19	1.2e-16	BnaA03g10360D	chrA03	4656652	4659257	+	1170	-	PF02485:Core-2/I-Branching enzyme	-
BnaCnng30260D	95.2861	37.3625	73.1652	326.088	1230.23	1032.95	68.6046	863.088	3.65169	2.34e-08	8.42e-07	BnaCnng30260D	chrCnn_random	28726854	28727963	+	786	-	PF01657:Salt stress response/antifungal	-
BnaC02g01630D	0	0	0	176.438	1204.98	1197.61	0	859.675	12.1966	7.04e-13	4.93e-11	BnaC02g01630D	chrC02	662336	664304	-	1092	-	PF01095:Pectinesterase	-
BnaA04g03910D	0	0	0	268.814	1222.46	1083.45	0	858.239	12.1942	9.93e-16	9.87e-14	BnaA04g03910D	chrA04	2765578	2766302	-	336	-	-	-
BnaA04g07190D	366.8	600.065	294.362	1148.23	617.54	794.746	420.409	853.507	1.02354	0.000666096	0.00800998	BnaA04g07190D	chrA04	5885771	5889736	+	1518	-	PF00450:Serine carboxypeptidase	Peptidase_S10
BnaA01g28480D	44.057	91.708	16.1644	848.936	879.704	816.7	50.6431	848.447	4.07276	2.69e-10	1.31e-08	BnaA01g28480D	chrA01	19851323	19853076	-	870	-	-	-
BnaA03g53130D	2.04916	0	5.95531	339.944	1175.85	1028.56	2.66816	848.118	8.25213	3.8e-16	3.96e-14	BnaA03g53130D	chrA03	27788161	27792685	-	2535	-	PF02140:Galactose binding lectin domain|PF01301:Glycosyl hydrolases family 35	-
BnaA10g14780D	2.04916	0	0	782.425	955.44	785.964	0.683055	841.277	10.317	2.4e-23	5.5e-21	BnaA10g14780D	chrA10	11681751	11685260	-	2370	-	PF02140:Galactose binding lectin domain|PF01301:Glycosyl hydrolases family 35	-
BnaC03g48650D	282.785	372.493	366.677	618.92	1135.07	748.642	340.651	834.211	1.29202	1.82e-07	5.59e-06	BnaC03g48650D	chrC03	33543877	33544645	-	246	-	-	-
BnaUnng01000D	275.613	416.649	285.004	680.812	941.846	878.172	325.755	833.61	1.35747	6.02e-10	2.8e-08	BnaUnng01000D	chrUnn_random	1224641	1228219	-	1422	-	PF00676:Dehydrogenase E1 component	-
BnaA07g28880D	251.023	294.371	385.393	683.583	920.485	893.541	310.262	832.536	1.4215	2.68e-11	1.49e-09	BnaA07g28880D	chrA07	20806157	20806804	-	396	-	-	-
BnaA01g29840D	0	1.1322	0	494.212	986.511	1016.48	0.377399	832.403	11.1879	3.46e-20	5.67e-18	BnaA01g29840D	chrA01	20622332	20624753	+	1665	-	PF07732:Multicopper oxidase|PF00394:Multicopper oxidase|PF07731:Multicopper oxidase	-
BnaC03g28750D	0	0	0	293.756	1232.17	970.381	0	832.101	12.1496	1.67e-16	1.8e-14	BnaC03g28750D	chrC03	16999212	16999593	+	306	-	-	-
BnaA05g30610D	263.318	400.798	372.632	918.218	643.757	933.058	345.583	831.678	1.26695	1.71e-08	6.31e-07	BnaA05g30610D	chrA05	21180417	21185074	-	2181	-	PF02737:3-hydroxyacyl-CoA dehydrogenase, NAD binding domain|PF00378:Enoyl-CoA hydratase/isomerase|PF00725:3-hydroxyacyl-CoA dehydrogenase, C-terminal domain	3HCDH_N
BnaC05g02700D	239.752	464.201	433.036	923.761	465.097	1088.93	378.996	825.931	1.12356	0.000667509	0.00801922	BnaC05g02700D	chrC05	1296840	1302078	-	4017	-	PF02738:Molybdopterin-binding domain of aldehyde dehydrogenase|PF01315:Aldehyde oxidase and xanthine dehydrogenase, a/b hammerhead domain|PF00941:FAD binding domain in molybdopterin dehydrogenase|PF01799:[2Fe-2S] binding domain|PF00111:2Fe-2S iron-sulfur cluster binding domain|PF03450:CO dehydrogenase flavoprotein C-terminal domain	Fer2
BnaA05g04760D	0	0	0	374.123	1302.08	789.258	0	821.82	12.1317	4.16e-18	5.47e-16	BnaA05g04760D	chrA05	2513096	2513763	+	243	-	-	-
BnaA01g05410D	282.785	309.09	290.959	697.439	938.933	818.896	294.278	818.423	1.476	5.31e-18	6.94e-16	BnaA01g05410D	chrA01	2522160	2523212	-	387	-	PF00076:RNA recognition motif. (a.k.a. RRM, RBD, or RNP domain)	RRM_1
BnaA06g10160D	284.834	223.043	305.422	316.85	1128.27	1006.61	271.1	817.243	1.59091	2.69e-05	0.000504125	BnaA06g10160D	chrA06	5368732	5375808	-	4716	-	PF00400:WD domain, G-beta repeat|PF04003:Dip2/Utp12 Family|PF00955:HCO3- transporter family	WD40
BnaA07g36130D	377.046	303.429	261.183	760.255	903.007	784.867	313.886	816.043	1.37999	1.24e-13	9.61e-12	BnaA07g36130D	chrA07_random	142061	152364	-	3267	-	PF00702:haloacid dehalogenase-like hydrolase|PF00122:E1-E2 ATPase	Hydrolase
BnaC01g15470D	199.794	153.979	205.033	654.946	952.527	837.557	186.268	815.01	2.12638	1.57e-24	4.22e-22	BnaC01g15470D	chrC01	10571340	10574746	-	1221	-	PF01040:UbiA prenyltransferase family	UbiA
BnaA02g17050D	187.499	118.881	119.106	472.042	1070.01	902.322	141.828	814.793	2.5225	8.78e-16	8.8e-14	BnaA02g17050D	chrA02	10254430	10257421	-	1464	-	PF00109:Beta-ketoacyl synthase, N-terminal domain|PF02801:Beta-ketoacyl synthase, C-terminal domain	ketoacyl-synt
BnaA02g03630D	1.02458	0	0	428.625	1095.26	919.886	0.341527	814.59	11.1569	8.61e-20	1.34e-17	BnaA02g03630D	chrA02	1606110	1606349	+	240	-	-	-
BnaA03g25440D	11.2704	28.3049	0.850758	1961.14	345.667	131.726	13.4754	812.846	5.9212	4.22e-05	0.000750401	BnaA03g25440D	chrA03	12293009	12296532	+	1512	-	PF00026:Eukaryotic aspartyl protease|PF03489:Saposin-like type B, region 2|PF05184:Saposin-like type B, region 1	Asp
BnaA07g21940D	357.579	355.51	302.87	555.18	1117.59	765.108	338.653	812.627	1.2634	6.74e-07	1.84e-05	BnaA07g21940D	chrA07	16894274	16898001	+	1641	-	PF00109:Beta-ketoacyl synthase, N-terminal domain|PF02801:Beta-ketoacyl synthase, C-terminal domain	ketoacyl-synt
BnaA06g33540D	306.35	398.534	373.483	863.716	727.261	838.655	359.455	809.877	1.17214	3.09e-12	1.97e-10	BnaA06g33540D	chrA06	22263799	22266735	-	1158	-	PF01066:CDP-alcohol phosphatidyltransferase	CDP-OH_P_transf
BnaCnng55560D	144.466	142.657	102.091	432.32	1244.79	745.349	129.738	807.486	2.63978	1.33e-14	1.17e-12	BnaCnng55560D	chrCnn_random	55487132	55488988	-	1032	-	PF00657:GDSL-like Lipase/Acylhydrolase	Lipase_GDSL
BnaC09g54050D	0	0	0	708.524	951.556	745.349	0	801.81	12.0962	4.49e-24	1.12e-21	BnaC09g54050D	chrC09_random	3905773	3907924	+	1311	-	PF02140:Galactose binding lectin domain	-
BnaCnng68880D	14.3442	7.92538	5.95531	521.925	1191.39	687.17	9.40828	800.161	6.42553	1.15e-52	1.48e-49	BnaCnng68880D	chrCnn_random	68646672	68647488	+	573	-	PF01657:Salt stress response/antifungal	-
BnaA10g13210D	344.26	413.252	413.468	911.752	560.253	926.472	390.327	799.492	1.03404	4.12e-06	9.47e-05	BnaA10g13210D	chrA10	10682080	10684484	+	1080	-	PF00112:Papain family cysteine protease|PF08246:Cathepsin propeptide inhibitor domain (I29)	Peptidase_C1
BnaA01g13540D	188.523	227.572	214.391	607.835	884.559	880.368	210.162	790.92	1.91186	9.07e-21	1.57e-18	BnaA01g13540D	chrA01	6884211	6886904	+	1047	-	PF16363:GDP-mannose 4,6 dehydratase	-
BnaA07g14060D	0	0	0	485.898	872.907	1003.31	0	787.372	12.0694	2.78e-23	6.31e-21	BnaA07g14060D	chrA07	12488466	12489960	-	1071	-	PF00190:Cupin	-
BnaA05g06900D	4.09833	0	2.55227	808.291	831.155	722.297	2.21687	787.247	8.41754	7.22e-49	7.93e-46	BnaA05g06900D	chrA05	3744935	3747468	-	1134	-	PF00022:Actin	Actin
BnaC09g31390D	25.6146	46.4201	27.2243	1618.43	448.591	283.211	33.0863	783.41	4.56794	9.12e-09	3.54e-07	BnaC09g31390D	chrC09	34390032	34392654	+	1626	-	-	-
BnaC04g07770D	0	0	0	774.111	797.171	762.912	0	778.065	12.0528	3.91e-24	9.75e-22	BnaC04g07770D	chrC04	5770965	5773691	-	1134	-	PF00022:Actin	Actin
BnaA05g04690D	0	0	0	258.653	1138.95	929.765	0	775.791	12.0485	8.01e-16	8.04e-14	BnaA05g04690D	chrA05	2481142	2481813	+	246	-	-	-
BnaC05g06630D	352.456	350.981	379.438	847.089	768.042	706.929	360.959	774.02	1.10021	1.55e-13	1.19e-11	BnaC05g06630D	chrC05	3275956	3279260	-	954	-	PF00076:RNA recognition motif. (a.k.a. RRM, RBD, or RNP domain)	RRM_1
BnaC03g46310D	136.269	159.64	147.181	649.404	954.469	715.711	147.697	773.194	2.38912	3.22e-31	1.28e-28	BnaC03g46310D	chrC03	31221430	31225213	+	1383	-	PF14008:Iron/zinc purple acid phosphatase-like protein C|PF16656:Purple acid Phosphatase, N-terminal domain|PF00149:Calcineurin-like phosphoesterase	Metallophos
BnaA09g20460D	289.957	278.521	146.33	1324.67	514.617	478.604	238.269	772.631	1.6992	1.4e-05	0.000282102	BnaA09g20460D	chrA09	13345018	13348343	-	1524	-	PF05184:Saposin-like type B, region 1|PF03489:Saposin-like type B, region 2|PF00026:Eukaryotic aspartyl protease	Asp
BnaC05g22730D	396.513	323.809	228.003	448.948	1013.7	844.143	316.108	768.93	1.28326	3.22e-05	0.000591382	BnaC05g22730D	chrC05	16570564	16571944	+	1245	-	PF06775:Putative adipose-regulatory protein (Seipin)	-
BnaA01g28710D	190.572	275.124	160.793	466.499	1003.02	828.775	208.83	766.097	1.87743	6.02e-10	2.8e-08	BnaA01g28710D	chrA01	19953976	19955860	-	1053	-	PF02365:No apical meristem (NAM) protein	NAM
BnaA10g20660D	319.67	338.527	318.183	648.48	896.21	743.153	325.46	762.615	1.22889	2.07e-12	1.35e-10	BnaA10g20660D	chrA10	14377590	14379508	-	651	-	PF03641:Possible lysine decarboxylase	-
BnaA01g30420D	0	0	0	616.148	779.693	891.345	0	762.396	12.0228	9.98e-24	2.38e-21	BnaA01g30420D	chrA01	20888381	20889160	-	780	-	PF02469:Fasciclin domain	-
BnaC02g44140D	0	0	0	411.074	998.163	875.977	0	761.738	12.0218	9.07e-23	1.95e-20	BnaC02g44140D	chrC02_random	25963	26202	-	240	-	-	-
BnaA05g21050D	0	2.2644	2.55227	380.589	994.279	890.247	1.60556	755.039	8.84537	2.43e-33	1.12e-30	BnaA05g21050D	chrA05	16314225	16317092	-	1332	-	PF05383:La domain	-
BnaCnng36370D	0	0	0	1651.68	414.606	194.296	0	753.529	12.0066	3.93e-11	2.13e-09	BnaCnng36370D	chrCnn_random	34856706	34857786	-	690	-	PF01277:Oleosin	-
BnaC05g33830D	0	2.2644	0	430.473	901.065	926.472	0.754798	752.67	10.1477	1.59e-21	3.04e-19	BnaC05g33830D	chrC05	33321565	33324371	-	1335	-	PF05383:La domain	-
BnaCnng27780D	229.506	344.188	399.856	1014.29	355.377	885.856	324.517	751.841	1.21154	0.000602573	0.00737838	BnaCnng27780D	chrCnn_random	26359909	26365465	+	2628	-	PF01326:Pyruvate phosphate dikinase, PEP/pyruvate binding domain|PF02896:PEP-utilising enzyme, TIM barrel domain|PF00391:PEP-utilising enzyme, mobile domain	-
BnaC05g04310D	1.02458	1.1322	0	648.48	857.371	748.642	0.718927	751.498	10.1526	1.37e-22	2.89e-20	BnaC05g04310D	chrC05	2100207	2101321	+	1032	-	PF08246:Cathepsin propeptide inhibitor domain (I29)|PF00112:Papain family cysteine protease	Peptidase_C1
BnaA06g02920D	0	0	0	294.68	1077.78	880.368	0	750.943	12.0015	4.08e-17	4.7e-15	BnaA06g02920D	chrA06	1776471	1778114	-	483	-	-	-
BnaA09g41590D	176.228	190.209	227.152	1069.71	629.192	544.467	197.863	747.791	1.91748	1.38e-12	9.24e-11	BnaA09g41590D	chrA09	29030821	29037345	+	1917	-	PF02990:Endomembrane protein 70	-
BnaC03g01200D	215.162	218.514	201.63	787.968	819.503	620.209	211.769	742.56	1.81187	1.06e-24	2.89e-22	BnaC03g01200D	chrC03	541294	543191	-	1161	-	PF00403:Heavy-metal-associated domain	HMA
BnaA07g14670D	308.399	322.676	362.423	839.699	706.87	661.923	331.166	736.164	1.15179	5.98e-12	3.64e-10	BnaA07g14670D	chrA07	12889954	12892028	-	1443	-	PF03721:UDP-glucose/GDP-mannose dehydrogenase family, NAD binding domain|PF00984:UDP-glucose/GDP-mannose dehydrogenase family, central domain|PF03720:UDP-glucose/GDP-mannose dehydrogenase family, UDP binding domain	-
BnaC07g07150D	286.883	370.229	310.527	785.197	686.48	703.636	322.546	725.104	1.17056	1.45e-12	9.62e-11	BnaC07g07150D	chrC07	11435424	11437896	-	648	-	PF01381:Helix-turn-helix|PF08523:Multiprotein bridging factor 1	HTH_3
BnaC03g58650D	0	1.1322	0	296.527	1045.74	829.873	0.377399	724.047	10.9869	1.14e-18	1.57e-16	BnaC03g58650D	chrC03	47932196	47933972	+	1266	-	PF00295:Glycosyl hydrolases family 28	-
BnaA04g14180D	1.02458	3.39659	0	1731.13	297.118	142.703	1.47373	723.65	8.99364	3.19e-09	1.34e-07	BnaA04g14180D	chrA04	11962535	11964420	+	1593	-	PF00067:Cytochrome P450	p450
BnaA07g19970D	0	2.2644	0	392.598	961.266	810.114	0.754798	721.326	10.0854	4.4e-21	7.99e-19	BnaA07g19970D	chrA07	15822451	15827102	-	2688	-	PF00702:haloacid dehalogenase-like hydrolase|PF00122:E1-E2 ATPase	Hydrolase
BnaA07g34000D	3.07375	0	1.70152	702.058	889.413	571.91	1.59175	721.127	8.77665	1.77e-37	1.06e-34	BnaA07g34000D	chrA07	23229970	23232435	-	1071	-	PF08241:Methyltransferase domain	Methyltransf_11
BnaC05g42190D	307.375	369.096	274.795	472.965	802.026	884.759	317.089	719.917	1.18359	3.04e-06	7.19e-05	BnaC05g42190D	chrC05	39683908	39687081	+	1089	-	PF13419:Haloacid dehalogenase-like hydrolase	-
BnaAnng11500D	314.547	302.297	320.736	546.866	739.883	870.488	312.526	719.079	1.20089	3.45e-09	1.44e-07	BnaAnng11500D	chrAnn_random	12489161	12490815	+	1311	-	PF02458:Transferase family	-
BnaA03g00830D	252.047	267.199	228.003	801.824	728.232	624.6	249.083	718.219	1.53049	3.87e-19	5.69e-17	BnaA03g00830D	chrA03	354662	356924	+	1038	-	PF00294:pfkB family carbohydrate kinase	PfkB
BnaCnng08220D	149.589	116.616	125.912	394.446	1036.03	723.395	130.706	717.957	2.45712	1.35e-14	1.19e-12	BnaCnng08220D	chrCnn_random	7559073	7561614	+	1296	-	PF00109:Beta-ketoacyl synthase, N-terminal domain|PF02801:Beta-ketoacyl synthase, C-terminal domain	ketoacyl-synt
BnaA06g32330D	33.8112	56.6099	6.80606	1146.39	461.213	532.392	32.4091	713.331	4.46631	1.32e-07	4.16e-06	BnaA06g32330D	chrA06	21588009	21588892	+	564	-	PF02298:Plastocyanin-like domain	Cu_bind_like
BnaC03g24420D	338.112	315.883	361.572	709.448	731.144	682.779	338.522	707.791	1.06255	1.11e-13	8.63e-12	BnaC03g24420D	chrC03	13714703	13717366	+	1200	-	PF03405:Fatty acid desaturase	-
BnaA07g31050D	138.319	148.318	165.047	678.04	775.809	659.727	150.561	704.526	2.22399	9.54e-39	6.42e-36	BnaA07g31050D	chrA07	21837491	21840942	+	1326	-	PF03372:Endonuclease/Exonuclease/phosphatase family	Exo_endo_phos
BnaA02g06580D	13.3196	21.5118	10.2091	1107.59	475.778	522.513	15.0135	701.96	5.56969	4.72e-43	3.76e-40	BnaA02g06580D	chrA02	3141348	3143631	-	1719	-	PF00394:Multicopper oxidase|PF07732:Multicopper oxidase|PF07731:Multicopper oxidase	-
BnaA03g24150D	0	0	0	253.11	1019.52	830.971	0	701.202	11.9026	3.92e-16	4.08e-14	BnaA03g24150D	chrA03	11609249	11609880	+	282	-	-	-
BnaC02g23340D	220.285	182.284	105.494	553.333	852.516	697.049	169.354	700.966	2.05274	3.5e-13	2.59e-11	BnaC02g23340D	chrC02	20300712	20306703	-	1044	-	PF00657:GDSL-like Lipase/Acylhydrolase	Lipase_GDSL
BnaC04g31690D	178.277	250.216	381.99	1022.6	281.583	788.16	270.161	697.449	1.36713	0.000849657	0.00983295	BnaC04g31690D	chrC04	33432546	33433766	-	870	-	PF02365:No apical meristem (NAM) protein	NAM
BnaC07g22540D	174.179	189.077	173.555	580.122	843.778	667.411	178.937	697.103	1.96287	1.9e-23	4.41e-21	BnaC07g22540D	chrC07	28949494	28950766	+	582	-	PF00536:SAM domain (Sterile alpha motif)	SAM_1
BnaCnng35460D	5.12291	4.52879	0.850758	1172.25	591.324	326.022	3.50082	696.533	7.6732	7.55e-20	1.19e-17	BnaCnng35460D	chrCnn_random	33775683	33777068	+	867	-	PF02713:Domain of unknown function DUF220	-
BnaAnng03010D	0	4.52879	0.850758	1014.29	504.907	556.542	1.79318	691.913	8.70188	4.16e-34	1.99e-31	BnaAnng03010D	chrAnn_random	2442110	2444124	-	1524	-	PF00083:Sugar (and other) transporter	Sugar_tr
BnaC04g43560D	270.49	371.361	258.63	691.897	667.06	712.417	300.16	690.458	1.20479	8.75e-11	4.53e-09	BnaC04g43560D	chrC04	43897791	43901141	-	1389	-	PF02803:Thiolase, C-terminal domain|PF00108:Thiolase, N-terminal domain	Thiolase_C
BnaC06g24110D	0	0	0	158.887	865.139	1040.63	0	688.22	11.8757	6.85e-13	4.81e-11	BnaC06g24110D	chrC06	25916335	25918287	+	255	-	-	-
BnaC01g03500D	6.14749	1.1322	3.40303	465.575	833.097	753.033	3.56091	683.902	7.56264	2.48e-49	2.77e-46	BnaC01g03500D	chrC01	1811441	1815719	+	2535	-	PF02140:Galactose binding lectin domain|PF01301:Glycosyl hydrolases family 35	-
BnaA03g04520D	278.686	323.809	389.647	915.447	365.087	768.401	330.714	682.978	1.04557	0.000744807	0.00880076	BnaA03g04520D	chrA03	2117272	2120393	+	1836	-	-	-
BnaAnng00260D	342.21	390.608	268.84	645.709	760.274	642.164	333.886	682.715	1.03489	4.98e-08	1.69e-06	BnaAnng00260D	chrAnn_random	289068	290581	+	1320	-	PF14543:Xylanase inhibitor N-terminal|PF14541:Xylanase inhibitor C-terminal	-
BnaC07g22520D	320.694	288.71	312.228	553.333	766.1	724.492	307.211	681.308	1.14797	2.62e-10	1.28e-08	BnaC07g22520D	chrC07	28935778	28938529	-	1326	-	PF01842:ACT domain	ACT
BnaA02g29430D	0	0	0	264.196	882.617	896.834	0	681.215	11.8609	8.88e-17	9.79e-15	BnaA02g29430D	chrA02	21514218	21515242	-	696	-	-	-
BnaC06g13730D	236.678	363.435	279.899	485.898	757.361	791.453	293.338	678.237	1.20988	8.82e-07	2.34e-05	BnaC06g13730D	chrC06	16612663	16613262	+	573	-	-	-
BnaCnng62360D	0	0	0	413.845	860.284	759.619	0	677.916	11.8536	1.87e-22	3.9e-20	BnaCnng62360D	chrCnn_random	62181988	62183029	+	516	-	PF01190:Pollen proteins Ole e I like	-
BnaC03g58910D	4.09833	4.52879	6.80606	408.302	836.981	788.16	5.14439	677.814	7.015	7.33e-51	8.7e-48	BnaC03g58910D	chrC03	48164433	48165553	+	516	-	PF01190:Pollen proteins Ole e I like	-
BnaC09g21480D	0	2.2644	0	499.755	800.084	727.785	0.754798	675.875	9.99621	1.34e-21	2.58e-19	BnaC09g21480D	chrC09	18670251	18671069	-	273	-	-	-
BnaA08g18150D	0	0	0	477.584	760.274	788.16	0	675.339	11.848	8.36e-23	1.81e-20	BnaA08g18150D	chrA08	14253894	14255121	-	516	-	PF01190:Pollen proteins Ole e I like	-
BnaC01g12180D	226.433	155.111	152.286	593.054	728.232	678.388	177.943	666.558	1.90611	9.78e-20	1.51e-17	BnaC01g12180D	chrC01	7660954	7663714	-	1236	-	PF16363:GDP-mannose 4,6 dehydratase	-
BnaC07g14970D	223.359	225.307	196.525	850.784	576.759	565.324	215.064	664.289	1.62909	2.83e-14	2.38e-12	BnaC07g14970D	chrC07	20920371	20921505	-	522	-	PF02866:lactate/malate dehydrogenase, alpha/beta C-terminal domain	-
BnaC08g02990D	24.59	32.8337	34.0303	428.625	921.456	637.773	30.4847	662.618	4.43956	3.49e-43	2.83e-40	BnaC08g02990D	chrC08	2514850	2515377	+	246	-	-	-
BnaA06g10120D	3.07375	3.39659	0.850758	254.958	886.501	837.557	2.44037	659.672	8.14001	8.81e-33	3.94e-30	BnaA06g10120D	chrA06	5355806	5356323	-	321	-	-	-
BnaC02g05880D	270.49	165.301	175.256	488.669	847.662	635.577	203.682	657.303	1.69032	3.4e-10	1.63e-08	BnaC02g05880D	chrC02	3055729	3060156	+	3099	-	PF12146:Serine aminopeptidase, S33	-
BnaA03g55290D	254.096	389.476	229.705	717.762	654.437	596.06	291.092	656.086	1.17591	2.22e-07	6.7e-06	BnaA03g55290D	chrA03_random	234142	237148	-	1017	-	PF02338:OTU-like cysteine protease	OTU
BnaC05g41570D	277.662	363.435	272.243	723.305	620.453	621.307	304.447	655.022	1.10824	9.71e-10	4.38e-08	BnaC05g41570D	chrC05	39229363	39230001	+	639	-	PF03168:Late embryogenesis abundant protein	-
BnaC05g11740D	2.04916	1.1322	4.25379	313.155	885.53	766.205	2.47838	654.963	7.97446	1.3e-36	7.25e-34	BnaC05g11740D	chrC05	6821964	6822641	-	318	-	-	-
BnaC08g28500D	216.187	295.504	329.243	748.246	479.662	736.567	280.311	654.825	1.22292	3.86e-07	1.11e-05	BnaC08g28500D	chrC08	29097516	29102372	-	2298	-	PF05691:Raffinose synthase or seed imbibition protein Sip1	-
BnaA04g01020D	53.2783	82.6504	49.344	302.994	830.184	829.873	61.7576	654.35	3.41001	1.2e-19	1.84e-17	BnaA04g01020D	chrA04	671369	672070	+	276	-	-	-
BnaC03g65500D	73.7699	99.6334	64.6576	784.273	609.773	568.617	79.3536	654.221	3.05215	2.8e-39	1.94e-36	BnaC03g65500D	chrC03	55173280	55174931	+	471	-	PF02866:lactate/malate dehydrogenase, alpha/beta C-terminal domain	-
BnaC07g46480D	159.835	206.06	290.959	668.803	248.57	1043.93	218.951	653.767	1.57663	0.000162994	0.00243722	BnaC07g46480D	chrC07	44102358	44104803	-	1497	-	PF00067:Cytochrome P450	p450
BnaC06g03390D	0	0	0	196.761	915.63	844.143	0	652.178	11.798	1.47e-14	1.28e-12	BnaC06g03390D	chrC06	4063784	4064596	+	261	-	-	-
BnaC06g01890D	130.122	190.209	95.2849	923.761	474.807	549.956	138.539	649.508	2.23386	1.79e-12	1.18e-10	BnaC06g01890D	chrC06	2654361	2658996	+	1638	-	-	-
BnaA01g28670D	25.6146	26.0405	33.1796	538.553	833.097	568.617	28.2782	646.755	4.50627	1.45e-59	2.65e-56	BnaA01g28670D	chrA01	19924495	19925747	-	594	-	PF02309:AUX/IAA family	-
BnaA03g40390D	59.4258	126.806	20.4182	758.408	718.522	447.868	68.8834	641.599	3.22351	6.79e-06	0.000148518	BnaA03g40390D	chrA03	20190729	20192198	+	756	-	PF01277:Oleosin	-
BnaC03g51290D	398.562	294.371	206.734	704.829	629.192	582.887	299.889	638.969	1.09353	7.48e-06	0.000161638	BnaC03g51290D	chrC03	35784763	35786423	-	1032	-	-	-
BnaC07g35830D	263.318	311.354	233.108	552.409	775.809	582.887	269.26	637.035	1.24478	1.28e-09	5.68e-08	BnaC07g35830D	chrC07	38135573	38139371	-	2313	-	PF05199:GMC oxidoreductase|PF00732:GMC oxidoreductase	-
BnaA02g01000D	153.687	310.222	270.541	595.826	736.97	576.301	244.817	636.366	1.37868	1.34e-07	4.22e-06	BnaA02g01000D	chrA02	385368	387901	+	1101	-	PF04862:Protein of unknown function (DUF642)	-
BnaC03g35660D	64.5487	123.41	28.9258	231.864	792.316	880.368	72.2947	634.849	3.13706	5.05e-05	0.000880956	BnaC03g35660D	chrC03	21629280	21632338	-	1590	-	PF01554:MatE	MatE
BnaA09g13960D	246.924	266.066	254.377	557.028	628.221	704.733	255.789	629.994	1.30001	3.42e-15	3.24e-13	BnaA09g13960D	chrA09	7961804	7962996	+	1122	-	PF02535:ZIP Zinc transporter	-
BnaC07g02110D	0	2.2644	0.850758	226.321	944.759	716.808	1.03838	629.296	9.29381	2.39e-16	2.53e-14	BnaC07g02110D	chrC07	2764590	2765742	-	300	-	-	-
BnaC07g02460D	264.342	286.446	155.689	531.162	729.203	625.698	235.492	628.688	1.42011	1.98e-08	7.21e-07	BnaC07g02460D	chrC07	3143864	3145102	-	1239	-	-	-
BnaA01g02230D	1.02458	3.39659	1.70152	330.706	828.242	726.688	2.0409	628.545	8.30587	2.54e-34	1.24e-31	BnaA01g02230D	chrA01	1142699	1147072	+	2538	-	PF01301:Glycosyl hydrolases family 35|PF02140:Galactose binding lectin domain	-
BnaC03g03830D	0	0	0	568.113	643.757	670.704	0	627.525	11.7421	7.07e-23	1.55e-20	BnaC03g03830D	chrC03	1852645	1854189	-	459	-	PF00203:Ribosomal protein S19	-
BnaA03g06610D	96.3107	66.7997	64.6576	1123.29	401.013	357.855	75.9227	627.387	3.04805	7.85e-14	6.23e-12	BnaA03g06610D	chrA03	2952134	2957479	-	2928	-	PF14569:Zinc-binding RING-finger|PF03552:Cellulose synthase	-
BnaC09g01080D	247.949	88.3114	119.957	495.136	796.2	588.376	152.072	626.57	2.04243	5.19e-09	2.11e-07	BnaC09g01080D	chrC09	616940	617966	-	666	-	PF12710:haloacid dehalogenase-like hydrolase	-
BnaCnng07220D	92.2124	54.3455	45.9409	365.809	732.115	772.792	64.1663	623.572	3.28299	1.03e-21	2e-19	BnaCnng07220D	chrCnn_random	6463389	6464404	+	708	-	PF01657:Salt stress response/antifungal	-
BnaA09g52990D	193.646	184.548	151.435	751.017	604.918	509.34	176.543	621.758	1.81959	5.75e-18	7.46e-16	BnaA09g52990D	chrA09_random	786104	789831	+	885	-	PF03790:KNOX1 domain|PF05920:Homeobox KN domain|PF03791:KNOX2 domain	KNOX1
BnaA03g30330D	18.4425	26.0405	22.1197	199.532	839.894	823.287	22.2009	620.904	4.80752	5.82e-25	1.65e-22	BnaA03g30330D	chrA03	14723085	14728205	-	1590	-	PF01554:MatE	MatE
BnaA09g40110D	279.711	279.653	204.182	502.526	669.973	688.268	254.515	620.256	1.28714	8.55e-10	3.9e-08	BnaA09g40110D	chrA09	28247994	28250967	+	1521	-	PF00232:Glycosyl hydrolase family 1	Glyco_hydro_1
BnaA01g16430D	66.5978	149.45	74.8667	859.097	518.501	476.409	96.9715	618.002	2.67802	2.87e-15	2.72e-13	BnaA01g16430D	chrA01	8493928	8495378	+	522	-	PF06749:Protein of unknown function (DUF1218)	-
BnaC03g08460D	79.9174	88.3114	60.4038	1113.13	362.174	377.614	76.2109	617.64	3.02198	1.29e-13	9.96e-12	BnaC03g08460D	chrC03	3996135	4001017	-	2892	-	PF03552:Cellulose synthase|PF14569:Zinc-binding RING-finger	-
BnaAnng17740D	190.572	153.979	184.614	220.779	906.891	720.101	176.389	615.924	1.80315	7.61e-06	0.000164113	BnaAnng17740D	chrAnn_random	18721675	18729506	+	2994	-	PF00986:DNA gyrase B subunit, carboxyl terminus|PF00194:Eukaryotic-type carbonic anhydrase|PF01751:Toprim domain|PF00204:DNA gyrase B|PF02518:Histidine kinase-, DNA gyrase B-, and HSP90-like ATPase	DNA_gyraseB_C
BnaA03g18510D	0	0	0	92.3761	1002.05	753.033	0	615.819	11.7153	1.74e-10	8.64e-09	BnaA03g18510D	chrA03	8719428	8719649	-	222	-	-	-
BnaA06g39780D	305.326	229.836	239.063	484.974	724.348	637.773	258.075	615.698	1.25415	4.7e-09	1.92e-07	BnaA06g39780D	chrA06_random	1743198	1745709	+	1326	-	PF01842:ACT domain	ACT
BnaC05g14030D	1.02458	9.05758	0.850758	682.659	591.324	568.617	3.64431	614.2	7.52878	2.59e-51	3.17e-48	BnaC05g14030D	chrC05	8123645	8124571	+	543	-	PF14368:Probable lipid transfer	-
BnaC08g43060D	223.359	213.985	148.883	528.391	686.48	619.112	195.409	611.327	1.64897	1.13e-14	1.01e-12	BnaC08g43060D	chrC08	36970346	36973705	+	1077	-	PF01212:Beta-eliminating lyase	Beta_elim_lyase
BnaAnng30660D	343.235	312.487	234.809	734.39	540.833	557.64	296.844	610.954	1.04391	1e-06	2.62e-05	BnaAnng30660D	chrAnn_random	35000344	35001729	-	621	-	PF03168:Late embryogenesis abundant protein	-
BnaC07g20160D	290.981	286.446	336.049	596.749	638.902	594.962	304.492	610.204	1.00079	6.09e-11	3.23e-09	BnaC07g20160D	chrC07	26892039	26893504	-	825	-	PF02183:Homeobox associated leucine zipper|PF00046:Homeobox domain|PF04618:HD-ZIP protein N terminus	HALZ
BnaA02g22620D	0	1.1322	0	581.969	658.321	588.376	0.377399	609.555	10.7389	2.06e-19	3.1e-17	BnaA02g22620D	chrA02	15153048	15153956	-	345	-	PF05564:Dormancy/auxin associated protein	-
BnaC05g29030D	289.957	304.561	291.81	642.014	535.007	650.945	295.443	609.322	1.04451	5.7e-11	3.03e-09	BnaC05g29030D	chrC05	27746174	27750524	+	2418	-	PF14703:Cytosolic domain of 10TM putative phosphate transporter|PF13967:Late exocytosis, associated with Golgi transport|PF02714:Calcium-dependent channel, 7TM region, putative phosphate	-
BnaC09g09040D	0	2.2644	0	907.133	515.588	397.373	0.754798	606.698	9.83699	3.5e-20	5.72e-18	BnaC09g09040D	chrC09	5850236	5852218	+	1383	-	PF00083:Sugar (and other) transporter	Sugar_tr
BnaC04g00900D	210.039	232.101	256.078	489.593	713.667	615.818	232.739	606.36	1.3799	4.97e-12	3.07e-10	BnaC04g00900D	chrC04	766505	767815	+	756	-	PF02453:Reticulon	-
BnaA10g29280D	214.138	313.619	288.407	776.883	386.448	648.75	272.054	604.027	1.15096	2.92e-05	0.000542472	BnaA10g29280D	chrA10_random	1647309	1648168	+	567	-	PF08212:Lipocalin-like domain	Lipocalin_2
BnaC03g22980D	200.818	220.779	167.599	851.707	472.865	487.386	196.399	603.986	1.62326	1e-09	4.52e-08	BnaC03g22980D	chrC03	12730279	12739725	-	1065	-	PF00067:Cytochrome P450	p450
BnaA09g25750D	35.8604	70.1963	6.80606	899.743	502.965	406.155	37.6209	602.954	4.00791	4.62e-06	0.000105132	BnaA09g25750D	chrA09	18828132	18829364	+	813	-	PF02713:Domain of unknown function DUF220	-
BnaC03g20310D	243.851	361.171	268.84	723.305	579.672	501.656	291.287	601.544	1.04873	2.05e-06	5.04e-05	BnaC03g20310D	chrC03	10708027	10709818	-	1128	-	PF02773:S-adenosylmethionine synthetase, C-terminal domain|PF02772:S-adenosylmethionine synthetase, central domain|PF00438:S-adenosylmethionine synthetase, N-terminal domain	-
BnaC03g70760D	29.7129	55.4777	45.9409	624.462	641.815	536.783	43.7105	601.02	3.78549	7.1e-56	1.08e-52	BnaC03g70760D	chrC03	60364252	60366003	-	1293	-	PF05691:Raffinose synthase or seed imbibition protein Sip1	-
BnaC07g48520D	50.2045	60.0065	44.2394	451.719	623.366	723.395	51.4835	599.493	3.54794	3.23e-44	2.74e-41	BnaC07g48520D	chrC07_random	1192420	1192907	+	303	-	-	-
BnaC07g14760D	1.02458	0	0	35.1029	925.34	837.557	0.341527	599.333	10.7144	1.67e-08	6.2e-07	BnaC07g14760D	chrC07	20707959	20709595	-	1023	-	PF00657:GDSL-like Lipase/Acylhydrolase	Lipase_GDSL
BnaA01g28930D	65.5733	87.1792	170.152	764.874	185.456	841.948	107.635	597.426	2.47113	0.000692439	0.00826295	BnaA01g28930D	chrA01	20053153	20054279	+	954	-	PF02365:No apical meristem (NAM) protein	NAM
BnaC03g43380D	2.04916	0	4.25379	451.719	744.738	591.669	2.10098	596.042	8.02571	2.26e-40	1.62e-37	BnaC03g43380D	chrC03	28266264	28267037	+	267	-	-	-
BnaA03g55820D	0	0	1.70152	508.992	621.424	654.239	0.567172	594.885	9.82144	4.08e-21	7.45e-19	BnaA03g55820D	chrA03_random	430438	432389	+	357	-	PF00203:Ribosomal protein S19	-
BnaC05g39140D	268.441	289.843	185.465	374.123	766.1	639.968	247.916	593.397	1.26075	1.17e-05	0.000240726	BnaC05g39140D	chrC05	37692167	37694782	-	987	-	PF00076:RNA recognition motif. (a.k.a. RRM, RBD, or RNP domain)	RRM_1
BnaC07g47590D	286.883	203.796	353.065	620.767	550.543	608.134	281.248	593.148	1.07299	1.05e-06	2.75e-05	BnaC07g47590D	chrC07	44711532	44715641	+	1131	-	-	-
BnaA08g20740D	0	0	0	706.677	522.385	541.174	0	590.079	11.6542	2.23e-22	4.62e-20	BnaA08g20740D	chrA08	15545986	15549511	-	1926	-	PF00076:RNA recognition motif. (a.k.a. RRM, RBD, or RNP domain)|PF00658:Poly-adenylate binding protein, unique domain	RRM_1
BnaC04g32640D	2.04916	2.2644	0	573.655	648.612	547.76	1.43785	590.009	8.80196	3.09e-32	1.34e-29	BnaC04g32640D	chrC04	34337598	34339257	+	1644	-	PF03107:C1 domain	-
BnaA03g31380D	251.023	288.71	227.152	720.533	422.374	626.796	255.628	589.901	1.20804	2.14e-07	6.47e-06	BnaA03g31380D	chrA03	15154440	15158434	-	2043	-	PF06964:Alpha-L-arabinofuranosidase C-terminal domain	-
BnaC06g02730D	0	2.2644	0	657.718	565.108	535.685	0.754798	586.17	9.79362	3.75e-21	6.91e-19	BnaC06g02730D	chrC06	3511909	3514367	-	1251	-	PF03283:Pectinacetylesterase	-
BnaA08g19360D	0	0	0	196.761	715.609	843.046	0	585.138	11.6415	5.58e-15	5.12e-13	BnaA08g19360D	chrA08	14920430	14922419	+	276	-	-	-
BnaC06g07780D	25.6146	57.7421	19.5674	1031.84	395.187	328.217	34.308	585.082	4.09805	3.33e-09	1.39e-07	BnaC06g07780D	chrC06	8343698	8344856	+	891	-	PF04669:Polysaccharide biosynthesis	-
BnaA07g09910D	44.057	90.5758	9.35834	585.664	617.54	551.053	47.9971	584.753	3.61185	6.45e-06	0.000141971	BnaA07g09910D	chrA07	9545365	9546599	+	810	-	PF02713:Domain of unknown function DUF220	-
BnaA03g20150D	289.957	266.066	251.824	569.96	694.247	489.581	269.283	584.596	1.11964	3.23e-09	1.35e-07	BnaA03g20150D	chrA03	9588307	9593831	-	1284	-	PF04142:Nucleotide-sugar transporter	-
BnaA09g38310D	259.219	358.907	240.765	560.723	681.625	501.656	286.297	581.335	1.02492	2.17e-06	5.31e-05	BnaA09g38310D	chrA09	27408712	27409471	+	267	-	-	-
BnaC09g32490D	52.2537	71.3285	34.8811	858.174	434.026	450.063	52.8211	580.754	3.46892	3.4e-24	8.59e-22	BnaC09g32490D	chrC09	35418585	35421086	-	1197	-	PF03151:Triose-phosphate Transporter family	-
BnaA02g07450D	124.999	118.881	90.1803	246.644	886.501	608.134	111.353	580.426	2.38328	6.71e-10	3.1e-08	BnaA02g07450D	chrA02	3535574	3538002	+	912	-	PF01255:Putative undecaprenyl diphosphate synthase	Prenyltransf
BnaC09g02010D	46.1062	109.823	43.3887	700.211	525.298	511.535	66.4393	579.015	3.13454	1.21e-20	2.06e-18	BnaC09g02010D	chrC09	1109244	1110849	+	969	-	PF01095:Pectinesterase	-
BnaC09g39710D	0	0	0	179.21	782.606	772.792	0	578.203	11.6243	2.17e-14	1.85e-12	BnaC09g39710D	chrC09	42327397	42328707	-	246	-	-	-
BnaC07g42070D	65.5733	64.5353	37.4334	109.928	863.197	760.717	55.8473	577.947	3.37252	4.62e-05	0.000814465	BnaC07g42070D	chrC07	41691997	41693817	-	1386	-	PF02458:Transferase family	-
BnaA02g17590D	95.2861	75.8572	54.4485	330.706	653.466	745.349	75.1973	576.507	2.94172	5.19e-19	7.47e-17	BnaA02g17590D	chrA02	10596564	10597758	+	447	-	PF00657:GDSL-like Lipase/Acylhydrolase	Lipase_GDSL
BnaCnng16740D	0	0	0	416.616	710.754	601.548	0	576.306	11.6194	5.8e-22	1.15e-19	BnaCnng16740D	chrCnn_random	15739523	15740342	-	312	-	-	-
BnaC08g42250D	231.556	237.762	246.72	429.549	694.247	603.744	238.679	575.847	1.26976	3.01e-09	1.27e-07	BnaC08g42250D	chrC08	36511403	36513340	+	1191	-	PF02535:ZIP Zinc transporter	-
BnaA03g11130D	216.187	163.036	106.345	388.903	636.96	699.245	161.856	575.036	1.83103	1.71e-09	7.51e-08	BnaA03g11130D	chrA03	4998202	5005248	-	978	-	PF13639:Ring finger domain	-
BnaA05g24050D	69.6716	202.663	142.077	643.861	264.105	813.407	138.137	573.791	2.05529	1.32e-06	3.37e-05	BnaA05g24050D	chrA05	18117397	18118764	-	966	-	PF02365:No apical meristem (NAM) protein	NAM
BnaA03g25570D	185.449	168.697	159.092	289.137	859.313	569.714	171.08	572.722	1.74329	2.64e-07	7.85e-06	BnaA03g25570D	chrA03	12419061	12422855	+	1425	-	PF00083:Sugar (and other) transporter	Sugar_tr
BnaA09g39620D	221.31	353.246	225.451	500.678	692.305	521.415	266.669	571.466	1.10233	4.81e-06	0.000109004	BnaA09g39620D	chrA09	28070789	28071780	-	639	-	PF00702:haloacid dehalogenase-like hydrolase	Hydrolase
BnaC03g74050D	73.7699	71.3285	91.0311	760.255	455.387	491.777	78.7098	569.14	2.85056	4.13e-28	1.39e-25	BnaC03g74050D	chrC03_random	2025405	2028049	+	1431	-	PF00670:S-adenosyl-L-homocysteine hydrolase, NAD binding domain|PF05221:S-adenosyl-L-homocysteine hydrolase	-
BnaC03g32550D	1.02458	4.52879	1.70152	11.0851	951.556	743.153	2.4183	568.598	7.8924	2.83e-07	8.37e-06	BnaC03g32550D	chrC03	19975601	19978003	+	1416	-	PF04431:Pectate lyase, N terminus|PF00544:Pectate lyase	-
BnaA03g20510D	51.2291	74.725	25.5227	739.009	539.862	424.816	50.4923	567.896	3.50564	1.61e-23	3.77e-21	BnaA03g20510D	chrA03	9751719	9753165	+	1350	-	PF00201:UDP-glucoronosyl and UDP-glucosyl transferase	UDPGT
BnaC05g39980D	1.02458	3.39659	2.55227	89.6048	860.284	753.033	2.32448	567.641	7.93724	8.97e-13	6.18e-11	BnaC05g39980D	chrC05	38312816	38315047	+	1668	-	PF07732:Multicopper oxidase|PF07731:Multicopper oxidase|PF00394:Multicopper oxidase	-
BnaA09g00050D	256.146	283.049	282.452	498.831	602.005	601.548	273.882	567.461	1.05018	1.75e-10	8.7e-09	BnaA09g00050D	chrA09	17488	19794	-	1401	-	PF00069:Protein kinase domain	Pkinase
BnaC06g22680D	294.055	195.87	222.048	356.572	765.129	573.008	237.324	564.903	1.25063	1.62e-05	0.000320247	BnaC06g22680D	chrC06	24681796	24685337	+	1620	-	PF00109:Beta-ketoacyl synthase, N-terminal domain|PF02801:Beta-ketoacyl synthase, C-terminal domain	ketoacyl-synt
BnaC02g36760D	11.2704	31.7015	3.40303	914.523	405.868	369.93	15.4583	563.44	5.20081	6.02e-09	2.42e-07	BnaC02g36760D	chrC02	39787720	39788317	-	513	-	PF02298:Plastocyanin-like domain	Cu_bind_like
BnaA04g26060D	161.884	211.721	82.5235	476.661	647.641	554.346	152.043	559.549	1.88514	1.16e-09	5.18e-08	BnaA04g26060D	chrA04	18574554	18575868	-	789	-	PF03105:SPX domain	SPX
BnaA01g29790D	328.891	300.032	188.018	383.361	668.031	626.796	272.314	559.396	1.04014	0.000203426	0.00294402	BnaA01g29790D	chrA01	20574881	20576158	+	1074	-	PF00249:Myb-like DNA-binding domain	Myb_DNA-binding
BnaA04g23090D	190.572	201.531	157.39	646.633	524.327	507.145	183.165	559.368	1.61462	4.14e-17	4.77e-15	BnaA04g23090D	chrA04	17203653	17205890	-	936	-	PF12146:Serine aminopeptidase, S33	-
BnaC03g16960D	228.482	319.28	220.346	663.26	452.475	562.03	256.036	559.255	1.1299	5.3e-07	1.47e-05	BnaC03g16960D	chrC03	8624961	8627083	-	1518	-	PF00067:Cytochrome P450	p450
BnaC09g35760D	220.285	123.41	170.152	296.527	814.648	566.421	171.282	559.199	1.70586	1.15e-06	2.98e-05	BnaC09g35760D	chrC09	39175710	39176522	+	813	-	PF01255:Putative undecaprenyl diphosphate synthase	Prenyltransf
BnaA08g05160D	0	0	0	361.19	703.957	609.232	0	558.127	11.5731	1.49e-21	2.84e-19	BnaA08g05160D	chrA08	5156152	5157060	-	333	-	-	-
BnaC08g30370D	141.392	191.341	169.301	624.462	234.976	814.505	167.345	557.981	1.7373	3.7e-06	8.59e-05	BnaC08g30370D	chrC08	30224488	30227756	+	1485	-	PF00232:Glycosyl hydrolase family 1	Glyco_hydro_1
BnaC01g19620D	26.6391	40.7591	34.0303	947.779	350.522	375.419	33.8095	557.906	4.04742	2.18e-24	5.75e-22	BnaC01g19620D	chrC01	13643725	13645084	+	522	-	PF06749:Protein of unknown function (DUF1218)	-
BnaA09g29890D	49.1799	98.5012	61.2546	516.382	648.612	504.949	69.6452	556.648	3.00665	1.45e-29	5.25e-27	BnaA09g29890D	chrA09	22311605	22314540	+	1668	-	PF00171:Aldehyde dehydrogenase family	Aldedh
BnaA07g05820D	0	0	0	448.948	667.06	552.151	0	556.053	11.5679	5.59e-22	1.12e-19	BnaA07g05820D	chrA07	6145805	6146499	-	273	-	-	-
BnaCnng33310D	172.13	209.457	172.704	848.012	401.984	416.034	184.763	555.343	1.58946	1.43e-07	4.48e-06	BnaCnng33310D	chrCnn_random	31611950	31614717	-	1974	-	PF13424:Tetratricopeptide repeat	-
BnaA06g12430D	1.02458	1.1322	0	779.654	464.126	420.425	0.718927	554.735	9.71259	4.73e-20	7.69e-18	BnaA06g12430D	chrA06	6450430	6451379	+	543	-	PF14368:Probable lipid transfer	-
BnaC04g55850D	244.875	315.883	251.824	517.306	711.725	432.5	270.861	553.844	1.03386	7.1e-06	0.000154613	BnaC04g55850D	chrC04_random	3480930	3482182	+	834	-	PF04770:ZF-HD protein dimerisation region	ZF-HD_dimer
BnaC03g25110D	13.3196	16.983	5.95531	205.999	699.102	748.642	12.0859	551.248	5.53567	8.83e-29	3.06e-26	BnaC03g25110D	chrC03	14110727	14112143	+	720	-	PF03105:SPX domain	SPX
BnaC05g05130D	164.958	246.819	201.63	545.019	562.195	545.565	204.469	550.926	1.43205	6.7e-14	5.36e-12	BnaC05g05130D	chrC05	2497060	2499252	-	1071	-	PF00076:RNA recognition motif. (a.k.a. RRM, RBD, or RNP domain)	RRM_1
BnaC04g45660D	7.17208	14.7186	11.0599	889.582	401.984	360.051	10.9835	550.539	5.656	2.09e-38	1.38e-35	BnaC04g45660D	chrC04	45245585	45248722	+	1683	-	PF07731:Multicopper oxidase|PF00394:Multicopper oxidase|PF07732:Multicopper oxidase	-
BnaA09g23510D	64.5487	114.352	70.6129	874.801	409.752	365.539	83.1712	550.031	2.72991	4.71e-14	3.87e-12	BnaA09g23510D	chrA09	16129566	16130714	-	891	-	PF04669:Polysaccharide biosynthesis	-
BnaC02g25540D	1.02458	0	0	39.7217	853.487	745.349	0.341527	546.186	10.5804	1.07e-08	4.12e-07	BnaC02g25540D	chrC02	22866905	22868230	-	651	-	-	-
BnaC01g01690D	151.638	185.68	188.018	829.537	390.332	418.23	175.112	546.033	1.64119	5.29e-08	1.79e-06	BnaC01g01690D	chrC01	846379	849117	-	1560	-	PF03360:Glycosyltransferase family 43	-
BnaA08g25920D	36.885	46.4201	43.3887	546.866	598.121	491.777	42.2312	545.588	3.69309	3.18e-64	6.79e-61	BnaA08g25920D	chrA08	17703022	17704689	-	1023	-	PF04776:Protein MS5	-
BnaA09g47880D	227.457	234.365	233.108	400.912	674.828	556.542	231.643	544.094	1.23156	2.81e-08	9.96e-07	BnaA09g47880D	chrA09	32201348	32203187	-	1194	-	PF02535:ZIP Zinc transporter	-
BnaCnng07860D	142.417	130.203	61.2546	697.439	491.314	441.282	111.291	543.345	2.29353	5.56e-13	3.96e-11	BnaCnng07860D	chrCnn_random	7192079	7195066	+	1998	-	PF00658:Poly-adenylate binding protein, unique domain|PF00076:RNA recognition motif. (a.k.a. RRM, RBD, or RNP domain)	RRM_1
BnaC03g37900D	0	0	0	196.761	742.796	682.779	0	540.779	11.5278	2.18e-15	2.09e-13	BnaC03g37900D	chrC03	23187172	23189541	-	1668	-	PF07732:Multicopper oxidase|PF07731:Multicopper oxidase|PF00394:Multicopper oxidase	-
BnaC09g21740D	168.031	208.324	102.091	472.965	570.934	574.105	159.482	539.335	1.76315	1.7e-11	9.72e-10	BnaC09g21740D	chrC09	18926270	18927880	+	1611	-	PF00067:Cytochrome P450	p450
BnaC08g00760D	0	0	0	197.685	735.999	683.877	0	539.187	11.5235	1.91e-15	1.84e-13	BnaC08g00760D	chrC08	534156	534887	-	255	-	-	-
BnaA05g00800D	4.09833	3.39659	9.35834	124.708	808.823	681.681	5.61775	538.404	6.56284	6.37e-13	4.51e-11	BnaA05g00800D	chrA05	467361	468011	+	651	-	PF04043:Plant invertase/pectin methylesterase inhibitor	-
BnaA03g32800D	0	0	0	242.025	672.886	699.245	0	538.052	11.5201	1.63e-20	2.75e-18	BnaA03g32800D	chrA03	15835062	15837447	-	1668	-	PF07732:Multicopper oxidase|PF00394:Multicopper oxidase|PF07731:Multicopper oxidase	-
BnaCnng27590D	0	0	0	102.537	773.867	726.688	0	534.364	11.5106	2.68e-11	1.5e-09	BnaCnng27590D	chrCnn_random	26156737	26157306	-	222	-	-	-
BnaA09g19720D	104.507	140.393	40.8364	450.795	554.427	597.157	95.2454	534.126	2.49507	4.53e-12	2.81e-10	BnaA09g19720D	chrA09	12725661	12727271	+	1611	-	PF00067:Cytochrome P450	p450
BnaC04g33170D	225.408	246.819	159.092	381.513	705.899	513.731	210.44	533.714	1.34509	6.89e-07	1.88e-05	BnaC04g33170D	chrC04	34794759	34798069	+	2070	-	PF03982:Diacylglycerol acyltransferase|PF12697:Alpha/beta hydrolase family	-
BnaC04g00410D	165.982	139.26	205.883	775.035	334.016	491.777	170.375	533.609	1.64526	9.93e-08	3.19e-06	BnaC04g00410D	chrC04	354365	356415	+	1176	-	PF02773:S-adenosylmethionine synthetase, C-terminal domain|PF00438:S-adenosylmethionine synthetase, N-terminal domain|PF02772:S-adenosylmethionine synthetase, central domain	-
BnaC06g32740D	29.7129	23.7762	17.8659	703.906	452.475	443.477	23.785	533.286	4.49814	9.45e-49	1.02e-45	BnaC06g32740D	chrC06	32833826	32836571	-	2055	-	PF00658:Poly-adenylate binding protein, unique domain|PF00076:RNA recognition motif. (a.k.a. RRM, RBD, or RNP domain)	RRM_1
BnaCnng13230D	177.253	169.83	96.9864	422.159	626.279	548.858	148.023	532.432	1.8511	5.72e-12	3.49e-10	BnaCnng13230D	chrCnn_random	12062645	12065641	+	2001	-	PF01293:Phosphoenolpyruvate carboxykinase	-
BnaA03g02130D	0	0	0	717.762	496.168	374.321	0	529.417	11.4981	2.53e-21	4.73e-19	BnaA03g02130D	chrA03	974032	974428	+	279	-	-	-
BnaA07g05630D	176.228	212.853	142.927	476.661	567.05	544.467	177.336	529.392	1.5824	4.83e-15	4.45e-13	BnaA07g05630D	chrA07	5949894	5953011	+	1242	-	PF03348:Serine incorporator (Serinc)	TMS_TDE
BnaC07g31640D	195.695	233.233	347.109	349.182	685.509	549.956	258.679	528.215	1.02762	0.00052644	0.00660402	BnaC07g31640D	chrC07	35645424	35646422	-	873	-	PF00249:Myb-like DNA-binding domain	Myb_DNA-binding
BnaCnng31630D	232.58	253.612	226.302	539.476	540.833	502.754	237.498	527.688	1.15388	7.73e-14	6.14e-12	BnaCnng31630D	chrCnn_random	30027833	30032495	-	1215	-	PF04142:Nucleotide-sugar transporter	-
BnaA02g02430D	178.277	143.789	117.405	423.082	665.118	490.679	146.49	526.293	1.84741	6.39e-14	5.14e-12	BnaA02g02430D	chrA02	1069305	1073249	+	2259	-	-	-
BnaC06g04170D	0	1.1322	0	386.132	623.366	568.617	0.377399	526.038	10.5258	2.42e-18	3.26e-16	BnaC06g04170D	chrC06	4817890	4822038	+	1434	-	PF13850:Endoplasmic Reticulum-Golgi Intermediate Compartment (ERGIC)|PF00085:Thioredoxin|PF07970:Endoplasmic reticulum vesicle transporter	-
BnaAnng12460D	104.507	199.267	136.121	642.014	226.237	706.929	146.632	525.06	1.84147	2.7e-06	6.46e-05	BnaAnng12460D	chrAnn_random	13433172	13436438	-	648	-	PF03162:Tyrosine phosphatase family	-
BnaC03g05680D	293.031	257.009	232.257	601.368	481.604	488.483	260.765	523.818	1.00823	3.9e-08	1.35e-06	BnaC03g05680D	chrC03	2742239	2746554	+	2574	-	PF07944:Beta-L-arabinofuranosidase, GH127	-
BnaC06g20010D	0	0	0	36.9504	885.53	648.75	0	523.743	11.4817	4.89e-08	1.67e-06	BnaC06g20010D	chrC06	22111910	22112511	+	429	-	PF05938:Plant self-incompatibility protein S1	Self-incomp_S1
BnaCnng75560D	33.8112	32.8337	38.2841	294.68	708.812	562.03	34.9764	521.841	3.89541	1.11e-30	4.26e-28	BnaCnng75560D	chrCnn_random	76537797	76539467	-	1026	-	PF00069:Protein kinase domain	Pkinase
BnaA07g00870D	159.835	192.474	243.317	425.854	468.981	669.607	198.542	521.48	1.3899	1.69e-08	6.24e-07	BnaA07g00870D	chrA07	614478	617853	-	1566	-	PF13506:Glycosyl transferase family 21	-
BnaA08g11640D	243.851	309.09	222.048	643.861	417.519	492.874	258.329	518.085	1.00667	8.76e-06	0.000186167	BnaA08g11640D	chrA08	10507282	10508723	-	777	-	PF01596:O-methyltransferase	-
BnaC03g37680D	199.794	180.019	225.451	531.162	405.868	614.721	201.755	517.25	1.35537	2.13e-10	1.05e-08	BnaC03g37680D	chrC03	23044377	23047457	-	1953	-	PF00012:Hsp70 protein	HSP70
BnaC05g50820D	84.0157	127.938	87.6281	781.502	343.725	424.816	99.8607	516.681	2.37491	4.71e-13	3.39e-11	BnaC05g50820D	chrC05_random	1646045	1648095	-	1128	-	PF00069:Protein kinase domain	Pkinase
BnaAnng18460D	12.295	7.92538	10.2091	848.012	334.016	363.344	10.1432	515.124	5.66136	5.5e-37	3.19e-34	BnaAnng18460D	chrAnn_random	19643321	19644205	+	732	-	PF02469:Fasciclin domain	-
BnaAnng00630D	117.827	187.945	220.346	493.288	461.213	586.18	175.373	513.561	1.54748	5.72e-10	2.66e-08	BnaAnng00630D	chrAnn_random	519172	521396	-	1119	-	PF00403:Heavy-metal-associated domain	HMA
BnaC08g43580D	0	0	0	126.555	751.535	655.336	0	511.142	11.4465	1.67e-12	1.1e-10	BnaC08g43580D	chrC08	37218731	37219454	+	255	-	-	-
BnaC08g38580D	168.031	191.341	173.555	605.063	459.271	468.725	177.643	511.02	1.5263	1.53e-15	1.49e-13	BnaC08g38580D	chrC08	34776298	34779240	-	1023	-	PF01370:NAD dependent epimerase/dehydratase family	Epimerase
BnaC05g39800D	218.236	267.199	246.72	622.615	387.419	520.317	244.051	510.117	1.06431	1.27e-06	3.26e-05	BnaC05g39800D	chrC05	38210853	38211252	-	186	-	-	-
BnaC06g03430D	0	0	0	231.864	741.825	556.542	0	510.077	11.4435	8.24e-17	9.13e-15	BnaC06g03430D	chrC06	4076369	4077096	+	261	-	-	-
BnaA03g00870D	278.686	229.836	243.317	505.297	572.875	451.161	250.613	509.778	1.02473	9.24e-09	3.58e-07	BnaA03g00870D	chrA03	378520	380641	-	1185	-	PF00403:Heavy-metal-associated domain	HMA
BnaA05g15310D	235.654	194.738	228.003	800.901	291.293	436.891	219.465	509.695	1.21568	0.000237629	0.00335522	BnaA05g15310D	chrA05	9766229	9769085	-	1656	-	PF00501:AMP-binding enzyme|PF13193:AMP-binding enzyme C-terminal domain	AMP-binding
BnaA06g06610D	3.07375	1.1322	3.40303	49.8831	800.084	673.997	2.53633	507.988	7.62798	2.3e-10	1.13e-08	BnaA06g06610D	chrA06	3562212	3562718	-	507	-	PF04043:Plant invertase/pectin methylesterase inhibitor	-
BnaA10g09190D	16.3933	79.2538	32.3288	1002.28	197.108	323.826	42.6587	507.738	3.57586	7.38e-05	0.00122945	BnaA10g09190D	chrA10	8176008	8178660	+	1626	-	-	-
BnaC07g08770D	170.081	135.864	251.824	568.113	426.258	526.903	185.923	507.092	1.44272	1.43e-08	5.35e-07	BnaC07g08770D	chrC07	13792900	13797643	+	1803	-	PF06418:CTP synthase N-terminus|PF00117:Glutamine amidotransferase class-I	CTP_synth_N
BnaCnng73380D	44.057	38.4947	54.4485	521.925	506.849	482.995	45.6668	503.923	3.45188	2.17e-58	3.61e-55	BnaCnng73380D	chrCnn_random	73931973	73933585	-	1434	-	PF00083:Sugar (and other) transporter	Sugar_tr
BnaC05g21740D	0	1.1322	0.850758	186.6	741.825	577.398	0.660985	501.941	9.57287	6.83e-18	8.75e-16	BnaC05g21740D	chrC05	15474760	15475095	+	336	-	PF05498:Rapid ALkalinization Factor (RALF)	-
BnaC04g55020D	8.19666	13.5864	13.6121	49.8831	825.329	627.893	11.7984	501.035	5.4076	1.81e-07	5.57e-06	BnaC04g55020D	chrC04_random	2637551	2639752	-	1203	-	PF01915:Glycosyl hydrolase family 3 C-terminal domain|PF00933:Glycosyl hydrolase family 3 N terminal domain	Glyco_hydro_3_C
BnaC05g32320D	203.892	213.985	168.45	387.98	602.976	509.34	195.442	500.098	1.3574	8.58e-10	3.91e-08	BnaC05g32320D	chrC05	31992338	31996734	-	1452	-	PF00085:Thioredoxin|PF07970:Endoplasmic reticulum vesicle transporter|PF13850:Endoplasmic Reticulum-Golgi Intermediate Compartment (ERGIC)	-
BnaA05g25900D	1.02458	0	0.850758	78.5197	848.632	573.008	0.625113	500.053	9.57775	7.96e-16	8.01e-14	BnaA05g25900D	chrA05	19072076	19074317	+	1668	-	PF07732:Multicopper oxidase|PF00394:Multicopper oxidase|PF07731:Multicopper oxidase	-
BnaC03g25640D	0	0	0	346.41	588.411	563.128	0	499.316	11.4123	3.75e-21	6.91e-19	BnaC03g25640D	chrC03	14384786	14385909	+	501	-	PF03168:Late embryogenesis abundant protein	-
BnaA03g27540D	3.07375	0	1.70152	10.1614	816.59	664.118	1.59175	496.957	8.27232	1.77e-06	4.4e-05	BnaA03g27540D	chrA03	13552851	13555231	+	1416	-	PF04431:Pectate lyase, N terminus|PF00544:Pectate lyase	-
BnaA09g27780D	164.958	174.358	330.945	451.719	424.316	614.721	223.42	496.919	1.14911	0.000101073	0.00161745	BnaA09g27780D	chrA09	20844403	20845092	+	690	-	PF13912:C2H2-type zinc finger	-
BnaC09g47070D	320.694	108.691	160.793	422.159	636.96	431.402	196.726	496.84	1.33628	0.000188512	0.00276512	BnaC09g47070D	chrC09	46616829	46619370	+	951	-	-	-
BnaC06g19400D	8.19666	4.52879	2.55227	343.639	624.337	520.317	5.09257	496.098	6.63813	4.92e-46	4.6e-43	BnaC06g19400D	chrC06	21669264	21673668	-	2595	-	PF00702:haloacid dehalogenase-like hydrolase|PF00122:E1-E2 ATPase	Hydrolase
BnaC02g48280D	189.548	271.727	236.511	473.889	565.108	443.477	232.595	494.158	1.08853	7.11e-08	2.35e-06	BnaC02g48280D	chrC02_random	4473229	4478068	+	1431	-	PF00083:Sugar (and other) transporter	Sugar_tr
BnaC08g31320D	171.105	113.22	175.256	424.93	547.63	509.34	153.194	493.967	1.68446	5.86e-14	4.74e-12	BnaC08g31320D	chrC08	30729188	30732409	-	1974	-	PF14309:Domain of unknown function (DUF4378)	-
BnaAnng14440D	139.343	125.674	204.182	690.049	253.425	537.881	156.4	493.785	1.6562	2.21e-06	5.39e-05	BnaAnng14440D	chrAnn_random	15570763	15572615	+	1134	-	PF00892:EamA-like transporter family	DUF6
BnaA03g21050D	108.606	100.766	63.8068	219.855	646.67	614.721	91.0594	493.748	2.4414	2.25e-10	1.1e-08	BnaA03g21050D	chrA03	9968277	9969692	+	741	-	PF03105:SPX domain	SPX
BnaC02g48110D	78.8928	78.1216	73.1652	737.161	423.345	320.533	76.7266	493.68	2.68763	9.19e-18	1.16e-15	BnaC02g48110D	chrC02_random	4297773	4301803	+	1989	-	PF12146:Serine aminopeptidase, S33|PF03982:Diacylglycerol acyltransferase	-
BnaCnng41060D	26.6391	23.7762	15.3136	554.256	503.936	422.621	21.9096	493.604	4.51312	1e-59	1.92e-56	BnaCnng41060D	chrCnn_random	39653407	39656550	+	1557	-	PF09265:Cytokinin dehydrogenase 1, FAD and cytokinin binding|PF01565:FAD binding domain	FAD_binding_4
BnaC02g16120D	161.884	208.324	41.6871	370.428	562.195	547.76	137.298	493.461	1.84981	2.69e-05	0.000503563	BnaC02g16120D	chrC02	11777283	11779558	+	1494	-	PF07732:Multicopper oxidase|PF07731:Multicopper oxidase|PF00394:Multicopper oxidase	-
BnaA03g49520D	0	0	0	395.37	537.92	545.565	0	492.952	11.3937	2.18e-21	4.14e-19	BnaA03g49520D	chrA03	25565935	25566987	+	405	-	PF00235:Profilin	-
BnaA09g16590D	189.548	191.341	226.302	444.329	565.108	462.138	202.397	490.525	1.27487	8.84e-12	5.27e-10	BnaA09g16590D	chrA09	9989622	9990781	+	576	-	PF02309:AUX/IAA family	-
BnaC05g47790D	51.2291	50.9489	27.2243	402.76	584.527	484.093	43.1341	490.46	3.5213	8.87e-36	4.74e-33	BnaC05g47790D	chrC05	42621666	42621917	-	252	-	-	-
BnaA01g04500D	223.359	92.8402	125.061	193.99	791.345	485.19	147.087	490.175	1.73615	0.000114976	0.00180553	BnaA01g04500D	chrA01	2103336	2105276	-	1356	-	PF02458:Transferase family	-
BnaCnng51040D	0	1.1322	0	207.846	636.96	624.6	0.377399	489.802	10.4228	5.95e-17	6.68e-15	BnaCnng51040D	chrCnn_random	50521469	50523789	-	363	-	-	-
BnaA05g26530D	3.07375	0	5.10455	543.171	427.229	497.265	2.7261	489.222	7.37606	1.61e-44	1.4e-41	BnaA05g26530D	chrA05	19413627	19414439	-	756	-	-	-
BnaA09g11870D	248.973	276.256	156.539	512.687	498.11	454.454	227.256	488.417	1.10817	2.02e-06	4.98e-05	BnaA09g11870D	chrA09	6169069	6175162	+	2832	-	PF08414:Respiratory burst NADPH oxidase|PF08022:FAD-binding domain|PF01794:Ferric reductase like transmembrane component|PF08030:Ferric reductase NAD binding domain	FAD_binding_8
BnaA03g48550D	80.942	118.881	145.48	566.265	227.208	668.509	115.101	487.327	2.0799	3.28e-08	1.15e-06	BnaA03g48550D	chrA03	24905154	24907632	+	1839	-	PF03321:GH3 auxin-responsive promoter	-
BnaA02g22950D	0	0	0	181.057	675.799	603.744	0	486.867	11.3763	3.48e-15	3.29e-13	BnaA02g22950D	chrA02	15704937	15710330	-	1179	-	PF00657:GDSL-like Lipase/Acylhydrolase	Lipase_GDSL
BnaC07g41910D	0	0	0	402.76	528.211	529.099	0	486.69	11.3753	2.24e-21	4.24e-19	BnaC07g41910D	chrC07	41619362	41620421	+	405	-	PF00235:Profilin	-
BnaA04g09610D	214.138	252.48	180.361	496.06	565.108	397.373	215.659	486.18	1.17653	4.05e-08	1.4e-06	BnaA04g09610D	chrA04	8597570	8598825	+	954	-	PF04770:ZF-HD protein dimerisation region	ZF-HD_dimer
BnaC09g05420D	0	0	0	523.772	536.949	395.178	0	485.3	11.3725	2.45e-21	4.6e-19	BnaC09g05420D	chrC09	3177550	3178979	+	852	-	PF02713:Domain of unknown function DUF220	-
BnaA10g20110D	56.352	110.955	129.315	616.148	317.509	517.024	98.8742	483.56	2.28775	1.27e-11	7.38e-10	BnaA10g20110D	chrA10	14105145	14106435	-	750	-	PF02365:No apical meristem (NAM) protein	NAM
BnaC09g41010D	101.434	184.548	190.57	580.122	284.496	583.985	158.851	482.867	1.60307	1.28e-06	3.3e-05	BnaC09g41010D	chrC09	43201632	43204325	-	957	-	PF00076:RNA recognition motif. (a.k.a. RRM, RBD, or RNP domain)	RRM_1
BnaA06g11860D	228.482	203.796	243.317	564.418	478.691	400.666	225.198	481.258	1.09493	2.31e-08	8.32e-07	BnaA06g11860D	chrA06	6127532	6128305	+	774	-	PF03168:Late embryogenesis abundant protein	-
BnaC07g11500D	264.342	190.209	179.51	642.014	431.113	364.442	211.354	479.189	1.18257	8.18e-06	0.000174997	BnaC07g11500D	chrC07	17070177	17072022	-	1239	-	PF03016:Exostosin family	-
BnaCnng26950D	0	1.1322	0	493.288	512.675	430.305	0.377399	478.756	10.3908	3.38e-18	4.49e-16	BnaCnng26950D	chrCnn_random	25400017	25402827	-	1254	-	PF03283:Pectinacetylesterase	-
BnaA09g10850D	78.8928	65.6675	54.4485	510.84	462.184	462.138	66.3363	478.387	2.85663	5.23e-42	4.07e-39	BnaA09g10850D	chrA09	5568754	5570950	-	1056	-	PF16363:GDP-mannose 4,6 dehydratase	-
BnaA07g10170D	169.056	202.663	134.42	502.526	424.316	503.851	168.713	476.898	1.50389	5.15e-13	3.69e-11	BnaA07g10170D	chrA07	9706385	9706955	-	435	-	-	-
BnaC07g48270D	18.4425	18.1152	16.1644	645.709	431.113	347.976	17.574	474.933	4.76177	2.35e-46	2.25e-43	BnaC07g48270D	chrC07_random	823713	824901	+	810	-	PF02713:Domain of unknown function DUF220	-
BnaC01g19560D	152.663	238.894	62.1053	269.738	657.35	497.265	151.221	474.785	1.65421	0.000144486	0.00219472	BnaC01g19560D	chrC01	13525572	13528158	-	1917	-	PF01061:ABC-2 type transporter|PF00005:ABC transporter	ABC2_membrane
BnaA10g13280D	223.359	165.301	186.316	233.711	731.144	456.65	191.659	473.835	1.30536	0.000244592	0.00343731	BnaA10g13280D	chrA10	10742367	10743182	+	816	-	PF01255:Putative undecaprenyl diphosphate synthase	Prenyltransf
BnaC09g06780D	191.597	204.928	202.48	554.256	383.535	481.897	199.668	473.23	1.24518	3.11e-10	1.5e-08	BnaC09g06780D	chrC09	4179633	4183039	-	2043	-	PF02770:Acyl-CoA dehydrogenase, middle domain|PF01756:Acyl-CoA oxidase|PF00441:Acyl-CoA dehydrogenase, C-terminal domain	-
BnaC02g43190D	177.253	138.128	91.8819	245.72	617.54	553.249	135.754	472.17	1.8	4.86e-07	1.36e-05	BnaC02g43190D	chrC02	45487133	45489498	-	1128	-	PF01544:CorA-like Mg2+ transporter protein	-
BnaA08g23680D	186.474	142.657	239.063	738.085	247.599	428.109	189.398	471.264	1.31364	0.000304097	0.00414722	BnaA08g23680D	chrA08	16771839	16774100	+	1953	-	PF00012:Hsp70 protein	HSP70
BnaA04g10870D	167.007	210.589	148.032	249.415	669.973	493.972	175.209	471.12	1.42828	1.8e-05	0.000351765	BnaA04g10870D	chrA04	9450198	9452486	-	927	-	PF03982:Diacylglycerol acyltransferase	-
BnaC04g00440D	32.7866	49.8167	45.9409	157.039	670.944	580.692	42.8481	469.558	3.45385	1.78e-14	1.54e-12	BnaC04g00440D	chrC04	365364	366014	+	651	-	PF04043:Plant invertase/pectin methylesterase inhibitor	-
BnaA03g58390D	16.3933	22.644	8.50758	921.913	212.644	273.331	15.8483	469.296	4.89671	2.88e-10	1.39e-08	BnaA03g58390D	chrA03_random	1661187	1665337	-	2937	-	PF03552:Cellulose synthase|PF14569:Zinc-binding RING-finger	-
BnaA09g02200D	175.204	284.182	173.555	528.391	456.358	422.621	210.98	469.123	1.157	1.3e-06	3.33e-05	BnaA09g02200D	chrA09	1105821	1108601	+	1110	-	PF00892:EamA-like transporter family	DUF6
BnaA09g17560D	85.0403	91.708	119.957	242.025	585.498	578.496	98.9017	468.673	2.24129	3.57e-11	1.95e-09	BnaA09g17560D	chrA09	10717124	10719394	-	1401	-	PF00067:Cytochrome P450	p450
BnaC08g32060D	0	0	0	243.873	628.221	528.001	0	466.698	11.3149	4.08e-20	6.65e-18	BnaC08g32060D	chrC08	31234993	31235643	-	651	-	PF04043:Plant invertase/pectin methylesterase inhibitor	-
BnaA10g06470D	151.638	131.335	153.136	434.168	538.891	427.011	145.37	466.69	1.68081	1.66e-18	2.26e-16	BnaA10g06470D	chrA10	4928841	4931493	+	1086	-	PF01564:Spermine/spermidine synthase domain|PF17284:Spermidine synthase tetramerisation domain	-
BnaC08g08680D	0	0	0	370.428	520.443	508.242	0	466.371	11.3138	4.47e-21	8.1e-19	BnaC08g08680D	chrC08	13018938	13019782	+	333	-	-	-
BnaA08g26210D	241.801	122.277	210.988	412.921	500.052	484.093	191.689	465.689	1.27754	7.6e-07	2.06e-05	BnaA08g26210D	chrA08	17819800	17820825	+	495	-	PF01157:Ribosomal protein L21e	-
BnaC04g39650D	14.3442	20.3796	7.65682	734.39	329.161	329.315	14.1268	464.288	5.06597	4.17e-32	1.79e-29	BnaC04g39650D	chrC04	40610652	40612464	+	1026	-	PF03151:Triose-phosphate Transporter family	-
BnaC04g45460D	13.3196	39.6269	12.7614	663.26	352.464	373.223	21.9026	462.983	4.42631	3.4e-26	1.05e-23	BnaC04g45460D	chrC04	45132274	45133193	+	390	-	-	-
BnaA05g15920D	2.04916	0	0.850758	812.909	256.338	319.435	0.966641	462.894	8.87445	2.52e-21	4.72e-19	BnaA05g15920D	chrA05	10454288	10456748	-	1551	-	PF00083:Sugar (and other) transporter	Sugar_tr
BnaC05g37480D	102.458	118.881	73.1652	331.63	562.195	493.972	98.1681	462.599	2.2417	2.64e-16	2.78e-14	BnaC05g37480D	chrC05	36474104	36478152	-	852	-	-	-
BnaA01g08370D	11.2704	4.52879	8.50758	720.533	334.987	331.51	8.10226	462.343	5.82041	5.85e-38	3.71e-35	BnaA01g08370D	chrA01	4014234	4016899	-	906	-	PF02365:No apical meristem (NAM) protein	NAM
BnaC03g74190D	0	0	0	129.327	645.699	611.428	0	462.151	11.3011	5.38e-13	3.84e-11	BnaC03g74190D	chrC03_random	2130659	2131509	+	279	-	-	-
BnaCnng21720D	247.949	134.732	136.121	182.905	681.625	514.829	172.934	459.786	1.41067	0.00079006	0.009255	BnaCnng21720D	chrCnn_random	20366073	20367154	-	774	-	PF01657:Salt stress response/antifungal	-
BnaCnng07500D	112.704	197.002	240.765	464.652	234.976	678.388	183.49	459.339	1.32209	0.000521216	0.00654576	BnaCnng07500D	chrCnn_random	6836740	6838075	+	1026	-	PF00332:Glycosyl hydrolases family 17	Glyco_hydro_17
BnaC04g48740D	194.671	275.124	143.778	459.109	504.907	413.839	204.524	459.285	1.17189	3.16e-06	7.46e-05	BnaC04g48740D	chrC04	47242213	47247161	-	1275	-	PF04142:Nucleotide-sugar transporter	-
BnaC02g30990D	0	0	0.850758	512.687	469.952	395.178	0.283586	459.272	10.3311	6.13e-18	7.92e-16	BnaC02g30990D	chrC02	32895239	32896245	-	345	-	PF05564:Dormancy/auxin associated protein	-
BnaC05g48410D	147.54	199.267	207.585	366.733	527.24	480.799	184.797	458.257	1.30881	5.28e-09	2.14e-07	BnaC05g48410D	chrC05	42879507	42881605	-	1074	-	PF03214:Reversibly glycosylated polypeptide	-
BnaA06g01810D	167.007	221.911	148.883	290.985	557.34	522.513	179.267	456.946	1.35173	1.98e-06	4.88e-05	BnaA06g01810D	chrA06	1068614	1068987	+	207	-	-	-
BnaA03g47450D	184.425	167.565	128.464	462.804	536.949	368.832	160.152	456.195	1.51402	2.81e-11	1.56e-09	BnaA03g47450D	chrA03	24341359	24342639	-	1032	-	PF12697:Alpha/beta hydrolase family	-
BnaC04g33890D	122.95	144.921	115.703	411.997	536.949	419.327	127.858	456.091	1.8385	3.6e-19	5.33e-17	BnaC04g33890D	chrC04	35390686	35392686	-	804	-	PF04193:PQ loop repeat	-
BnaA10g06840D	172.13	224.175	168.45	398.141	461.213	503.851	188.252	454.402	1.27382	1.7e-10	8.45e-09	BnaA10g06840D	chrA10	5366047	5369091	+	2037	-	PF03169:OPT oligopeptide transporter protein	OPT
BnaA10g05080D	178.277	233.233	182.913	366.733	528.211	467.627	198.141	454.19	1.1986	2.45e-08	8.82e-07	BnaA10g05080D	chrA10	2793671	2794762	-	1092	-	-	-
BnaC02g08850D	4.09833	7.92538	5.95531	20.3227	665.118	676.193	5.99301	453.878	6.24512	5.02e-07	1.41e-05	BnaC02g08850D	chrC02	4931410	4933770	-	1752	-	PF09118:Domain of unknown function (DUF1929)|PF07250:Glyoxal oxidase N-terminus	-
BnaA07g18960D	37.9095	43.0235	22.1197	399.065	504.907	454.454	34.3509	452.809	3.74004	5.48e-44	4.55e-41	BnaA07g18960D	chrA07	15274874	15277625	+	1299	-	PF00069:Protein kinase domain	Pkinase
BnaCnng53630D	0	0	0	266.967	601.034	481.897	0	449.966	11.2623	3.35e-20	5.5e-18	BnaCnng53630D	chrCnn_random	53249529	53253712	+	1434	-	PF13850:Endoplasmic Reticulum-Golgi Intermediate Compartment (ERGIC)|PF00085:Thioredoxin|PF07970:Endoplasmic reticulum vesicle transporter	-
BnaA10g26870D	193.646	181.152	188.018	315.926	566.079	464.334	187.605	448.78	1.25758	1.93e-07	5.89e-06	BnaA10g26870D	chrA10	17047553	17048937	+	1080	-	PF02458:Transferase family	-
BnaAnng39330D	19.4671	20.3796	22.1197	287.29	585.498	473.115	20.6554	448.634	4.43733	1.29e-39	9e-37	BnaAnng39330D	chrAnn_random	44766510	44768000	-	1008	-	PF00069:Protein kinase domain	Pkinase
BnaA07g38980D	214.138	189.077	205.883	428.625	484.517	429.207	203.033	447.45	1.13913	8.69e-12	5.18e-10	BnaA07g38980D	chrA07_random	1935511	1938765	-	1896	-	PF03098:Animal haem peroxidase	An_peroxidase
BnaC04g25500D	42.0079	84.9148	149.733	235.559	581.614	524.708	92.2187	447.294	2.2734	1.82e-07	5.58e-06	BnaC04g25500D	chrC04	26635739	26638091	+	1359	-	PF00332:Glycosyl hydrolases family 17|PF07983:X8 domain	Glyco_hydro_17
BnaC09g03670D	151.638	126.806	213.54	630.929	256.338	454.454	163.995	447.24	1.44489	1.47e-05	0.000293637	BnaC09g03670D	chrC09	2083661	2087625	+	1599	-	PF00083:Sugar (and other) transporter	Sugar_tr
BnaC04g54760D	0	0	0	242.949	572.875	522.513	0	446.112	11.2498	5.27e-20	8.53e-18	BnaC04g54760D	chrC04_random	2057415	2058932	+	1071	-	PF00190:Cupin	-
BnaA08g03860D	0	0	0	114.546	652.495	569.714	0	445.585	11.2485	2.42e-12	1.57e-10	BnaA08g03860D	chrA08	3192720	3194150	-	252	-	-	-
BnaC01g22410D	36.885	134.732	117.405	413.845	492.285	430.305	96.3404	445.478	2.20933	3.87e-09	1.6e-07	BnaC01g22410D	chrC01	15848857	15850305	+	1449	-	PF00201:UDP-glucoronosyl and UDP-glucosyl transferase	UDPGT
BnaA04g20880D	212.089	167.565	157.39	597.673	408.781	329.315	179.015	445.256	1.31644	4.77e-07	1.34e-05	BnaA04g20880D	chrA04	15970676	15973169	+	1332	-	PF02469:Fasciclin domain	-
BnaA03g14280D	0	0	0	496.983	429.171	409.448	0	445.201	11.2479	5.2e-21	9.34e-19	BnaA03g14280D	chrA03	6558722	6558964	+	243	-	-	-
BnaA03g07170D	232.58	165.301	136.972	257.729	585.498	489.581	178.284	444.27	1.31793	4.46e-05	0.000787774	BnaA03g07170D	chrA03	3172614	3175090	+	1263	-	PF00642:Zinc finger C-x8-C-x5-C-x3-H type (and similar)	zf-CCCH
BnaA03g57540D	23.5654	66.7997	8.50758	484.974	517.53	329.315	32.9575	443.94	3.75955	1.46e-06	3.7e-05	BnaA03g57540D	chrA03_random	1212395	1214418	+	1113	-	PF00487:Fatty acid desaturase	-
BnaC03g34350D	3.07375	4.52879	0.850758	7.39009	694.247	628.991	2.81777	443.543	7.31546	2.22e-06	5.4e-05	BnaC03g34350D	chrC03	20837016	20839335	-	1347	-	PF01095:Pectinesterase	-
BnaC09g04720D	159.835	184.548	108.046	419.387	398.1	502.754	150.81	440.08	1.54995	7.95e-11	4.16e-09	BnaC09g04720D	chrC09	2723932	2725758	+	585	-	PF03763:Remorin, C-terminal region|PF03766:Remorin, N-terminal region	-
BnaA01g33490D	2.04916	6.79319	0.850758	219.855	540.833	558.737	3.23104	439.809	7.18082	8.73e-32	3.67e-29	BnaA01g33490D	chrA01	22659533	22660539	+	471	-	PF01918:Alba	-
BnaC08g06390D	147.54	172.094	157.39	702.982	306.828	309.556	159.008	439.789	1.46906	7.91e-06	0.000169879	BnaC08g06390D	chrC08	8818218	8821832	-	957	-	PF02713:Domain of unknown function DUF220	-
BnaA08g16530D	141.392	228.704	136.121	513.611	468.981	335.901	168.739	439.498	1.38572	2.3e-07	6.92e-06	BnaA08g16530D	chrA08	13444774	13446256	-	1008	-	PF03151:Triose-phosphate Transporter family	-
BnaAnng28600D	0	0	0	365.809	486.459	464.334	0	438.867	11.2262	7.72e-21	1.35e-18	BnaAnng28600D	chrAnn_random	32743356	32744347	+	333	-	-	-
BnaC01g32400D	0	0	0	83.1385	659.292	573.008	0	438.479	11.2253	9.66e-11	4.98e-09	BnaC01g32400D	chrC01	31607071	31607265	+	195	-	-	-
BnaC06g15850D	185.449	185.68	181.211	727	278.67	308.458	184.114	438.043	1.25147	0.000294428	0.00403377	BnaC06g15850D	chrC06	18727145	18728562	-	558	-	PF00403:Heavy-metal-associated domain	HMA
BnaA09g06080D	107.581	278.521	96.9864	276.204	542.775	493.972	161.029	437.651	1.44586	0.000324768	0.00438514	BnaA09g06080D	chrA09	2947725	2948304	-	189	-	-	-
BnaA02g30620D	5.12291	5.66099	7.65682	0.923761	776.78	534.588	6.14691	437.431	6.15112	0.000275941	0.00381707	BnaA02g30620D	chrA02	22119790	22122345	-	1713	-	PF04043:Plant invertase/pectin methylesterase inhibitor|PF01095:Pectinesterase	-
BnaC07g50260D	71.7208	41.8913	46.7917	459.109	528.211	324.924	53.4679	437.415	3.03304	2.51e-26	7.75e-24	BnaC07g50260D	chrC07_random	2509564	2511281	+	1155	-	PF01040:UbiA prenyltransferase family	UbiA
BnaCnng74460D	2.04916	9.05758	8.50758	35.1029	653.466	622.405	6.53811	436.991	6.06163	4.2e-07	1.2e-05	BnaCnng74460D	chrCnn_random	75326913	75327329	+	417	-	-	-
BnaA07g31420D	129.097	86.047	158.241	610.606	218.469	481.897	124.462	436.991	1.80888	8.64e-07	2.3e-05	BnaA07g31420D	chrA07	21964046	21967880	-	2232	-	PF00004:ATPase family associated with various cellular activities (AAA)|PF07724:AAA domain (Cdc48 subfamily)|PF10431:C-terminal, D2-small domain, of ClpB protein|PF02861:Clp amino terminal domain, pathogenicity island component	AAA
BnaA01g35580D	168.031	199.267	240.765	348.258	442.765	515.926	202.688	435.65	1.10074	1.22e-06	3.15e-05	BnaA01g35580D	chrA01_random	791250	794425	-	1485	-	PF00067:Cytochrome P450	p450
BnaA02g22570D	1.02458	5.66099	2.55227	180.133	526.269	590.571	3.07928	432.324	7.17282	1.84e-29	6.64e-27	BnaA02g22570D	chrA02	15111513	15113794	-	303	-	-	-
BnaC06g34290D	101.434	147.186	214.391	610.606	194.195	491.777	154.337	432.193	1.48368	0.000208222	0.00300239	BnaC06g34290D	chrC06	33830023	33830700	-	678	-	PF00197:Trypsin and protease inhibitor	-
BnaC04g00150D	8.19666	38.4947	25.5227	387.98	388.39	518.122	24.0714	431.497	4.17187	1.25e-28	4.31e-26	BnaC04g00150D	chrC04	45898	46944	-	603	-	PF00043:Glutathione S-transferase, C-terminal domain|PF02798:Glutathione S-transferase, N-terminal domain	GST_C
BnaA05g16430D	59.4258	134.732	110.599	603.216	322.364	368.832	101.585	431.471	2.08814	6.43e-10	2.98e-08	BnaA05g16430D	chrA05	11130039	11131679	+	954	-	PF05368:NmrA-like family	NmrA
BnaC02g23330D	194.671	170.962	114.002	223.55	589.382	480.799	159.878	431.244	1.43297	4.33e-05	0.000767462	BnaC02g23330D	chrC02	20295583	20298854	-	1653	-	PF00232:Glycosyl hydrolase family 1	Glyco_hydro_1
BnaA06g24930D	184.425	210.589	182.913	339.944	469.952	482.995	192.642	430.964	1.16213	1.87e-08	6.86e-07	BnaA06g24930D	chrA06	17279055	17279739	+	246	-	-	-
BnaA02g17580D	0	0	0	438.786	421.403	430.305	0	430.165	11.1978	6.55e-21	1.15e-18	BnaA02g17580D	chrA02	10594407	10596401	+	1026	-	PF00657:GDSL-like Lipase/Acylhydrolase	Lipase_GDSL
BnaC08g43600D	0	0	0	167.201	570.934	549.956	0	429.363	11.1949	3.81e-15	3.57e-13	BnaC08g43600D	chrC08	37229920	37230735	+	246	-	-	-
BnaC08g43620D	100.409	79.2538	88.4788	313.155	564.137	409.448	89.3806	428.913	2.26151	1.6e-17	1.97e-15	BnaC08g43620D	chrC08	37237458	37240118	+	1368	-	PF00069:Protein kinase domain	Pkinase
BnaC02g11010D	94.2616	83.7826	108.897	138.564	587.44	557.64	95.6471	427.881	2.15949	7.57e-07	2.05e-05	BnaC02g11010D	chrC02	6390678	6393782	+	2238	-	PF03009:Glycerophosphoryl diester phosphodiesterase family	-
BnaC03g28310D	84.0157	152.847	137.823	252.187	622.395	407.252	124.895	427.278	1.77452	3.11e-07	9.09e-06	BnaC03g28310D	chrC03	16689318	16690450	+	945	-	PF04674:Phosphate-induced protein 1 conserved region	-
BnaA06g37410D	0	0	0	242.025	552.485	482.995	0	425.835	11.1827	7.42e-20	1.17e-17	BnaA06g37410D	chrA06	24385682	24390441	-	2871	-	PF02140:Galactose binding lectin domain|PF01301:Glycosyl hydrolases family 35	-
BnaA09g47340D	123.974	226.44	245.869	302.07	493.256	481.897	198.761	425.741	1.09742	0.00025028	0.00350679	BnaA09g47340D	chrA09	31916778	31919363	-	1395	-	PF00743:Flavin-binding monooxygenase-like	FMO-like
BnaC01g02970D	112.704	109.823	210.137	652.175	165.066	459.943	144.221	425.728	1.55925	0.000341728	0.00457283	BnaC01g02970D	chrC01	1546184	1547026	-	843	-	PF03087:Arabidopsis protein of unknown function	-
BnaC07g07790D	9.22124	10.1898	4.25379	518.23	354.406	401.764	7.88827	424.8	5.79442	4.77e-51	5.75e-48	BnaC07g07790D	chrC07	12392824	12395151	+	1428	-	PF05221:S-adenosyl-L-homocysteine hydrolase|PF00670:S-adenosyl-L-homocysteine hydrolase, NAD binding domain	-
BnaC02g13510D	0	0	0	141.335	618.511	513.731	0	424.526	11.1786	7.72e-14	6.14e-12	BnaC02g13510D	chrC02	8714664	8715419	+	249	-	-	-
BnaA08g02780D	12.295	14.7186	11.0599	183.828	567.05	522.513	12.6911	424.464	5.0714	1.35e-29	4.93e-27	BnaA08g02780D	chrA08	2186774	2188155	-	849	-	PF03181:BURP domain	-
BnaA03g04090D	116.802	157.375	131.017	522.849	427.229	322.728	135.065	424.269	1.65432	7.18e-12	4.33e-10	BnaA03g04090D	chrA03	1910144	1913990	+	2568	-	PF07944:Beta-L-arabinofuranosidase, GH127	-
BnaA10g10540D	0	0	0	296.527	501.023	473.115	0	423.555	11.1748	2.59e-20	4.3e-18	BnaA10g10540D	chrA10	8995616	8995930	+	315	-	PF07731:Multicopper oxidase	-
BnaC02g00820D	4.09833	16.983	1.70152	327.935	476.749	464.334	7.59427	423.006	5.83228	4.73e-13	3.4e-11	BnaC02g00820D	chrC02	323677	331632	-	1890	-	PF00996:GDP dissociation inhibitor	-
BnaC01g43920D	8.19666	9.05758	5.10455	640.166	313.625	315.044	7.45293	422.945	5.85227	1.05e-38	7.04e-36	BnaC01g43920D	chrC01_random	3522343	3525485	-	1983	-	PF01501:Glycosyl transferase family 8	Glyco_transf_8
BnaA09g27400D	3.07375	1.1322	0.850758	163.506	576.759	528.001	1.68557	422.755	7.99555	6.36e-25	1.79e-22	BnaA09g27400D	chrA09	20560975	20561310	-	336	-	PF05498:Rapid ALkalinization Factor (RALF)	-
BnaAnng14270D	131.147	112.088	86.7773	375.971	513.646	376.516	110.004	422.044	1.944	4.06e-16	4.21e-14	BnaAnng14270D	chrAnn_random	15383631	15384670	+	669	-	PF12710:haloacid dehalogenase-like hydrolase	-
BnaA09g50760D	158.81	123.41	144.629	349.182	510.733	405.057	142.283	421.657	1.56568	1.18e-12	7.98e-11	BnaA09g50760D	chrA09	33503977	33506758	-	1371	-	PF00069:Protein kinase domain	Pkinase
BnaC09g35800D	156.761	90.5758	119.106	173.667	617.54	473.115	122.148	421.441	1.78552	1.02e-05	0.000212195	BnaC09g35800D	chrC09	39184170	39184985	+	816	-	PF01255:Putative undecaprenyl diphosphate synthase	Prenyltransf
BnaC03g61910D	24.59	49.8167	8.50758	287.29	535.007	441.282	27.6381	421.193	3.95136	7.74e-18	9.83e-16	BnaC03g61910D	chrC03	51082816	51084851	+	1524	-	PF00083:Sugar (and other) transporter	Sugar_tr
BnaA09g25960D	0	0	0	407.378	413.636	440.184	0	420.399	11.1643	8.9e-21	1.54e-18	BnaA09g25960D	chrA09	19118318	19119529	+	708	-	PF01991:ATP synthase (E/31 kDa) subunit	-
BnaA02g03580D	15.3687	10.1898	8.50758	729.771	274.786	255.768	11.3554	420.108	5.21756	3.33e-28	1.13e-25	BnaA02g03580D	chrA02	1579851	1584847	-	2928	-	PF14569:Zinc-binding RING-finger|PF03552:Cellulose synthase	-
BnaA05g06040D	122.95	82.6504	145.48	462.804	386.448	403.959	117.027	417.737	1.82922	1.99e-14	1.72e-12	BnaA05g06040D	chrA05	3220697	3223805	+	2343	-	-	-
BnaA05g32610D	0	1.1322	0	281.747	553.456	417.132	0.377399	417.445	10.1924	5.12e-17	5.84e-15	BnaA05g32610D	chrA05	22344883	22345134	+	252	-	-	-
BnaC03g49670D	163.933	180.019	140.375	363.962	399.071	488.483	161.443	417.172	1.37178	2.15e-11	1.21e-09	BnaC03g49670D	chrC03	34591915	34594152	-	1251	-	-	-
BnaCnng78600D	0	0	0	379.666	474.807	395.178	0	416.55	11.1514	1.26e-20	2.15e-18	BnaCnng78600D	chrCnn_random	80334382	80335529	-	378	-	-	-
BnaA03g10380D	160.859	177.755	123.36	424.93	420.432	401.764	153.991	415.709	1.4383	3.68e-13	2.71e-11	BnaA03g10380D	chrA03	4664024	4666335	-	1482	-	PF00067:Cytochrome P450	p450
BnaA04g24870D	98.3599	131.335	82.5235	304.841	511.704	427.011	104.073	414.519	1.99875	1.5e-13	1.15e-11	BnaA04g24870D	chrA04	18095013	18098250	+	2367	-	-	-
BnaC06g02010D	0	0	0.850758	451.719	382.564	406.155	0.283586	413.479	10.1791	1.7e-17	2.07e-15	BnaC06g02010D	chrC06	2820609	2823189	+	1074	-	PF03951:Glutamine synthetase, beta-Grasp domain|PF00120:Glutamine synthetase, catalytic domain	-
BnaC06g05510D	0	0	0	280.823	488.401	467.627	0	412.284	11.1359	4.07e-20	6.65e-18	BnaC06g05510D	chrC06	6200788	6201817	-	333	-	-	-
BnaC03g36760D	215.162	187.945	167.599	530.239	306.828	397.373	190.235	411.48	1.11466	5.36e-06	0.000120129	BnaC03g36760D	chrC03	22208860	22213107	-	2043	-	PF06964:Alpha-L-arabinofuranosidase C-terminal domain	-
BnaAnng03750D	2.04916	3.39659	1.70152	652.175	300.031	271.136	2.38242	407.781	7.45812	5.63e-30	2.09e-27	BnaAnng03750D	chrAnn_random	3821334	3822308	+	975	-	PF04669:Polysaccharide biosynthesis	-
BnaC01g35390D	0	0	0	175.515	578.701	467.627	0	407.281	11.1185	5.68e-19	8.15e-17	BnaC01g35390D	chrC01	34757144	34757942	-	321	-	PF06876:Plant self-incompatibility response (SCRL) protein	-
BnaA09g47760D	8.19666	7.92538	2.55227	19.399	666.089	535.685	6.22477	407.058	6.03926	2.15e-06	5.27e-05	BnaA09g47760D	chrA09	32145668	32146174	-	507	-	PF04043:Plant invertase/pectin methylesterase inhibitor	-
BnaC08g21970D	206.966	116.616	114.002	168.124	552.485	499.461	145.861	406.69	1.47922	0.000313987	0.00425725	BnaC08g21970D	chrC08	24673143	24673856	-	525	-	PF05617:Prolamin-like	-
BnaC05g07810D	147.54	168.697	163.346	406.455	365.087	447.868	159.861	406.47	1.34586	1.59e-13	1.22e-11	BnaC05g07810D	chrC05	3964895	3967784	+	1362	-	PF01063:Amino-transferase class IV	-
BnaA01g34390D	61.4749	28.3049	41.6871	270.662	535.007	412.741	43.8223	406.137	3.20867	3.78e-21	6.93e-19	BnaA01g34390D	chrA01	23221996	23222354	-	252	-	-	-
BnaA01g28080D	220.285	139.26	137.823	253.11	518.501	439.086	165.789	403.566	1.28346	3.18e-05	0.000585931	BnaA01g28080D	chrA01	19601025	19602969	-	1404	-	PF01344:Kelch motif|PF01419:Jacalin-like lectin domain	Kelch_1
BnaCnng57900D	71.7208	60.0065	62.1053	377.818	438.881	392.982	64.6109	403.227	2.64174	9.93e-38	6.08e-35	BnaCnng57900D	chrCnn_random	57609311	57611580	+	1065	-	PF03951:Glutamine synthetase, beta-Grasp domain|PF00120:Glutamine synthetase, catalytic domain	-
BnaAnng04370D	1.02458	2.2644	3.40303	383.361	408.781	412.741	2.23067	401.627	7.44676	1.17e-37	7.13e-35	BnaAnng04370D	chrAnn_random	4693170	4695706	-	615	-	PF14368:Probable lipid transfer	-
BnaA06g31620D	212.089	170.962	120.808	363.962	462.184	371.028	167.953	399.058	1.25195	3.54e-07	1.02e-05	BnaA06g31620D	chrA06	21190406	21196869	+	3735	-	PF00664:ABC transporter transmembrane region|PF00005:ABC transporter	ABC_membrane
BnaC02g03320D	4.09833	7.92538	3.40303	669.727	260.221	266.745	5.14225	398.898	6.31468	2e-31	8.11e-29	BnaC02g03320D	chrC02	1568603	1569334	+	732	-	PF02469:Fasciclin domain	-
BnaC05g47170D	85.0403	104.162	40.8364	270.662	385.477	537.881	76.6796	398.007	2.38272	4.27e-11	2.31e-09	BnaC05g47170D	chrC05	42295991	42297250	+	459	-	PF01918:Alba	-
BnaC08g36560D	0	0	0	293.756	512.675	387.494	0	397.975	11.0854	5.38e-20	8.67e-18	BnaC08g36560D	chrC08	33781432	33783226	+	405	-	PF00235:Profilin	-
BnaA07g02390D	0	13.5864	0.850758	396.293	482.575	313.947	4.81238	397.605	6.39125	4.94e-06	0.0001118	BnaA07g02390D	chrA07	1993892	1995478	+	909	-	PF00046:Homeobox domain	Homeobox
BnaA02g34280D	174.179	262.67	153.136	336.249	427.229	428.109	196.662	397.196	1.0177	3.74e-05	0.000675795	BnaA02g34280D	chrA02	24469506	24473119	-	2337	-	PF14310:Fibronectin type III-like domain|PF00933:Glycosyl hydrolase family 3 N terminal domain|PF01915:Glycosyl hydrolase family 3 C-terminal domain	Glyco_hydro_3
BnaC08g34160D	96.3107	117.749	64.6576	598.597	296.147	293.09	92.9056	395.945	2.09713	9.28e-10	4.2e-08	BnaC08g34160D	chrC08	32345165	32347817	+	1917	-	PF02990:Endomembrane protein 70	-
BnaC03g30000D	111.679	83.7826	71.4637	249.415	535.007	402.862	88.9753	395.761	2.15486	6.81e-12	4.12e-10	BnaC03g30000D	chrC03	18140961	18144768	+	1422	-	PF00083:Sugar (and other) transporter	Sugar_tr
BnaC01g23810D	186.474	176.623	196.525	291.908	438.881	444.575	186.541	391.788	1.06848	1.49e-06	3.77e-05	BnaC01g23810D	chrC01	17610397	17615249	+	864	-	PF00067:Cytochrome P450	p450
BnaC05g38150D	55.3274	193.606	152.286	437.863	190.311	543.369	133.74	390.514	1.54614	0.000593358	0.00727813	BnaC05g38150D	chrC05	36967024	36968405	-	963	-	PF02365:No apical meristem (NAM) protein	NAM
BnaA09g43130D	203.892	146.053	169.301	306.689	460.242	403.959	173.082	390.297	1.17175	3.71e-07	1.07e-05	BnaA09g43130D	chrA09	29951487	29954002	+	1035	-	PF14308:X-domain of DnaJ-containing|PF00226:DnaJ domain	DnaJ
BnaC08g13970D	120.901	176.623	161.644	406.455	249.541	514.829	153.056	390.275	1.34996	3.89e-06	8.98e-05	BnaC08g13970D	chrC08	18960237	18962355	+	1134	-	PF01063:Amino-transferase class IV	-
BnaCnng34490D	1.02458	0	0	83.1385	548.601	538.978	0.341527	390.239	10.095	1e-14	8.97e-13	BnaCnng34490D	chrCnn_random	32742257	32742913	+	657	-	PF00188:Cysteine-rich secretory protein family	SCP
BnaCnng16850D	0	0	0.850758	16.6277	642.786	506.047	0.283586	388.487	10.0889	2.99e-07	8.77e-06	BnaCnng16850D	chrCnn_random	15847483	15848732	+	276	-	-	-
BnaCnng49870D	120.901	194.738	131.867	443.405	280.612	434.695	149.169	386.237	1.37545	3.56e-07	1.03e-05	BnaCnng49870D	chrCnn_random	49338138	49340540	+	1368	-	PF01490:Transmembrane amino acid transporter protein	Aa_trans
BnaC03g58230D	159.835	190.209	222.048	433.244	290.322	432.5	190.697	385.355	1.01281	1.71e-05	0.000335125	BnaC03g58230D	chrC03	47586157	47588250	-	1182	-	PF06203:CCT motif	CCT
BnaA01g18450D	90.1632	178.887	140.375	539.476	218.469	397.373	136.475	385.106	1.4979	2.36e-05	0.000448945	BnaA01g18450D	chrA01	9990480	9995016	+	2628	-	PF02896:PEP-utilising enzyme, TIM barrel domain|PF01326:Pyruvate phosphate dikinase, PEP/pyruvate binding domain|PF00391:PEP-utilising enzyme, mobile domain	-
BnaA07g00980D	7.17208	6.79319	1.70152	588.436	317.509	248.084	5.22226	384.676	6.2557	2.1e-33	9.71e-31	BnaA07g00980D	chrA07	698474	701093	+	939	-	PF05153:Myo-inositol oxygenase	-
BnaAnng23500D	79.9174	67.9319	34.8811	594.902	292.264	265.647	60.9101	384.271	2.66428	5.07e-12	3.12e-10	BnaAnng23500D	chrAnn_random	26744993	26748135	+	2124	-	PF03644:Glycosyl hydrolase family 85	-
BnaC03g42430D	0	0	0	428.625	373.826	350.171	0	384.207	11.0354	3.1e-20	5.11e-18	BnaC03g42430D	chrC03	27179558	27180696	+	798	-	PF01657:Salt stress response/antifungal	-
BnaC04g44840D	148.564	169.83	144.629	503.45	357.319	289.797	154.341	383.522	1.31601	1.07e-07	3.43e-06	BnaC04g44840D	chrC04	44707111	44709574	+	1335	-	PF02469:Fasciclin domain	-
BnaC06g29460D	80.942	92.8402	133.569	539.476	103.894	507.145	102.45	383.505	1.90243	8.2e-05	0.00134566	BnaC06g29460D	chrC06	30342890	30343938	+	858	-	PF00249:Myb-like DNA-binding domain	Myb_DNA-binding
BnaCnng44440D	0	0	0	201.38	522.385	424.816	0	382.86	11.0292	4.07e-19	5.94e-17	BnaCnng44440D	chrCnn_random	43521557	43523384	-	276	-	-	-
BnaA01g18050D	48.1554	62.2709	51.0455	332.554	401.984	413.839	53.8239	382.792	2.83458	5.5e-36	2.96e-33	BnaA01g18050D	chrA01	9544374	9545090	-	432	-	-	-
BnaA09g10660D	169.056	233.233	139.524	396.293	413.636	336.999	180.604	382.309	1.08709	3.4e-06	7.95e-05	BnaA09g10660D	chrA09	5434375	5438013	-	1218	-	PF00155:Aminotransferase class I and II	Aminotran_1_2
BnaAnng15740D	137.294	133.599	68.9114	272.509	555.398	318.338	113.268	382.082	1.75846	3.61e-07	1.04e-05	BnaAnng15740D	chrAnn_random	16722740	16724502	+	1086	-	PF00657:GDSL-like Lipase/Acylhydrolase	Lipase_GDSL
BnaA06g03900D	138.319	174.358	127.614	547.79	345.667	252.475	146.764	381.977	1.38334	4.31e-06	9.88e-05	BnaA06g03900D	chrA06	2362970	2365614	-	1638	-	-	-
BnaA02g11730D	9.22124	13.5864	2.55227	253.11	490.343	396.275	8.4533	379.909	5.5462	1.14e-35	6e-33	BnaA02g11730D	chrA02	6136437	6138663	+	1425	-	PF00394:Multicopper oxidase|PF07731:Multicopper oxidase	-
BnaCnng38970D	0	0	0	277.128	434.026	428.109	0	379.754	11.0173	7.67e-20	1.21e-17	BnaCnng38970D	chrCnn_random	37635244	37636468	+	375	-	-	-
BnaC07g38190D	10.2458	21.5118	20.4182	610.606	253.425	274.429	17.3919	379.486	4.44701	7.57e-26	2.28e-23	BnaC07g38190D	chrC07	39580905	39582345	+	864	-	PF00230:Major intrinsic protein	-
BnaC09g49640D	151.638	147.186	213.54	488.669	261.192	388.591	170.788	379.484	1.1492	3.52e-05	0.000639724	BnaC09g49640D	chrC09	47899082	47901223	+	1452	-	PF13855:Leucine rich repeat	-
BnaCnng05800D	1.02458	1.1322	3.40303	5.54256	661.234	470.92	1.85327	379.232	7.65414	1.95e-06	4.83e-05	BnaCnng05800D	chrCnn_random	5354795	5361680	+	387	-	-	-
BnaA08g05030D	0	0	0	258.653	425.287	453.357	0	379.099	11.0146	1.1e-19	1.68e-17	BnaA08g05030D	chrA08	4954802	4955878	-	372	-	-	-
BnaA04g24210D	0	0	2.55227	181.981	539.862	412.741	0.850758	378.195	8.60059	2.24e-20	3.76e-18	BnaA04g24210D	chrA04	17802920	17803167	+	186	-	-	-
BnaC08g16850D	146.515	152.847	160.793	555.18	188.369	390.787	153.385	378.112	1.30161	0.000160437	0.00240282	BnaC08g16850D	chrC08	20685045	20687250	-	1953	-	PF00012:Hsp70 protein	HSP70
BnaA09g10760D	3.07375	6.79319	9.35834	298.375	428.2	407.252	6.40842	377.942	5.85087	1.5e-46	1.45e-43	BnaA09g10760D	chrA09	5516063	5530012	+	549	-	-	-
BnaA02g15820D	114.753	189.077	209.286	422.159	283.525	424.816	171.039	376.833	1.13797	4.08e-05	0.000729342	BnaA02g15820D	chrA02	9256427	9258660	+	1698	-	PF03765:CRAL/TRIO, N-terminal domain|PF00650:CRAL/TRIO domain	CRAL_TRIO_N
BnaAnng25200D	77.8683	98.5012	46.7917	424.006	392.274	311.751	74.387	376.01	2.34837	2.88e-16	3.02e-14	BnaAnng25200D	chrAnn_random	29227861	29231158	-	2571	-	-	-
BnaC02g04730D	198.769	165.301	142.077	393.522	416.548	317.24	168.715	375.77	1.15829	6.04e-08	2.02e-06	BnaC02g04730D	chrC02	2497899	2500232	-	1323	-	PF00923:Transaldolase/Fructose-6-phosphate aldolase	-
BnaA03g45950D	24.59	32.8337	22.1197	607.835	284.496	233.813	26.5145	375.381	3.83216	3.5e-22	7.1e-20	BnaA03g45950D	chrA03	23444590	23446032	+	864	-	PF00230:Major intrinsic protein	-
BnaA05g28390D	37.9095	74.725	110.599	522.849	117.488	479.702	74.411	373.346	2.3239	3.96e-06	9.14e-05	BnaA05g28390D	chrA05	20169391	20172100	-	1332	-	PF00450:Serine carboxypeptidase	Peptidase_S10
BnaA01g13340D	103.483	75.8572	92.7326	298.375	436.939	383.103	90.6909	372.805	2.03644	8.05e-18	1.02e-15	BnaA01g13340D	chrA01	6739294	6741867	-	1236	-	PF01040:UbiA prenyltransferase family	UbiA
BnaA06g39390D	124.999	167.565	182.913	441.558	261.192	414.936	158.492	372.562	1.23169	3.08e-06	7.28e-05	BnaA06g39390D	chrA06_random	1535320	1537125	+	1374	-	PF03822:NAF domain|PF00069:Protein kinase domain	Pkinase
BnaA06g36030D	146.515	143.789	173.555	514.535	326.248	276.624	154.62	372.469	1.26803	2.31e-06	5.61e-05	BnaA06g36030D	chrA06	23641797	23644741	+	1608	-	PF07779:10 TM Acyl Transferase domain found in Cas1p	-
BnaC05g22110D	4.09833	2.2644	0.850758	84.986	545.688	486.288	2.40449	372.321	7.29775	2.45e-12	1.59e-10	BnaC05g22110D	chrC05	15994032	15995493	+	516	-	PF01190:Pollen proteins Ole e I like	-
BnaC02g37490D	0	0	0	2.77128	529.182	583.985	0	371.979	10.988	4.62e-05	0.000813997	BnaC02g37490D	chrC02	40357333	40359360	-	1917	-	PF06746:Protein of unknown function (DUF1216)	-
BnaA09g51590D	5.12291	0	2.55227	151.497	440.823	523.61	2.5584	371.977	7.16154	2.72e-14	2.3e-12	BnaA09g51590D	chrA09_random	5612	6567	-	759	-	PF00230:Major intrinsic protein	-
BnaA02g04330D	7.17208	9.05758	5.10455	21.2465	537.92	556.542	7.1114	371.903	5.71349	1.25e-06	3.23e-05	BnaA02g04330D	chrA02	1940039	1942299	-	1752	-	PF09118:Domain of unknown function (DUF1929)|PF07250:Glyoxal oxidase N-terminus	-
BnaA07g09900D	12.295	10.1898	0.850758	426.777	406.839	281.015	7.77851	371.544	5.64093	9.94e-37	5.59e-34	BnaA07g09900D	chrA07	9540807	9542502	+	891	-	PF02713:Domain of unknown function DUF220	-
BnaCnng51440D	139.343	199.267	150.584	463.728	357.319	286.504	163.065	369.184	1.18245	2.21e-06	5.39e-05	BnaCnng51440D	chrCnn_random	50877922	50881532	+	885	-	PF03790:KNOX1 domain|PF05920:Homeobox KN domain|PF03791:KNOX2 domain	KNOX1
BnaC08g11780D	126.024	164.169	108.897	543.171	289.351	272.233	133.03	368.252	1.47285	2.3e-06	5.6e-05	BnaC08g11780D	chrC08	17031219	17032987	-	1221	-	PF00544:Pectate lyase	-
BnaA04g00910D	174.179	195.87	114.852	334.401	390.332	379.81	161.634	368.181	1.19263	4.69e-07	1.32e-05	BnaA04g00910D	chrA04	620641	622571	-	861	-	PF14299:Phloem protein 2	-
BnaA09g02550D	95.2861	99.6334	91.0311	485.898	336.928	279.917	95.3169	367.581	1.94985	3.86e-14	3.21e-12	BnaA09g02550D	chrA09	1305496	1307304	+	969	-	PF01095:Pectinesterase	-
BnaA04g13860D	150.614	166.433	165.047	465.575	316.538	320.533	160.698	367.549	1.1946	8.8e-08	2.85e-06	BnaA04g13860D	chrA04	11725811	11731115	-	1938	-	PF05920:Homeobox KN domain|PF07526:Associated with HOX	Coprinus_mating
BnaC09g25390D	0	0	0	399.988	332.074	368.832	0	366.965	10.9686	5.21e-20	8.45e-18	BnaC09g25390D	chrC09	24819619	24821094	+	612	-	PF14368:Probable lipid transfer	-
BnaC03g73840D	89.1387	199.267	148.883	415.692	175.747	508.242	145.763	366.56	1.33094	0.000776691	0.00912844	BnaC03g73840D	chrC03_random	1826751	1829833	-	1593	-	PF00083:Sugar (and other) transporter	Sugar_tr
BnaC03g18070D	176.228	140.393	155.689	376.894	417.519	304.067	157.436	366.16	1.21786	5e-09	2.03e-07	BnaC03g18070D	chrC03	9259009	9260045	-	405	-	PF00173:Cytochrome b5-like Heme/Steroid binding domain	-
BnaC03g60580D	132.171	160.772	51.8962	436.015	398.1	262.354	114.946	365.49	1.67502	8.51e-06	0.000181482	BnaC03g60580D	chrC03	49679307	49680829	+	1008	-	PF03151:Triose-phosphate Transporter family	-
BnaA06g14220D	154.712	220.779	109.748	385.208	379.651	329.315	161.746	364.725	1.17888	9.27e-06	0.000195676	BnaA06g14220D	chrA06	7666473	7667609	-	585	-	-	-
BnaUnng01720D	76.8437	152.847	107.196	298.375	496.168	298.579	112.295	364.374	1.7011	5.22e-08	1.77e-06	BnaUnng01720D	chrUnn_random	2279276	2280954	-	1488	-	PF00083:Sugar (and other) transporter	Sugar_tr
BnaC03g71800D	92.2124	97.369	80.822	521.001	243.715	328.217	90.1345	364.311	2.01777	2.44e-11	1.36e-09	BnaC03g71800D	chrC03_random	344000	345843	+	1173	-	PF03151:Triose-phosphate Transporter family	-
BnaA07g15490D	141.392	134.732	80.822	238.33	468.981	384.2	118.982	363.837	1.61599	2.51e-07	7.49e-06	BnaA07g15490D	chrA07	13405809	13408259	+	1359	-	PF01490:Transmembrane amino acid transporter protein	Aa_trans
BnaC01g22270D	70.6962	79.2538	84.225	284.518	445.678	357.855	78.0583	362.684	2.21417	1.28e-19	1.96e-17	BnaC01g22270D	chrC01	15702155	15704521	-	450	-	-	-
BnaCnng10420D	115.778	150.582	226.302	486.822	221.382	378.712	164.221	362.305	1.13911	0.000715729	0.00849612	BnaCnng10420D	chrCnn_random	9423365	9427048	-	2430	-	PF01734:Patatin-like phospholipase|PF11815:Domain of unknown function (DUF3336)	-
BnaC02g15500D	14.3442	26.0405	19.5674	594.902	316.538	174.537	19.984	361.992	4.18515	6.3e-21	1.11e-18	BnaC02g15500D	chrC02	11056195	11057360	+	969	-	PF00141:Peroxidase	-
BnaA03g23810D	90.1632	112.088	94.4341	231.864	472.865	379.81	98.895	361.513	1.8712	1.08e-10	5.53e-09	BnaA03g23810D	chrA03	11419488	11422104	+	936	-	PF04674:Phosphate-induced protein 1 conserved region	-
BnaA03g01220D	0	1.1322	0	82.2147	604.918	395.178	0.377399	360.77	9.98206	1.83e-10	9.04e-09	BnaA03g01220D	chrA03	576805	577215	+	411	-	PF05938:Plant self-incompatibility protein S1	Self-incomp_S1
BnaA02g27390D	1.02458	0	2.55227	162.582	481.604	436.891	1.19229	360.359	8.11323	1.93e-22	4.01e-20	BnaA02g27390D	chrA02	20190981	20194937	+	1371	-	PF00657:GDSL-like Lipase/Acylhydrolase	Lipase_GDSL
BnaA09g56490D	156.761	140.393	154.838	476.661	240.802	358.953	150.664	358.805	1.25157	3.56e-06	8.28e-05	BnaA09g56490D	chrA09_random	3748661	3751552	-	1032	-	PF01370:NAD dependent epimerase/dehydratase family	Epimerase
BnaA09g53940D	68.647	121.145	172.704	471.118	142.733	461.041	120.832	358.297	1.56589	0.000414684	0.00538989	BnaA09g53940D	chrA09_random	2079831	2084297	+	1152	-	PF00892:EamA-like transporter family	DUF6
BnaA06g14520D	0	0	0	178.286	454.416	440.184	0	357.629	10.9307	1.07e-18	1.49e-16	BnaA06g14520D	chrA06	7847846	7850357	+	1479	-	PF00199:Catalase|PF06628:Catalase-related immune-responsive	Catalase
BnaC08g05240D	0	0	0	217.084	415.577	440.184	0	357.615	10.9305	3.88e-19	5.7e-17	BnaC08g05240D	chrC08	6654939	6655995	+	372	-	-	-
BnaC04g16630D	141.392	139.26	148.032	388.903	363.145	320.533	142.895	357.527	1.32298	6.83e-13	4.81e-11	BnaC04g16630D	chrC04	14659037	14659953	-	510	-	PF04949:Transcriptional activator	-
BnaA08g28310D	142.417	213.985	165.047	315.926	419.461	334.803	173.816	356.73	1.03974	4.78e-06	0.000108388	BnaA08g28310D	chrA08	18649277	18651660	+	969	-	PF01156:Inosine-uridine preferring nucleoside hydrolase	-
BnaAnng37930D	26.6391	35.0981	17.8659	242.025	404.897	422.621	26.5344	356.514	3.76446	2.94e-29	1.04e-26	BnaAnng37930D	chrAnn_random	42961019	42962525	-	1071	-	PF00190:Cupin	-
BnaA05g13210D	14.3442	6.79319	11.0599	209.694	395.187	464.334	10.7324	356.405	5.04151	5.99e-34	2.83e-31	BnaA05g13210D	chrA05	7949701	7952014	+	1095	-	PF07714:Protein tyrosine kinase	Pkinase_Tyr
BnaA09g31450D	123.974	164.169	162.495	354.724	310.712	402.862	150.213	356.099	1.24406	3.29e-09	1.37e-07	BnaA09g31450D	chrA09	23514409	23515882	-	609	-	PF05562:Cold acclimation protein WCOR413	-
BnaCnng71320D	49.1799	93.9724	141.226	282.671	435.968	349.074	94.7927	355.904	1.90376	5.66e-08	1.9e-06	BnaCnng71320D	chrCnn_random	71488766	71489530	+	216	-	-	-
BnaA02g28200D	28.6883	26.0405	48.4932	381.513	162.153	521.415	34.4074	355.027	3.35695	2.44e-15	2.32e-13	BnaA02g28200D	chrA02	20787778	20788559	+	420	-	PF07207:Light regulated protein Lir1	-
BnaAnng40890D	0	0	0	292.832	402.955	368.832	0	354.873	10.9198	1.04e-19	1.61e-17	BnaAnng40890D	chrAnn_random	46915794	46916685	-	312	-	-	-
BnaC05g03030D	89.1387	173.226	161.644	397.217	168.95	498.363	141.336	354.843	1.32744	0.000647841	0.00782743	BnaC05g03030D	chrC05	1457729	1461106	+	648	-	PF03162:Tyrosine phosphatase family	-
BnaA02g11200D	16.3933	22.644	9.35834	659.565	214.586	184.416	16.1319	352.856	4.46818	2.72e-18	3.64e-16	BnaA02g11200D	chrA02	5834671	5836146	+	969	-	PF00141:Peroxidase	-
BnaC07g25030D	138.319	92.8402	87.6281	306.689	413.636	338.096	106.262	352.807	1.73292	3.59e-12	2.27e-10	BnaC07g25030D	chrC07	31199541	31204884	-	3810	-	PF00005:ABC transporter|PF00664:ABC transporter transmembrane region	ABC_tran
BnaCnng55330D	0	0	0	207.846	489.372	357.855	0	351.691	10.9068	6.84e-19	9.73e-17	BnaCnng55330D	chrCnn_random	55174702	55175338	+	201	-	-	-
BnaA03g34620D	0	1.1322	0	375.047	384.506	294.188	0.377399	351.247	9.94437	1.21e-16	1.32e-14	BnaA03g34620D	chrA03	16837319	16840301	+	2337	-	PF00999:Sodium/hydrogen exchanger family	Na_H_Exchanger
BnaC07g28400D	133.196	170.962	153.987	329.783	276.728	446.77	152.715	351.094	1.20053	5.92e-07	1.63e-05	BnaC07g28400D	chrC07	33542556	33544400	-	960	-	PF00929:Exonuclease	Exonuc_X-T
BnaC03g28870D	0	0	1.70152	335.325	355.377	362.246	0.567172	350.983	9.06064	3.62e-18	4.79e-16	BnaC03g28870D	chrC03	17086986	17088681	-	972	-	PF00294:pfkB family carbohydrate kinase	PfkB
BnaA04g00900D	76.8437	133.599	28.9258	234.635	401.013	408.35	79.7896	347.999	2.13201	1.63e-06	4.09e-05	BnaA04g00900D	chrA04	618999	620495	+	711	-	PF05648:Peroxisomal biogenesis factor 11 (PEX11)	-
BnaA03g24290D	0	0	0	357.495	333.045	352.367	0	347.636	10.8904	8.73e-20	1.36e-17	BnaA03g24290D	chrA03	11672385	11673922	-	972	-	PF00294:pfkB family carbohydrate kinase	PfkB
BnaC03g45300D	26.6391	23.7762	22.1197	158.887	463.155	417.132	24.1783	346.391	3.84187	3.43e-21	6.36e-19	BnaC03g45300D	chrC03	30308468	30310141	-	525	-	PF14368:Probable lipid transfer	-
BnaA03g32390D	5.12291	3.39659	0.850758	355.648	302.944	379.81	3.12342	346.134	6.85831	3.56e-38	2.29e-35	BnaA03g32390D	chrA03	15623657	15624457	+	750	-	PF02469:Fasciclin domain	-
BnaC01g42610D	156.761	139.26	81.6728	230.94	436.939	368.832	125.898	345.571	1.45996	4.38e-06	0.00010022	BnaC01g42610D	chrC01_random	1762249	1767846	+	2226	-	PF00520:Ion transport protein	Ion_trans
BnaA03g21280D	0	0	0	264.196	399.071	373.223	0	345.497	10.881	1.92e-19	2.9e-17	BnaA03g21280D	chrA03	10108303	10109397	+	501	-	PF03168:Late embryogenesis abundant protein	-
BnaA05g12290D	120.901	123.41	127.614	337.173	376.738	313.947	123.975	342.619	1.46636	6.2e-15	5.63e-13	BnaA05g12290D	chrA05	7091759	7093649	+	1020	-	PF02535:ZIP Zinc transporter	-
BnaC07g40890D	88.1141	66.7997	72.3144	494.212	277.699	255.768	75.7427	342.56	2.17799	1.02e-12	6.96e-11	BnaC07g40890D	chrC07	40980452	40981797	+	522	-	PF06749:Protein of unknown function (DUF1218)	-
BnaC01g02960D	0	1.1322	0.850758	17.5515	524.327	485.19	0.660985	342.356	9.02111	1.76e-12	1.16e-10	BnaC01g02960D	chrC01	1544538	1545293	-	756	-	-	-
BnaC06g24100D	0	0	0	477.584	357.319	192.1	0	342.334	10.8694	1.14e-18	1.57e-16	BnaC06g24100D	chrC06	25910703	25915560	+	339	-	-	-
BnaA03g20930D	118.852	141.525	145.48	357.495	200.021	468.725	135.285	342.08	1.33697	1.56e-05	0.000309457	BnaA03g20930D	chrA03	9903797	9904885	-	588	-	PF02298:Plastocyanin-like domain	Cu_bind_like
BnaC04g33090D	0	0	0	67.4345	493.256	465.431	0	342.04	10.8669	2.43e-10	1.18e-08	BnaC04g33090D	chrC04	34744100	34745082	-	273	-	-	-
BnaAnng13710D	1.02458	4.52879	3.40303	10.1614	550.543	461.041	2.98547	340.582	6.83663	1.84e-06	4.57e-05	BnaAnng13710D	chrAnn_random	14645654	14647511	+	1086	-	PF01095:Pectinesterase	-
BnaA06g28050D	0	0	0	102.537	492.285	425.914	0	340.245	10.8593	1.57e-12	1.04e-10	BnaA06g28050D	chrA06	19264144	19264608	-	465	-	PF05938:Plant self-incompatibility protein S1	Self-incomp_S1
BnaC03g07110D	152.663	153.979	173.555	468.347	260.221	288.699	160.065	339.089	1.08299	4.15e-05	0.00074014	BnaC03g07110D	chrC03	3388487	3393044	+	2577	-	PF04833:COBRA-like protein	-
BnaC04g56300D	46.1062	76.9894	77.419	370.428	383.535	259.061	66.8382	337.675	2.33639	5.58e-17	6.32e-15	BnaC04g56300D	chrC04_random	3995247	4001065	-	1947	-	PF07526:Associated with HOX|PF05920:Homeobox KN domain	POX
BnaC05g23590D	0	1.1322	0.850758	349.182	324.306	338.096	0.660985	337.195	8.99911	5.58e-18	7.26e-16	BnaC05g23590D	chrC05	17630545	17631660	-	708	-	PF01991:ATP synthase (E/31 kDa) subunit	-
BnaA06g09240D	6.14749	4.52879	3.40303	2.77128	607.831	399.568	4.69311	336.723	6.16735	5.95e-05	0.00101904	BnaA06g09240D	chrA06	4990238	4992243	-	1377	-	PF04431:Pectate lyase, N terminus|PF00544:Pectate lyase	-
BnaA03g09790D	64.5487	62.2709	142.927	482.203	152.443	368.832	89.9156	334.493	1.89033	1.6e-05	0.000317331	BnaA03g09790D	chrA03	4426011	4428503	-	1593	-	PF00069:Protein kinase domain	Pkinase
BnaC04g47040D	44.057	50.9489	27.2243	447.1	284.496	268.94	40.7434	333.512	3.04616	1.42e-21	2.73e-19	BnaC04g47040D	chrC04	46150977	46153015	+	1290	-	PF14416:PMR5 N terminal Domain|PF13839:GDSL/SGNH-like Acyl-Esterase family found in Pmr5 and Cas1p	-
BnaC05g38360D	87.0895	148.318	108.046	439.71	308.77	251.377	114.485	333.286	1.54547	1.03e-07	3.31e-06	BnaC05g38360D	chrC05	37108893	37110437	-	1020	-	PF00481:Protein phosphatase 2C	PP2C
BnaAnng13970D	18.4425	21.5118	15.3136	640.166	198.079	160.266	18.4226	332.837	4.18224	1.19e-16	1.3e-14	BnaAnng13970D	chrAnn_random	15018444	15020836	-	1692	-	PF00394:Multicopper oxidase|PF07731:Multicopper oxidase|PF07732:Multicopper oxidase	-
BnaC05g04330D	0	0	0	171.819	454.416	371.028	0	332.421	10.8254	2.23e-18	3.01e-16	BnaC05g04330D	chrC05	2113444	2113755	+	312	-	-	-
BnaA09g08760D	1.02458	1.1322	0	518.23	268.96	209.664	0.718927	332.285	8.97035	1.26e-16	1.37e-14	BnaA09g08760D	chrA09	4377564	4379821	+	1476	-	PF00083:Sugar (and other) transporter	Sugar_tr
BnaC09g43440D	43.0325	50.9489	17.0152	311.307	366.058	319.435	36.9988	332.267	3.18581	5.75e-21	1.02e-18	BnaC09g43440D	chrC09	44746586	44748161	+	1038	-	PF00892:EamA-like transporter family	DUF6
BnaA03g35090D	18.4425	7.92538	5.10455	165.353	418.49	411.643	10.4908	331.829	4.99754	1.03e-24	2.81e-22	BnaA03g35090D	chrA03	17151839	17154835	+	1296	-	PF00076:RNA recognition motif. (a.k.a. RRM, RBD, or RNP domain)|PF05383:La domain	RRM_1
BnaC03g62750D	4.09833	4.52879	2.55227	68.3583	509.762	416.034	3.72646	331.385	6.4877	6.32e-12	3.83e-10	BnaC03g62750D	chrC03	51995540	51996921	+	516	-	PF01190:Pollen proteins Ole e I like	-
BnaA05g24960D	0	0	0	192.142	425.287	376.516	0	331.315	10.8205	1.22e-18	1.68e-16	BnaA05g24960D	chrA05	18544813	18545420	+	264	-	-	-
BnaA03g58750D	59.4258	69.0641	27.2243	484.974	167.008	340.292	51.9047	330.758	2.68005	3.15e-10	1.52e-08	BnaA03g58750D	chrA03_random	1884775	1885479	+	564	-	PF03018:Dirigent-like protein	-
BnaA07g28770D	0	2.2644	0	60.0444	505.878	424.816	0.754798	330.246	8.88109	2.21e-08	8e-07	BnaA07g28770D	chrA07	20739684	20739977	-	294	-	-	-
BnaA02g13950D	202.867	103.03	117.405	268.814	390.332	329.315	141.101	329.487	1.22334	2.96e-05	0.000548105	BnaA02g13950D	chrA02	7767126	7768335	-	951	-	PF00847:AP2 domain	AP2
BnaA04g09470D	69.6716	81.5182	119.957	431.396	98.0685	458.845	90.3822	329.437	1.8634	8.61e-05	0.00140437	BnaA04g09470D	chrA04	8447658	8448887	-	870	-	PF02365:No apical meristem (NAM) protein	NAM
BnaA04g06630D	148.564	165.301	105.494	262.348	432.084	290.895	139.786	328.442	1.23641	6.3e-06	0.000139043	BnaA04g06630D	chrA04	5277893	5279719	+	1506	-	PF00067:Cytochrome P450	p450
BnaA08g18440D	0	2.2644	1.70152	143.183	429.171	411.643	1.32197	327.999	7.95885	1.31e-21	2.54e-19	BnaA08g18440D	chrA08	14431066	14431401	-	336	-	PF05498:Rapid ALkalinization Factor (RALF)	-
BnaC03g11050D	121.925	148.318	148.883	325.164	329.161	329.315	139.709	327.88	1.22999	3.66e-11	2e-09	BnaC03g11050D	chrC03	5372453	5374602	+	879	-	PF14599:Zinc-ribbon|PF05495:CHY zinc finger|PF13639:Ring finger domain	zf-CHY
BnaA03g59200D	0	0	0	145.954	397.129	440.184	0	327.756	10.8047	5.23e-18	6.85e-16	BnaA03g59200D	chrA03_random	2241290	2243312	-	1383	-	PF14008:Iron/zinc purple acid phosphatase-like protein C|PF16656:Purple acid Phosphatase, N-terminal domain|PF00149:Calcineurin-like phosphoesterase	Metallophos
BnaAnng20610D	86.0649	125.674	160.793	381.513	158.269	443.477	124.177	327.753	1.39784	0.000234539	0.00331723	BnaAnng20610D	chrAnn_random	22724549	22726096	+	465	-	PF00226:DnaJ domain	DnaJ
BnaAnng27070D	0	0	0	171.819	448.591	362.246	0	327.552	10.8041	2.47e-18	3.32e-16	BnaAnng27070D	chrAnn_random	31000091	31001056	-	291	-	-	-
BnaA09g30450D	139.343	215.118	114.852	309.46	370.913	301.872	156.438	327.415	1.0709	5.03e-05	0.00087701	BnaA09g30450D	chrA09	22645384	22646212	-	363	-	PF02704:Gibberellin regulated protein	-
BnaA05g32130D	143.442	115.484	124.211	282.671	351.493	347.976	127.712	327.38	1.35673	3.39e-11	1.86e-09	BnaA05g32130D	chrA05	22059371	22063396	+	1641	-	PF00999:Sodium/hydrogen exchanger family	Na_H_Exchanger
BnaA08g00340D	34.8358	40.7591	39.9856	324.24	337.899	319.435	38.5268	327.192	3.08601	7.71e-42	5.82e-39	BnaA08g00340D	chrA08	221275	224499	+	2265	-	PF05691:Raffinose synthase or seed imbibition protein Sip1	-
BnaC07g14700D	96.3107	100.766	165.898	467.423	129.14	384.2	120.991	326.921	1.43151	0.000703776	0.0083715	BnaC07g14700D	chrC07	20633190	20634792	-	735	-	PF04640:PLATZ transcription factor	-
BnaA02g21480D	186.474	109.823	122.509	216.16	456.358	307.36	139.602	326.626	1.2261	0.000137182	0.00209869	BnaA02g21480D	chrA02	13835724	13837853	-	843	-	PF04116:Fatty acid hydroxylase superfamily	-
BnaA01g36750D	1.02458	0	0	65.587	476.749	435.793	0.341527	326.043	9.83565	6.95e-14	5.55e-12	BnaA01g36750D	chrA01_random	2263246	2263440	-	195	-	-	-
BnaC01g15760D	135.245	157.375	171.002	307.612	307.799	358.953	154.541	324.788	1.06877	4.11e-08	1.42e-06	BnaC01g15760D	chrC01	10800891	10803717	+	1047	-	PF16363:GDP-mannose 4,6 dehydratase	-
BnaCnng37090D	3.07375	0	1.70152	163.506	416.548	394.08	1.59175	324.711	7.62825	3.36e-24	8.51e-22	BnaCnng37090D	chrCnn_random	35441892	35443193	-	687	-	-	-
BnaC07g38610D	42.0079	129.071	84.225	318.697	298.089	356.758	85.1011	324.515	1.93433	2.15e-08	7.8e-07	BnaC07g38610D	chrC07	39878497	39880878	+	1047	-	PF16363:GDP-mannose 4,6 dehydratase	-
BnaC05g48860D	19.4671	44.1557	18.7167	282.671	340.812	349.074	27.4465	324.186	3.58452	6.85e-28	2.29e-25	BnaC05g48860D	chrC05	43138604	43140971	-	1161	-	PF07714:Protein tyrosine kinase	Pkinase_Tyr
BnaA05g12360D	159.835	148.318	156.539	422.159	294.206	254.67	154.897	323.678	1.06432	9.96e-06	0.000209055	BnaA05g12360D	chrA05	7172167	7175967	+	693	-	PF11960:Domain of unknown function (DUF3474)|PF00487:Fatty acid desaturase	-
BnaC02g10520D	25.6146	52.0811	14.4629	109.004	458.3	402.862	30.7195	323.389	3.4076	1.6e-10	8e-09	BnaC02g10520D	chrC02	6061537	6063944	+	912	-	PF01255:Putative undecaprenyl diphosphate synthase	Prenyltransf
BnaC09g18860D	36.885	62.2709	95.2849	215.236	382.564	372.126	64.8136	323.309	2.31152	1.56e-10	7.8e-09	BnaC09g18860D	chrC09	15755100	15757421	+	1401	-	PF00067:Cytochrome P450	p450
BnaA06g21590D	0	0	0	67.4345	461.213	440.184	0	322.944	10.784	1.85e-10	9.15e-09	BnaA06g21590D	chrA06	14967675	14968390	-	255	-	-	-
BnaA03g30680D	0	0	0	268.814	323.335	374.321	0	322.157	10.7797	3.31e-19	4.93e-17	BnaA03g30680D	chrA03	14857530	14858170	+	240	-	-	-
BnaC09g29910D	101.434	116.616	148.883	313.155	308.77	343.585	122.311	321.837	1.39054	1.05e-10	5.37e-09	BnaC09g29910D	chrC09	32674349	32677322	+	2025	-	PF03169:OPT oligopeptide transporter protein	OPT
BnaA08g09490D	4.09833	1.1322	1.70152	226.321	377.709	357.855	2.31068	320.629	7.11723	7.23e-31	2.78e-28	BnaA08g09490D	chrA08	9073005	9073559	-	555	-	PF13405:EF-hand domain|PF13499:EF-hand domain pair	-
BnaC09g32940D	143.442	138.128	152.286	331.63	350.522	278.82	144.618	320.324	1.14673	2.93e-09	1.24e-07	BnaC09g32940D	chrC09	36201980	36204913	+	1170	-	PF02485:Core-2/I-Branching enzyme	-
BnaC06g14040D	1.02458	0	5.10455	19.399	533.065	408.35	2.04304	320.272	7.25268	7.17e-06	0.000155787	BnaC06g14040D	chrC06	16889002	16890615	-	1614	-	PF01565:FAD binding domain|PF08031:Berberine and berberine like	FAD_binding_4
BnaA01g14240D	123.974	126.806	101.24	241.102	347.609	371.028	117.34	319.913	1.44877	2.21e-09	9.54e-08	BnaA01g14240D	chrA01	7213301	7216393	-	1854	-	PF16656:Purple acid Phosphatase, N-terminal domain|PF14008:Iron/zinc purple acid phosphatase-like protein C|PF00149:Calcineurin-like phosphoesterase	Metallophos
BnaC08g21610D	1.02458	2.2644	4.25379	516.382	250.512	188.807	2.51426	318.567	6.93447	1.32e-26	4.15e-24	BnaC08g21610D	chrC08	24402705	24403739	-	975	-	PF04669:Polysaccharide biosynthesis	-
BnaC01g09200D	1.02458	0	0	224.474	382.564	347.976	0.341527	318.338	9.80101	6.49e-16	6.59e-14	BnaC01g09200D	chrC01	5235066	5236469	-	405	-	PF00235:Profilin	-
BnaC04g46410D	65.5733	110.955	80.822	270.662	392.274	291.992	85.7835	318.309	1.89584	1.85e-12	1.21e-10	BnaC04g46410D	chrC04	45750978	45752808	-	1131	-	PF00892:EamA-like transporter family	DUF6
BnaA03g04310D	109.63	141.525	157.39	294.68	242.744	417.132	136.182	318.185	1.22148	4.8e-06	0.000108838	BnaA03g04310D	chrA03	2019934	2022243	-	1311	-	PF00923:Transaldolase/Fructose-6-phosphate aldolase	-
BnaC02g31910D	0	4.52879	0.850758	316.85	4.85488	632.284	1.79318	317.996	7.49455	7.44e-05	0.00123649	BnaC02g31910D	chrC02	34348536	34350786	+	1041	-	PF08246:Cathepsin propeptide inhibitor domain (I29)|PF00112:Papain family cysteine protease	Peptidase_C1
BnaA03g29100D	1.02458	3.39659	3.40303	11.0851	540.833	400.666	2.60807	317.528	6.92502	9.11e-07	2.41e-05	BnaA03g29100D	chrA03	14139728	14142333	-	2127	-	PF04043:Plant invertase/pectin methylesterase inhibitor|PF01095:Pectinesterase	-
BnaC02g20110D	66.5978	160.772	57.0008	474.813	248.57	227.227	94.7902	316.87	1.7474	3.28e-05	0.000601522	BnaC02g20110D	chrC02	16467490	16468927	+	933	-	PF01657:Salt stress response/antifungal	-
BnaC02g32920D	122.95	131.335	94.4341	133.022	431.113	386.396	116.24	316.844	1.4476	0.000210811	0.00303621	BnaC02g32920D	chrC02	35450133	35450669	-	537	-	PF04043:Plant invertase/pectin methylesterase inhibitor	-
BnaA08g15210D	0	1.1322	0	145.954	389.361	414.936	0.377399	316.751	9.79361	3.83e-15	3.59e-13	BnaA08g15210D	chrA08	12715809	12717887	-	1380	-	PF16656:Purple acid Phosphatase, N-terminal domain|PF14008:Iron/zinc purple acid phosphatase-like protein C|PF00149:Calcineurin-like phosphoesterase	Metallophos
BnaC02g29810D	0	1.1322	0	147.802	421.403	380.907	0.377399	316.704	9.79356	3.68e-15	3.46e-13	BnaC02g29810D	chrC02	30889082	30896992	+	1626	-	PF00657:GDSL-like Lipase/Acylhydrolase	Lipase_GDSL
BnaA04g21810D	1.02458	10.1898	6.80606	471.118	237.889	240.4	6.00681	316.469	5.7332	4.71e-30	1.77e-27	BnaA04g21810D	chrA04	16546132	16549220	+	1680	-	PF07732:Multicopper oxidase|PF00394:Multicopper oxidase|PF07731:Multicopper oxidase	-
BnaC04g54170D	0	0	0	266.043	378.68	304.067	0	316.264	10.7539	4.4e-19	6.41e-17	BnaC04g54170D	chrC04_random	1540107	1541728	+	783	-	PF01657:Salt stress response/antifungal	-
BnaC02g29020D	0	0	0	95.1474	457.329	395.178	0	315.885	10.7521	2.62e-12	1.68e-10	BnaC02g29020D	chrC02	28513182	28513409	-	228	-	-	-
BnaC05g07000D	32.7866	23.7762	29.7765	498.831	217.498	230.52	28.7798	315.617	3.45275	1.03e-19	1.59e-17	BnaC05g07000D	chrC05	3442732	3445174	-	1386	-	PF00069:Protein kinase domain	Pkinase
BnaA03g35690D	126.024	164.169	174.405	423.082	228.179	295.285	154.866	315.516	1.02651	0.000191143	0.00279713	BnaA03g35690D	chrA03	17424474	17426312	-	1080	-	PF00917:MATH domain	MATH
BnaAnng15270D	15.3687	9.05758	11.0599	209.694	344.696	391.884	11.8287	315.425	4.7328	2.2e-35	1.13e-32	BnaAnng15270D	chrAnn_random	16345623	16348160	-	1743	-	-	-
BnaA05g28590D	11.2704	7.92538	11.0599	545.019	195.166	201.98	10.0852	314.055	4.95316	1.62e-24	4.35e-22	BnaA05g28590D	chrA05	20276049	20278666	+	1479	-	PF13839:GDSL/SGNH-like Acyl-Esterase family found in Pmr5 and Cas1p|PF14416:PMR5 N terminal Domain	-
BnaC02g08260D	176.228	161.904	131.867	287.29	346.638	305.165	156.667	313.031	1.00165	9.3e-07	2.45e-05	BnaC02g08260D	chrC02	4493015	4498815	-	3168	-	PF00271:Helicase conserved C-terminal domain|PF00176:SNF2 family N-terminal domain|PF09111:SLIDE|PF09110:HAND	Helicase_C
BnaA01g05680D	110.655	121.145	51.0455	228.169	434.997	273.331	94.2818	312.166	1.73312	1.64e-06	4.12e-05	BnaA01g05680D	chrA01	2644673	2644888	+	216	-	-	-
BnaC04g25290D	108.606	181.152	119.106	284.518	330.132	320.533	136.288	311.728	1.19784	8.55e-07	2.28e-05	BnaC04g25290D	chrC04	26206227	26208946	-	1320	-	PF01490:Transmembrane amino acid transporter protein	Aa_trans
BnaC03g68470D	0	0	0	48.9593	460.242	425.914	0	311.705	10.7329	2.98e-09	1.26e-07	BnaC03g68470D	chrC03	58138755	58139485	+	264	-	-	-
BnaA03g48890D	129.097	140.393	154.838	304.841	317.509	311.751	141.443	311.367	1.13603	6.84e-10	3.16e-08	BnaA03g48890D	chrA03	25124380	25125569	+	864	-	PF04969:CS domain	-
BnaC07g51240D	1.02458	12.4542	8.50758	260.501	301.002	372.126	7.32878	311.209	5.4198	2.05e-37	1.21e-34	BnaC07g51240D	chrC07_random	2917738	2917986	-	141	-	-	-
BnaA09g56290D	107.581	106.427	27.2243	418.464	259.25	252.475	80.4107	310.063	1.95388	8.56e-06	0.000182304	BnaA09g56290D	chrA09_random	3671349	3671789	+	441	-	PF02519:Auxin responsive protein	Auxin_inducible
BnaC05g15990D	0	0	0	119.165	415.577	392.982	0	309.242	10.7209	2.03e-17	2.45e-15	BnaC05g15990D	chrC05	9735307	9737858	+	1479	-	PF00199:Catalase|PF06628:Catalase-related immune-responsive	Catalase
BnaC07g16140D	52.2537	69.0641	28.9258	459.109	239.831	227.227	50.0812	308.722	2.63471	4.96e-12	3.06e-10	BnaC07g16140D	chrC07	22121195	22122142	-	948	-	PF04669:Polysaccharide biosynthesis	-
BnaC03g20820D	46.1062	56.6099	39.1349	255.882	333.045	336.999	47.2836	308.642	2.71518	1.45e-26	4.55e-24	BnaC03g20820D	chrC03	11079041	11081106	+	1119	-	PF00022:Actin	Actin
BnaC09g29340D	48.1554	67.9319	79.1205	325.164	334.016	266.745	65.0692	308.641	2.24175	4.79e-19	6.94e-17	BnaC09g29340D	chrC09	31881441	31884069	+	1089	-	PF01564:Spermine/spermidine synthase domain|PF17284:Spermidine synthase tetramerisation domain	-
BnaA09g37070D	45.0816	75.8572	73.1652	353.8	310.712	261.256	64.7013	308.59	2.25399	1.77e-17	2.15e-15	BnaA09g37070D	chrA09	26735649	26737415	+	849	-	PF02338:OTU-like cysteine protease	OTU
BnaCnng14920D	0	0	0	238.33	368	318.338	0	308.222	10.7164	7.37e-19	1.05e-16	BnaCnng14920D	chrCnn_random	13855717	13856954	-	519	-	-	-
BnaC08g20250D	7.17208	13.5864	39.1349	421.235	71.8522	431.402	19.9644	308.163	3.9412	4.8e-05	0.000842446	BnaC08g20250D	chrC08	22966056	22969350	+	1497	-	-	-
BnaC01g20950D	123.974	88.3114	78.2697	106.232	529.182	288.699	96.8519	308.038	1.66977	0.000338804	0.00454021	BnaC01g20950D	chrC01	14610971	14611407	+	339	-	-	-
BnaC08g34570D	126.024	138.128	159.092	286.366	315.567	321.631	141.081	307.855	1.12224	7.22e-09	2.86e-07	BnaC08g34570D	chrC08	32690085	32692339	+	1548	-	PF01566:Natural resistance-associated macrophage protein	-
BnaA10g13410D	0	0	0	30.4841	451.504	441.282	0	307.756	10.7145	6.43e-08	2.14e-06	BnaA10g13410D	chrA10	10787361	10787821	-	234	-	-	-
BnaA06g24620D	121.925	116.616	114.002	284.518	286.438	350.171	117.514	307.042	1.38493	4.09e-12	2.57e-10	BnaA06g24620D	chrA06	17123195	17125988	-	1503	-	PF07690:Major Facilitator Superfamily	MFS_1
BnaAnng01300D	3.07375	21.5118	1.70152	384.284	22.3324	513.731	8.76234	306.783	5.1406	0.000287302	0.00395122	BnaAnng01300D	chrAnn_random	792697	794589	-	975	-	PF00141:Peroxidase	-
BnaA06g30310D	140.368	152.847	146.33	282.671	317.509	319.435	146.515	306.538	1.06498	5.56e-09	2.25e-07	BnaA06g30310D	chrA06	20511141	20513861	-	1542	-	PF00483:Nucleotidyl transferase	-
BnaC05g15590D	119.876	141.525	136.972	285.442	342.754	290.895	132.791	306.364	1.20641	9.41e-10	4.25e-08	BnaC05g15590D	chrC05	9417631	9418723	-	570	-	-	-
BnaC05g11780D	3.07375	2.2644	5.95531	78.5197	439.852	397.373	3.76448	305.248	6.30113	1.03e-20	1.77e-18	BnaC05g11780D	chrC05	6833236	6836291	-	2028	-	PF00955:HCO3- transporter family	-
BnaA06g40150D	127.048	113.22	165.047	269.738	351.493	294.188	135.105	305.14	1.17034	3.22e-07	9.39e-06	BnaA06g40150D	chrA06_random	1899255	1901374	-	1092	-	PF00293:NUDIX domain	NUDIX
BnaA05g07340D	2.04916	7.92538	5.95531	496.06	196.137	222.836	5.30995	305.011	5.8525	1.24e-27	4.11e-25	BnaA05g07340D	chrA05	3943891	3945477	+	1005	-	PF03360:Glycosyltransferase family 43	-
BnaA03g35080D	0	0	0	17.5515	519.472	376.516	0	304.513	10.6993	8.18e-07	2.2e-05	BnaA03g35080D	chrA03	17137433	17138521	+	264	-	-	-
BnaA03g19280D	123.974	146.053	113.151	400.912	260.221	251.377	127.726	304.17	1.25579	9.99e-07	2.62e-05	BnaA03g19280D	chrA03	9102066	9104647	-	1527	-	PF00067:Cytochrome P450	p450
BnaCnng72260D	59.4258	105.294	131.017	169.048	350.522	391.884	98.579	303.818	1.62055	1.47e-05	0.000294467	BnaCnng72260D	chrCnn_random	72656046	72658690	-	1668	-	PF00733:Asparagine synthase|PF13537:Glutamine amidotransferase domain	-
BnaA05g28480D	25.6146	95.1046	117.405	331.63	158.269	421.523	79.3746	303.807	1.93383	7.57e-05	0.00125681	BnaA05g28480D	chrA05	20219220	20221147	+	1536	-	PF04577:Protein of unknown function (DUF563)	-
BnaA08g21440D	0	1.1322	0.850758	277.128	368.971	263.452	0.660985	303.184	8.8461	4.05e-17	4.68e-15	BnaA08g21440D	chrA08	15878575	15879177	-	603	-	PF01988:VIT family	DUF125
BnaC09g43890D	79.9174	100.766	114.852	323.316	171.863	410.546	98.5118	301.908	1.61327	1.15e-06	2.98e-05	BnaC09g43890D	chrC09	44978995	44980247	-	831	-	PF02365:No apical meristem (NAM) protein	NAM
BnaC08g45090D	40.9833	71.3285	18.7167	214.312	379.651	311.751	43.6761	301.905	2.80293	1.42e-11	8.22e-10	BnaC08g45090D	chrC08	37941339	37943397	+	1068	-	PF00657:GDSL-like Lipase/Acylhydrolase	Lipase_GDSL
BnaCnng62090D	33.8112	63.4031	83.3743	330.706	89.3297	485.19	60.1962	301.742	2.32247	7.01e-06	0.000153048	BnaCnng62090D	chrCnn_random	61905711	61907811	-	1503	-	PF00067:Cytochrome P450	p450
BnaCnng25770D	0	0	0	543.171	152.443	208.566	0	301.393	10.6847	2.01e-13	1.53e-11	BnaCnng25770D	chrCnn_random	24252796	24254987	+	1551	-	PF00083:Sugar (and other) transporter	Sugar_tr
BnaC01g07190D	144.466	174.358	108.897	363.038	276.728	263.452	142.574	301.073	1.0841	1.36e-05	0.000274882	BnaC01g07190D	chrC01	3727254	3728101	-	720	-	PF04654:Protein of unknown function, DUF599	-
BnaA03g08850D	4.09833	1.1322	0	6.46633	502.965	392.982	1.74351	300.805	7.44561	3.99e-05	0.000714088	BnaA03g08850D	chrA03	4014806	4015543	+	237	-	-	-
BnaA03g23710D	0	0	0	330.706	267.018	302.97	0	300.231	10.6791	5.9e-19	8.44e-17	BnaA03g23710D	chrA03	11370019	11371576	-	666	-	PF14368:Probable lipid transfer	-
BnaC07g13050D	0	1.1322	0	326.088	284.496	289.797	0.377399	300.127	9.71701	5.32e-16	5.42e-14	BnaC07g13050D	chrC07	18523417	18525540	-	780	-	PF00484:Carbonic anhydrase	-
BnaA10g02820D	0	0	0	280.823	369.942	249.181	0	299.982	10.6783	9.27e-19	1.29e-16	BnaA10g02820D	chrA10	1462376	1463718	+	390	-	-	-
BnaA06g02970D	79.9174	130.203	132.718	390.751	172.834	335.901	114.279	299.828	1.39088	4.06e-05	0.000725966	BnaA06g02970D	chrA06	1803682	1804932	-	1143	-	PF07859:alpha/beta hydrolase fold	Abhydrolase_3
BnaC03g58480D	1.02458	2.2644	0	165.353	401.013	331.51	1.09633	299.292	8.2275	1.16e-19	1.78e-17	BnaC03g58480D	chrC03	47784173	47784508	+	336	-	PF05498:Rapid ALkalinization Factor (RALF)	-
BnaAnng15470D	14.3442	11.322	11.0599	206.922	322.364	366.637	12.242	298.641	4.6104	4.58e-36	2.48e-33	BnaAnng15470D	chrAnn_random	16542796	16545066	-	747	-	PF00141:Peroxidase	-
BnaA10g29860D	71.7208	90.5758	62.9561	283.595	366.058	243.693	75.0842	297.782	1.99454	1.22e-14	1.08e-12	BnaA10g29860D	chrA10_random	1968267	1970270	+	1137	-	PF00892:EamA-like transporter family	DUF6
BnaA04g22700D	145.491	71.3285	116.554	267.891	235.947	388.591	111.124	297.476	1.41676	4.88e-06	0.000110504	BnaA04g22700D	chrA04	17030873	17032285	+	1353	-	PF02458:Transferase family	-
BnaAnng10510D	14.3442	14.7186	4.25379	170.896	275.757	445.673	11.1055	297.442	4.77372	8.63e-24	2.08e-21	BnaAnng10510D	chrAnn_random	11458345	11459468	-	459	-	PF01918:Alba	-
BnaA05g12310D	117.827	144.921	164.196	295.603	247.599	347.976	142.315	297.059	1.05854	4.09e-06	9.41e-05	BnaA05g12310D	chrA05	7109002	7111212	-	1098	-	-	-
BnaA09g52250D	64.5487	69.0641	97.8372	374.123	139.82	375.419	77.15	296.454	1.9384	3.53e-07	1.02e-05	BnaA09g52250D	chrA09_random	342782	347860	-	2037	-	PF07207:Light regulated protein Lir1|PF07714:Protein tyrosine kinase	Pkinase_Tyr
BnaC01g20550D	138.319	146.053	102.942	277.128	300.031	311.751	129.105	296.304	1.20335	1.75e-08	6.47e-07	BnaC01g20550D	chrC01	14426480	14428107	-	489	-	-	-
BnaCnng41410D	2.04916	5.66099	5.10455	1.84752	525.298	361.148	4.27157	296.098	6.11508	0.000137643	0.00210532	BnaCnng41410D	chrCnn_random	40227124	40227543	+	420	-	-	-
BnaA03g06330D	72.7453	169.83	109.748	335.325	292.264	257.963	117.441	295.184	1.33368	1.32e-05	0.000266402	BnaA03g06330D	chrA03	2825250	2827314	-	1068	-	PF00107:Zinc-binding dehydrogenase|PF16884:N-terminal domain of oxidoreductase	ADH_zinc_N
BnaCnng17060D	120.901	70.1963	88.4788	159.811	370.913	354.562	93.1919	295.095	1.66107	2.66e-06	6.38e-05	BnaCnng17060D	chrCnn_random	16049485	16050140	-	276	-	-	-
BnaC07g26270D	67.6224	97.369	103.792	291.908	204.876	387.494	89.5946	294.759	1.71547	9.23e-09	3.58e-07	BnaC07g26270D	chrC07	32229949	32234573	+	2769	-	PF08414:Respiratory burst NADPH oxidase|PF08030:Ferric reductase NAD binding domain|PF01794:Ferric reductase like transmembrane component|PF08022:FAD-binding domain	Ferric_reduct
BnaA09g06900D	75.8191	78.1216	87.6281	133.945	390.332	358.953	80.5229	294.41	1.86839	6.16e-07	1.69e-05	BnaA09g06900D	chrA09	3355019	3358442	-	2331	-	PF01915:Glycosyl hydrolase family 3 C-terminal domain|PF00933:Glycosyl hydrolase family 3 N terminal domain|PF14310:Fibronectin type III-like domain	Glyco_hydro_3_C
BnaA03g41120D	131.147	112.088	105.494	325.164	293.235	264.549	116.243	294.316	1.34285	8.09e-11	4.22e-09	BnaA03g41120D	chrA03	20618565	20619734	-	345	-	PF00085:Thioredoxin	-
BnaA10g29330D	150.614	152.847	127.614	295.603	326.248	260.159	143.691	294.003	1.03663	2.52e-07	7.52e-06	BnaA10g29330D	chrA10_random	1677323	1680248	+	1098	-	PF00153:Mitochondrial carrier protein	Mito_carr
BnaA09g34220D	120.901	175.491	135.271	339.02	225.266	317.24	143.887	293.842	1.03243	3.42e-05	0.000622862	BnaA09g34220D	chrA09	25115642	25117044	-	1098	-	PF01814:Hemerythrin HHE cation binding domain	-
BnaA03g36490D	0	0	0	309.46	271.873	298.579	0	293.304	10.6453	6.9e-19	9.8e-17	BnaA03g36490D	chrA03	17871041	17872093	+	798	-	PF01657:Salt stress response/antifungal	-
BnaC04g41450D	116.802	129.071	109.748	251.263	298.089	329.315	118.54	292.889	1.30639	4.6e-10	2.17e-08	BnaC04g41450D	chrC04	42190071	42190916	-	384	-	PF00160:Cyclophilin type peptidyl-prolyl cis-trans isomerase/CLD	Pro_isomerase
BnaC03g73530D	96.3107	133.599	165.047	294.68	217.498	363.344	131.652	291.841	1.14491	5.18e-05	0.000900131	BnaC03g73530D	chrC03_random	1611798	1614160	+	1281	-	PF01490:Transmembrane amino acid transporter protein	Aa_trans
BnaC06g41420D	104.507	107.559	83.3743	236.483	344.696	294.188	98.4801	291.789	1.57067	4.68e-11	2.52e-09	BnaC06g41420D	chrC06_random	677190	678148	+	540	-	PF03110:SBP domain	SBP
BnaC01g42480D	155.737	81.5182	62.9561	150.573	411.694	312.849	100.07	291.705	1.54477	0.000209047	0.00301254	BnaC01g42480D	chrC01_random	1610509	1612167	-	1659	-	PF07250:Glyoxal oxidase N-terminus|PF09118:Domain of unknown function (DUF1929)	-
BnaA02g28930D	114.753	142.657	127.614	213.389	297.118	363.344	128.341	291.284	1.18178	3.22e-06	7.58e-05	BnaA02g28930D	chrA02	21215761	21219517	+	1602	-	PF17035:Bromodomain extra-terminal - transcription regulation	-
BnaC03g28170D	0	0	0	305.765	300.031	267.843	0	291.213	10.6355	7.55e-19	1.07e-16	BnaC03g28170D	chrC03	16551402	16552938	-	636	-	PF14368:Probable lipid transfer	-
BnaA03g14420D	123.974	133.599	171.002	293.756	301.002	278.82	142.859	291.193	1.02339	7.15e-07	1.94e-05	BnaA03g14420D	chrA03	6643035	6645569	-	978	-	PF00294:pfkB family carbohydrate kinase	PfkB
BnaA02g08420D	12.295	11.322	14.4629	298.375	261.192	312.849	12.6933	290.805	4.50492	3.58e-46	3.39e-43	BnaA02g08420D	chrA02	4079790	4082972	+	1554	-	PF09265:Cytokinin dehydrogenase 1, FAD and cytokinin binding|PF01565:FAD binding domain	FAD_binding_4
BnaAnng37910D	20.4916	23.7762	45.9409	355.648	234.005	282.113	30.0696	290.589	3.25414	8.44e-22	1.66e-19	BnaAnng37910D	chrAnn_random	42953854	42955470	-	1434	-	PF00083:Sugar (and other) transporter	Sugar_tr
BnaC01g10590D	28.6883	64.5353	67.2099	264.196	161.182	444.575	53.4778	289.984	2.43637	5.72e-09	2.31e-07	BnaC01g10590D	chrC01	6357105	6358468	+	1179	-	PF16913:Purine nucleobase transmembrane transport	-
BnaA02g04760D	3.07375	2.2644	0.850758	3.69504	465.097	400.666	2.06297	289.819	7.14731	7.39e-06	0.000160184	BnaA02g04760D	chrA02	2113034	2114146	+	531	-	PF02298:Plastocyanin-like domain	Cu_bind_like
BnaA03g44340D	154.712	165.301	114.002	262.348	267.989	336.999	144.671	289.112	1.0021	1.31e-05	0.000265024	BnaA03g44340D	chrA03	22489165	22490934	+	1080	-	PF03407:Nucleotide-diphospho-sugar transferase	-
BnaC08g17460D	115.778	117.749	134.42	413.845	242.744	209.664	122.649	288.751	1.23555	2.31e-05	0.000440236	BnaC08g17460D	chrC08	21083999	21084778	+	780	-	-	-
BnaC02g27940D	19.4671	14.7186	15.3136	290.061	313.625	262.354	16.4998	288.68	4.13052	1.55e-44	1.37e-41	BnaC02g27940D	chrC02	26027095	26028999	+	645	-	PF00719:Inorganic pyrophosphatase	Pyrophosphatase
BnaAnng11510D	153.687	97.369	108.897	162.582	443.736	257.963	119.984	288.094	1.2634	0.000521869	0.00655176	BnaAnng11510D	chrAnn_random	12491493	12494420	+	1719	-	PF00854:POT family	-
BnaCnng22350D	121.925	127.938	91.8819	156.116	417.519	289.797	113.915	287.811	1.33892	0.000122214	0.00190467	BnaCnng22350D	chrCnn_random	20900535	20901876	-	741	-	PF04117:Mpv17 / PMP22 family	Mpv17_PMP22
BnaA07g15780D	0	0	0	653.099	125.256	84.5241	0	287.626	10.6172	9.14e-09	3.55e-07	BnaA07g15780D	chrA07	13550315	13553725	-	1320	-	PF00149:Calcineurin-like phosphoesterase|PF16656:Purple acid Phosphatase, N-terminal domain|PF14008:Iron/zinc purple acid phosphatase-like protein C	Metallophos
BnaA09g48650D	24.59	60.0065	100.389	429.549	97.0975	335.901	61.662	287.516	2.21716	4.09e-05	0.000730532	BnaA09g48650D	chrA09	32546686	32548604	-	933	-	PF00083:Sugar (and other) transporter	Sugar_tr
BnaC05g48960D	58.4012	60.0065	25.5227	302.994	289.351	270.038	47.9768	287.461	2.59727	1.24e-16	1.35e-14	BnaC05g48960D	chrC05_random	2458	5120	+	1440	-	PF00433:Protein kinase C terminal domain|PF00069:Protein kinase domain	Pkinase
BnaA07g13360D	12.295	36.2303	37.4334	389.827	238.86	231.618	28.6529	286.768	3.32015	1.83e-17	2.22e-15	BnaA07g13360D	chrA07	11870805	11871572	+	510	-	PF04949:Transcriptional activator	-
BnaCnng13510D	13.3196	9.05758	1.70152	264.196	340.812	254.67	8.02622	286.559	5.21063	3.21e-34	1.55e-31	BnaCnng13510D	chrCnn_random	12263114	12265791	+	1299	-	PF00069:Protein kinase domain	Pkinase
BnaC08g31950D	22.5408	10.1898	13.6121	444.329	199.05	216.25	15.4476	286.543	4.21181	3.94e-23	8.91e-21	BnaC08g31950D	chrC08	31197451	31198430	-	663	-	PF00190:Cupin	-
BnaA09g48790D	0	0	0	75.7484	430.142	353.464	0	286.452	10.611	2.92e-11	1.62e-09	BnaA09g48790D	chrA09	32610927	32611583	+	264	-	-	-
BnaC05g14980D	0	0	0	123.784	407.81	326.022	0	285.872	10.6077	2.97e-17	3.54e-15	BnaC05g14980D	chrC05	8949569	8950277	+	426	-	PF00295:Glycosyl hydrolases family 28	-
BnaC07g47690D	5.12291	1.1322	3.40303	102.537	384.506	367.735	3.21938	284.926	6.44362	6.46e-23	1.42e-20	BnaC07g47690D	chrC07	44757013	44761715	-	2661	-	PF02140:Galactose binding lectin domain|PF01301:Glycosyl hydrolases family 35	-
BnaCnng30820D	16.3933	38.4947	32.3288	201.38	301.973	351.269	29.0723	284.874	3.29365	4.39e-21	7.98e-19	BnaCnng30820D	chrCnn_random	29272830	29273204	-	375	-	-	-
BnaA06g18300D	15.3687	19.2474	21.2689	423.082	240.802	186.612	18.6283	283.499	3.92475	2.26e-24	5.95e-22	BnaA06g18300D	chrA06	10503068	10505030	-	1155	-	PF00892:EamA-like transporter family	DUF6
BnaA03g03190D	58.4012	90.5758	124.211	346.41	117.488	386.396	91.0626	283.431	1.63513	0.000146492	0.00222066	BnaA03g03190D	chrA03	1539765	1542572	+	1161	-	PF03791:KNOX2 domain|PF05920:Homeobox KN domain|PF03790:KNOX1 domain|PF03789:ELK domain	KNOX2
BnaA03g06250D	79.9174	135.864	63.8068	424.93	208.76	214.055	93.196	282.581	1.6065	1.6e-05	0.000315928	BnaA03g06250D	chrA03	2807261	2809443	+	786	-	PF00076:RNA recognition motif. (a.k.a. RRM, RBD, or RNP domain)	RRM_1
BnaCnng14760D	136.269	117.749	120.808	365.809	294.206	187.709	124.942	282.575	1.17916	2.11e-05	0.000404658	BnaCnng14760D	chrCnn_random	13734429	13738319	-	2781	-	PF10358:N-terminal C2 in EEIG1 and EHBP1 proteins	-
BnaC03g37770D	0	0	0	331.63	244.686	271.136	0	282.484	10.5915	1.46e-18	2e-16	BnaC03g37770D	chrC03	23101886	23102686	+	801	-	PF02469:Fasciclin domain	-
BnaA05g31250D	69.6716	71.3285	60.4038	431.396	211.673	204.175	67.1346	282.415	2.07606	6.03e-10	2.8e-08	BnaA05g31250D	chrA05	21569727	21570672	+	600	-	-	-
BnaA07g33400D	122.95	132.467	132.718	262.348	270.902	313.947	129.378	282.399	1.12468	7.28e-09	2.88e-07	BnaA07g33400D	chrA07	22922300	22924890	+	1467	-	PF03619:Organic solute transporter Ostalpha	-
BnaAnng19440D	36.885	76.9894	28.9258	305.765	331.103	209.664	47.6001	282.177	2.58122	2.17e-12	1.41e-10	BnaAnng19440D	chrAnn_random	21072622	21074068	-	1350	-	PF00201:UDP-glucoronosyl and UDP-glucosyl transferase	UDPGT
BnaA07g29490D	116.802	116.616	99.5387	177.362	332.074	336.999	110.986	282.145	1.34643	3.23e-06	7.59e-05	BnaA07g29490D	chrA07	21098751	21102007	-	1956	-	PF03372:Endonuclease/Exonuclease/phosphatase family	Exo_endo_phos
BnaA04g06940D	0	0	1.70152	370.428	252.454	222.836	0.567172	281.906	8.74995	2.1e-16	2.23e-14	BnaA04g06940D	chrA04	5588159	5589418	+	315	-	-	-
BnaC05g45790D	71.7208	74.725	66.3591	336.249	244.686	263.452	70.935	281.462	1.99182	2.1e-17	2.53e-15	BnaC05g45790D	chrC05	41562804	41563834	+	600	-	-	-
BnaA02g26940D	43.0325	58.8743	114.852	275.281	201.963	366.637	72.253	281.294	1.95264	2.16e-07	6.53e-06	BnaA02g26940D	chrA02	19881326	19884387	+	1689	-	PF03547:Membrane transport protein	-
BnaC02g14810D	2.04916	3.39659	8.50758	193.99	332.074	317.24	4.65111	281.101	5.85192	7.64e-33	3.44e-30	BnaC02g14810D	chrC02	10353545	10354849	+	783	-	-	-
BnaC07g13170D	0	0	0	604.14	173.805	63.6675	0	280.537	10.5812	7.35e-09	2.9e-07	BnaC07g13170D	chrC07	18643169	18644749	+	612	-	PF05042:Caleosin related protein	-
BnaA09g04260D	94.2616	96.2368	106.345	355.648	221.382	264.549	98.9477	280.527	1.50259	1.64e-09	7.22e-08	BnaA09g04260D	chrA09	2101665	2105350	+	1599	-	PF00083:Sugar (and other) transporter	Sugar_tr
BnaC07g09260D	46.1062	46.4201	79.1205	424.93	107.778	307.36	57.2156	280.023	2.28646	4.11e-07	1.17e-05	BnaC07g09260D	chrC07	14481093	14483673	-	1026	-	PF03171:2OG-Fe(II) oxygenase superfamily|PF14226:non-haem dioxygenase in morphine synthesis N-terminal	2OG-FeII_Oxy
BnaA08g26910D	12.295	13.5864	15.3136	258.653	307.799	273.331	13.7317	279.928	4.34179	1.34e-44	1.19e-41	BnaA08g26910D	chrA08	18087391	18088935	-	426	-	-	-
BnaA01g14390D	5.12291	9.05758	0.850758	143.183	452.475	242.595	5.01042	279.418	5.86863	6.13e-23	1.35e-20	BnaA01g14390D	chrA01	7283371	7284651	+	510	-	PF04535:Domain of unknown function (DUF588)	-
BnaCnng41890D	69.6716	82.6504	121.658	276.204	236.918	324.924	91.3268	279.349	1.60584	3.19e-09	1.34e-07	BnaCnng41890D	chrCnn_random	40824316	40825687	-	669	-	PF03321:GH3 auxin-responsive promoter	-
BnaC05g40650D	0	0	0	80.3672	407.81	346.878	0	278.352	10.5696	1.09e-11	6.39e-10	BnaC05g40650D	chrC05	38761223	38761504	+	282	-	-	-
BnaC03g46800D	0	6.79319	5.95531	98.8424	394.216	341.39	4.2495	278.149	6.03107	1.77e-08	6.53e-07	BnaC03g46800D	chrC03	31733140	31738770	-	630	-	PF05198:Translation initiation factor IF-3, N-terminal domain	-
BnaC05g44580D	67.6224	146.053	123.36	210.617	253.425	367.735	112.345	277.259	1.30285	7.62e-05	0.00126312	BnaC05g44580D	chrC05	40804691	40805655	-	729	-	PF04526:Protein of unknown function (DUF568)	-
BnaA02g17610D	72.7453	65.6675	142.927	257.729	161.182	411.643	93.78	276.852	1.55539	9.55e-05	0.00153829	BnaA02g17610D	chrA02	10605324	10607487	+	1140	-	PF00232:Glycosyl hydrolase family 1|PF03931:Skp1 family, tetramerisation domain	Glyco_hydro_1
BnaA03g01350D	85.0403	99.6334	84.225	174.591	320.422	334.803	89.6329	276.605	1.62624	3.35e-08	1.17e-06	BnaA03g01350D	chrA03	628575	629704	-	204	-	-	-
BnaAnng00740D	2.04916	0	0	353.8	230.121	245.888	0.683055	276.603	8.71144	1.83e-16	1.96e-14	BnaAnng00740D	chrAnn_random	556627	559829	+	2268	-	PF05922:Peptidase inhibitor I9|PF00082:Subtilase family	Peptidase_S8
BnaC08g38350D	62.4995	22.644	25.5227	280.823	300.031	244.791	36.8887	275.215	2.90151	1.21e-15	1.2e-13	BnaC08g38350D	chrC08	34681768	34682211	+	444	-	PF02519:Auxin responsive protein	Auxin_inducible
BnaA02g07920D	2.04916	4.52879	3.40303	37.8742	470.923	316.142	3.327	274.98	6.37366	3.34e-09	1.39e-07	BnaA02g07920D	chrA02	3750093	3753377	+	2238	-	PF03009:Glycerophosphoryl diester phosphodiesterase family	-
BnaA09g39730D	2.04916	3.39659	0	148.725	352.464	320.533	1.81525	273.908	7.35469	4.72e-23	1.05e-20	BnaA09g39730D	chrA09	28111266	28111916	-	651	-	PF04043:Plant invertase/pectin methylesterase inhibitor	-
BnaC03g46810D	3.07375	4.52879	0.850758	67.4345	406.839	346.878	2.81777	273.717	6.63868	3.89e-11	2.11e-09	BnaC03g46810D	chrC03	31738839	31743560	-	537	-	PF05198:Translation initiation factor IF-3, N-terminal domain	-
BnaC08g05930D	122.95	110.955	133.569	258.653	278.67	283.211	122.491	273.511	1.15499	3.03e-09	1.27e-07	BnaC08g05930D	chrC08	8458649	8460420	-	1443	-	PF00201:UDP-glucoronosyl and UDP-glucosyl transferase	UDPGT
BnaAnng27730D	14.3442	6.79319	9.35834	200.456	293.235	321.631	10.1652	271.774	4.73429	3.44e-35	1.74e-32	BnaAnng27730D	chrAnn_random	31714685	31716791	+	1065	-	PF03951:Glutamine synthetase, beta-Grasp domain|PF00120:Glutamine synthetase, catalytic domain	-
BnaC05g09640D	36.885	104.162	93.5834	300.222	145.646	368.832	78.2102	271.567	1.79534	2.37e-05	0.000450053	BnaC05g09640D	chrC05	5237816	5241858	-	1980	-	PF11837:Domain of unknown function (DUF3357)|PF08244:Glycosyl hydrolases family 32 C terminal|PF00251:Glycosyl hydrolases family 32 N-terminal domain	-
BnaC09g53980D	0	0	0	6.46633	419.461	387.494	0	271.14	10.5318	1.3e-05	0.000262641	BnaC09g53980D	chrC09_random	3882319	3882964	+	234	-	-	-
BnaC05g37450D	37.9095	70.1963	59.5531	159.811	343.725	309.556	55.8863	271.031	2.27843	1.28e-10	6.51e-09	BnaC05g37450D	chrC05	36462497	36464534	-	909	-	PF00487:Fatty acid desaturase	-
BnaCnng62230D	0	0	0	310.384	249.541	250.279	0	270.068	10.5268	2.17e-18	2.94e-16	BnaCnng62230D	chrCnn_random	62052024	62055242	-	2331	-	PF00999:Sodium/hydrogen exchanger family	Na_H_Exchanger
BnaCnng14830D	24.59	22.644	34.0303	301.146	259.25	246.986	27.0881	269.127	3.29765	5.15e-33	2.35e-30	BnaCnng14830D	chrCnn_random	13809007	13811285	+	1056	-	PF16363:GDP-mannose 4,6 dehydratase	-
BnaC03g58640D	0	0	0	124.708	388.39	294.188	0	269.095	10.5205	4.39e-17	5.03e-15	BnaC03g58640D	chrC03	47923964	47924499	+	399	-	PF00295:Glycosyl hydrolases family 28	-
BnaA02g31110D	122.95	115.484	162.495	309.46	233.034	264.549	133.643	269.014	1.00511	1.45e-05	0.00029061	BnaA02g31110D	chrA02	22501158	22506807	+	1137	-	PF00083:Sugar (and other) transporter	Sugar_tr
BnaCnng07770D	64.5487	108.691	142.077	329.783	136.908	336.999	105.105	267.896	1.34714	0.000581889	0.00715859	BnaCnng07770D	chrCnn_random	7074433	7076898	-	1545	-	PF13347:MFS/sugar transport protein	-
BnaC09g45400D	159.835	48.6845	72.3144	201.38	377.709	223.934	93.6113	267.674	1.51542	0.000316339	0.0042837	BnaC09g45400D	chrC09	45773170	45774522	+	573	-	PF00156:Phosphoribosyl transferase domain	Pribosyltran
BnaC03g77110D	12.295	10.1898	11.9106	8.31385	476.749	317.24	11.4651	267.434	4.54309	0.000329151	0.0044323	BnaC03g77110D	chrC03_random	5673745	5675889	-	1974	-	-	-
BnaC04g25460D	121.925	122.277	93.5834	221.703	306.828	273.331	112.595	267.287	1.25072	8.2e-08	2.67e-06	BnaC04g25460D	chrC04	26584431	26586354	-	1053	-	PF07714:Protein tyrosine kinase	Pkinase_Tyr
BnaAnng36040D	97.3353	150.582	109.748	234.635	264.105	302.97	119.222	267.237	1.16724	1.36e-06	3.46e-05	BnaAnng36040D	chrAnn_random	40887071	40889322	-	1020	-	PF03348:Serine incorporator (Serinc)	TMS_TDE
BnaA03g14300D	39.9587	53.2133	47.6424	291.908	260.221	248.084	46.9381	266.738	2.50953	8.37e-26	2.5e-23	BnaA03g14300D	chrA03	6563886	6567981	-	1098	-	PF14416:PMR5 N terminal Domain|PF13839:GDSL/SGNH-like Acyl-Esterase family found in Pmr5 and Cas1p	-
BnaCnng11870D	90.1632	127.938	96.1357	348.258	164.095	285.406	104.746	265.92	1.3466	1.77e-05	0.000347091	BnaCnng11870D	chrCnn_random	11282859	11284909	+	705	-	PF01217:Clathrin adaptor complex small chain	-
BnaA05g23710D	75.8191	95.1046	48.4932	209.694	289.351	298.579	73.139	265.874	1.87012	2.78e-10	1.34e-08	BnaA05g23710D	chrA05	17901798	17903744	-	852	-	-	-
BnaC03g15310D	4.09833	2.2644	2.55227	96.9949	342.754	357.855	2.97167	265.868	6.48369	1.63e-22	3.42e-20	BnaC03g15310D	chrC03	7619763	7621014	+	723	-	-	-
BnaA02g20410D	15.3687	28.3049	13.6121	233.711	255.367	307.36	19.0953	265.479	3.82227	7.17e-32	3.05e-29	BnaA02g20410D	chrA02	12697683	12699568	+	645	-	PF00719:Inorganic pyrophosphatase	Pyrophosphatase
BnaA07g18380D	2.04916	7.92538	0.850758	481.279	171.863	142.703	3.60844	265.282	6.24464	1.28e-10	6.49e-09	BnaA07g18380D	chrA07	15016169	15017655	+	981	-	PF00294:pfkB family carbohydrate kinase	PfkB
BnaCnng32930D	0	0	0	228.169	297.118	270.038	0	265.108	10.4991	2.78e-18	3.71e-16	BnaCnng32930D	chrCnn_random	31250992	31252842	+	789	-	PF00582:Universal stress protein family|PF02140:Galactose binding lectin domain	Usp
BnaA02g30970D	0	0	0	210.617	300.031	284.308	0	264.986	10.4981	3.58e-18	4.75e-16	BnaA02g30970D	chrA02	22384426	22386398	-	717	-	PF05042:Caleosin related protein	-
BnaC01g09920D	11.2704	7.92538	0.850758	409.226	190.311	194.296	6.68218	264.611	5.35535	8.07e-23	1.75e-20	BnaC01g09920D	chrC01	5873414	5875016	-	912	-	PF02365:No apical meristem (NAM) protein	NAM
BnaCnng33270D	141.392	104.162	119.106	271.586	254.396	267.843	121.554	264.608	1.12091	5.79e-08	1.94e-06	BnaCnng33270D	chrCnn_random	31576413	31579454	-	1278	-	-	-
BnaA10g07210D	97.3353	84.9148	91.8819	181.981	300.031	310.654	91.3773	264.222	1.52969	1.54e-08	5.72e-07	BnaA10g07210D	chrA10	5679285	5680717	+	636	-	-	-
BnaA04g02650D	46.1062	88.3114	58.7023	364.885	80.591	346.878	64.3733	264.118	2.03873	3.02e-05	0.000558759	BnaA04g02650D	chrA04	1763803	1766649	-	1119	-	PF00892:EamA-like transporter family	DUF6
BnaA08g14650D	90.1632	84.9148	88.4788	223.55	212.644	354.562	87.8523	263.585	1.58274	4.26e-09	1.75e-07	BnaA08g14650D	chrA08	12329513	12332566	-	2028	-	PF16158:Ig-like domain from next to BRCA1 gene|PF00564:PB1 domain|PF00569:Zinc finger, ZZ type	ZZ
BnaA09g42240D	0	0	0	225.398	286.438	278.82	0	263.552	10.4904	2.94e-18	3.91e-16	BnaA09g42240D	chrA09	29373768	29378495	-	3045	-	PF00122:E1-E2 ATPase|PF12515:Ca2+-ATPase N terminal autoinhibitory domain|PF00690:Cation transporter/ATPase, N-terminus|PF00689:Cation transporting ATPase, C-terminus|PF13246:Cation transport ATPase (P-type)	E1-E2_ATPase
BnaA06g26670D	1.02458	4.52879	1.70152	46.188	406.839	336.999	2.4183	263.342	6.793	1.08e-09	4.83e-08	BnaA06g26670D	chrA06	18318913	18319847	+	192	-	-	-
BnaA06g24600D	30.7375	16.983	32.3288	197.685	270.902	320.533	26.6831	263.04	3.28574	7.19e-24	1.75e-21	BnaA06g24600D	chrA06	17117707	17120661	+	2001	-	PF01293:Phosphoenolpyruvate carboxykinase	-
BnaA01g19850D	6.14749	1.1322	1.70152	169.048	300.031	319.435	2.99374	262.838	6.46457	2.81e-28	9.54e-26	BnaA01g19850D	chrA01	11464958	11467265	+	1134	-	PF00022:Actin	Actin
BnaA08g08890D	0	5.66099	1.70152	12.9327	460.242	315.044	2.45417	262.74	6.76016	3.37e-05	0.000615417	BnaA08g08890D	chrA08	8613719	8614952	+	516	-	PF01190:Pollen proteins Ole e I like	-
BnaA03g17020D	90.1632	132.467	92.7326	212.465	281.583	293.09	105.121	262.379	1.32312	1.62e-07	5e-06	BnaA03g17020D	chrA03	7983649	7985012	-	852	-	PF00230:Major intrinsic protein	-
BnaA03g21920D	134.22	96.2368	27.2243	280.823	230.121	274.429	85.8938	261.791	1.61288	0.000278259	0.0038411	BnaA03g21920D	chrA03	10374907	10381004	-	4266	-	PF00005:ABC transporter|PF14510:ABC-transporter extracellular N-terminal|PF01061:ABC-2 type transporter|PF08370:Plant PDR ABC transporter associated	ABC_tran
BnaA03g15240D	1.02458	0	0	215.236	324.306	244.791	0.341527	261.444	9.51757	3.65e-15	3.43e-13	BnaA03g15240D	chrA03	7075831	7076058	+	228	-	-	-
BnaC01g41140D	27.6637	9.05758	29.7765	297.451	250.512	232.716	22.1659	260.226	3.53025	1.24e-23	2.94e-21	BnaC01g41140D	chrC01_random	351921	355818	-	1908	-	PF07714:Protein tyrosine kinase|PF12398:Receptor serine/threonine kinase|PF11883:Domain of unknown function (DUF3403)|PF00954:S-locus glycoprotein domain|PF08276:PAN-like domain	Pkinase_Tyr
BnaA09g27700D	9.22124	11.322	6.80606	398.141	193.224	188.807	9.11643	260.057	4.85462	3.14e-27	1.02e-24	BnaA09g27700D	chrA09	20786730	20790192	-	1713	-	PF03999:Microtubule associated protein (MAP65/ASE1 family)	-
BnaC04g18090D	94.2616	150.582	61.2546	400.912	185.456	193.198	102.033	259.855	1.35454	0.000653599	0.0078838	BnaC04g18090D	chrC04	17123818	17126127	+	1149	-	PF00657:GDSL-like Lipase/Acylhydrolase	Lipase_GDSL
BnaC04g52400D	40.9833	65.6675	79.1205	338.096	81.5619	357.855	61.9237	259.171	2.06308	2.06e-05	0.000396096	BnaC04g52400D	chrC04_random	376317	376946	-	264	-	-	-
BnaA09g18990D	54.3029	95.1046	92.7326	212.465	315.567	248.084	80.7134	258.705	1.67958	5.31e-09	2.15e-07	BnaA09g18990D	chrA09	11925162	11925819	+	234	-	-	-
BnaC08g35620D	98.3599	87.1792	166.749	248.492	296.147	229.423	117.429	258.021	1.12943	8.63e-05	0.00140636	BnaC08g35620D	chrC08	33369988	33372420	+	1035	-	PF14308:X-domain of DnaJ-containing|PF00226:DnaJ domain	DnaJ
BnaA01g28100D	0	0	0	98.8424	384.506	289.797	0	257.715	10.4581	1.74e-16	1.87e-14	BnaA01g28100D	chrA01	19626169	19626915	-	321	-	PF06876:Plant self-incompatibility response (SCRL) protein	-
BnaA06g27590D	86.0649	106.427	128.464	249.415	246.628	276.624	106.985	257.556	1.26278	2.59e-08	9.25e-07	BnaA06g27590D	chrA06	18958726	18963472	+	2883	-	PF00534:Glycosyl transferases group 1|PF00862:Sucrose synthase|PF05116:Sucrose-6F-phosphate phosphohydrolase	Glycos_transf_1
BnaA03g00160D	10.2458	12.4542	11.9106	187.523	304.886	278.82	11.5369	257.076	4.47758	1.8e-34	8.91e-32	BnaA03g00160D	chrA03	52772	55234	-	1698	-	PF03127:GAT domain|PF00790:VHS domain	-
BnaAnng13090D	0	1.1322	0	130.25	307.799	332.608	0.377399	256.886	9.4912	2.14e-14	1.83e-12	BnaAnng13090D	chrAnn_random	14074959	14076920	-	555	-	PF01883:Iron-sulfur cluster assembly protein|PF01439:Metallothionein	-
BnaC02g36180D	8.19666	7.92538	2.55227	608.758	113.604	47.2018	6.22477	256.521	5.37548	2.55e-06	6.13e-05	BnaC02g36180D	chrC02	39297034	39298165	+	534	-	PF03489:Saposin-like type B, region 2|PF00026:Eukaryotic aspartyl protease|PF05184:Saposin-like type B, region 1	Asp
BnaA01g07530D	0	0	0	157.963	316.538	294.188	0	256.23	10.4495	1.63e-17	1.99e-15	BnaA01g07530D	chrA01	3504890	3506286	-	405	-	PF00235:Profilin	-
BnaC08g26920D	17.4179	9.05758	18.7167	434.168	156.327	176.732	15.0641	255.742	4.07252	4e-18	5.27e-16	BnaC08g26920D	chrC08	28138817	28141341	+	1479	-	PF14416:PMR5 N terminal Domain|PF13839:GDSL/SGNH-like Acyl-Esterase family found in Pmr5 and Cas1p	-
BnaA01g09410D	3.07375	2.2644	1.70152	4.6188	443.736	318.338	2.34655	255.564	6.77206	5.6e-06	0.000124922	BnaA01g09410D	chrA01	4607772	4608290	+	519	-	PF01190:Pollen proteins Ole e I like	-
BnaC08g06080D	0	0	1.70152	242.949	263.134	257.963	0.567172	254.682	8.599	2.32e-16	2.46e-14	BnaC08g06080D	chrC08	8621561	8627082	+	918	-	PF00658:Poly-adenylate binding protein, unique domain	-
BnaA04g03390D	85.0403	104.162	83.3743	265.119	251.483	245.888	90.8589	254.163	1.48895	1.51e-12	1e-10	BnaA04g03390D	chrA04	2224744	2227408	-	1320	-	PF01490:Transmembrane amino acid transporter protein	Aa_trans
BnaA04g04610D	105.532	93.9724	82.5235	181.057	294.206	285.406	94.0093	253.556	1.4323	8.25e-08	2.69e-06	BnaA04g04610D	chrA04	3390568	3393100	-	654	-	PF00719:Inorganic pyrophosphatase	Pyrophosphatase
BnaA09g09400D	38.9341	61.1387	23.8212	298.375	268.96	193.198	41.298	253.511	2.63389	5.5e-14	4.45e-12	BnaA09g09400D	chrA09	4699279	4701314	-	951	-	PF00046:Homeobox domain	Homeobox
BnaC08g34560D	47.1308	45.2879	45.9409	151.497	372.855	231.618	46.1199	251.99	2.44957	3.98e-12	2.5e-10	BnaC08g34560D	chrC08	32682392	32684611	+	1779	-	PF03321:GH3 auxin-responsive promoter	-
BnaAnng35700D	0	0	0.850758	318.697	225.266	211.859	0.283586	251.941	9.4652	5.61e-15	5.13e-13	BnaAnng35700D	chrAnn_random	40466405	40468937	-	1131	-	PF03283:Pectinacetylesterase	-
BnaC07g45900D	78.8928	93.9724	85.0758	281.747	232.063	241.497	85.9803	251.769	1.5524	8.71e-13	6.03e-11	BnaC07g45900D	chrC07	43721410	43725880	-	1857	-	PF00071:Ras family|PF06911:Senescence-associated protein	Ras
BnaA07g01870D	0	0	0	102.537	299.06	353.464	0	251.687	10.4235	1.54e-16	1.67e-14	BnaA07g01870D	chrA07	1566381	1568671	-	1380	-	PF00149:Calcineurin-like phosphoesterase|PF16656:Purple acid Phosphatase, N-terminal domain|PF14008:Iron/zinc purple acid phosphatase-like protein C	Metallophos
BnaA08g00540D	61.4749	151.714	102.091	302.07	247.599	204.175	105.093	251.281	1.26138	0.000138237	0.00211252	BnaA08g00540D	chrA08	335671	335847	+	177	-	-	-
BnaA07g01410D	127.048	106.427	114.852	181.057	327.219	240.4	116.109	249.559	1.10306	4.36e-05	0.000772448	BnaA07g01410D	chrA07	1110232	1112901	+	1392	-	PF00083:Sugar (and other) transporter	Sugar_tr
BnaA05g33680D	1.02458	0	1.70152	12.0089	391.303	344.683	0.908699	249.332	8.01466	5.27e-12	3.23e-10	BnaA05g33680D	chrA05	22736816	22737232	-	417	-	-	-
BnaA04g15210D	0	1.1322	0	199.532	250.512	295.285	0.377399	248.443	9.44284	5.77e-15	5.27e-13	BnaA04g15210D	chrA04	12660472	12660912	+	441	-	PF01277:Oleosin	-
BnaCnng13620D	10.2458	12.4542	20.4182	161.658	312.654	268.94	14.3727	247.751	4.08594	1.65e-25	4.85e-23	BnaCnng13620D	chrCnn_random	12328833	12329546	-	546	-	PF00412:LIM domain	LIM
BnaC02g06390D	0	0	0	27.7128	389.361	324.924	0	247.333	10.3992	8.42e-08	2.74e-06	BnaC02g06390D	chrC02	3417338	3419373	-	1215	-	PF02042:RWP-RK domain	RWP-RK
BnaC06g19770D	99.3845	105.294	101.24	250.339	272.844	217.348	101.973	246.844	1.2771	1.12e-09	5e-08	BnaC06g19770D	chrC06	21924784	21927235	+	1062	-	PF00162:Phosphoglycerate kinase	-
BnaA03g11690D	58.4012	71.3285	66.3591	327.935	207.789	201.98	65.3629	245.901	1.91378	1.08e-11	6.33e-10	BnaA03g11690D	chrA03	5257770	5259729	-	1173	-	PF03151:Triose-phosphate Transporter family	-
BnaA05g16900D	63.5241	65.6675	24.672	61.892	391.303	284.308	51.2878	245.834	2.26532	5.93e-05	0.00101678	BnaA05g16900D	chrA05	11667636	11671458	-	777	-	PF01657:Salt stress response/antifungal	-
BnaC03g06470D	14.3442	6.79319	2.55227	4.6188	399.071	333.706	7.89654	245.798	4.96394	0.000699923	0.00833098	BnaC03g06470D	chrC03	3114003	3114431	-	429	-	-	-
BnaC04g21970D	102.458	96.2368	74.8667	211.541	252.454	273.331	91.1872	245.775	1.43395	1.08e-09	4.86e-08	BnaC04g21970D	chrC04	23101958	23103783	-	858	-	PF14299:Phloem protein 2	-
BnaA05g00270D	0	0	0	181.981	277.699	276.624	0	245.435	10.3873	1.13e-17	1.4e-15	BnaA05g00270D	chrA05	117960	118891	-	651	-	PF00043:Glutathione S-transferase, C-terminal domain|PF02798:Glutathione S-transferase, N-terminal domain	GST_C
BnaA03g43790D	4.09833	3.39659	0	49.8831	402.955	283.211	2.49831	245.349	6.65004	1.13e-07	3.61e-06	BnaA03g43790D	chrA03	22053237	22053572	+	213	-	-	-
BnaA03g55960D	0	0	0	213.389	243.715	278.82	0	245.308	10.3865	6.84e-18	8.76e-16	BnaA03g55960D	chrA03_random	494485	497205	-	1338	-	PF00996:GDP dissociation inhibitor	-
BnaC06g15710D	13.3196	12.4542	3.40303	443.405	135.937	155.876	9.72559	245.072	4.68304	8.37e-17	9.26e-15	BnaC06g15710D	chrC06	18608976	18611149	+	1485	-	PF13839:GDSL/SGNH-like Acyl-Esterase family found in Pmr5 and Cas1p|PF14416:PMR5 N terminal Domain	-
BnaA10g09530D	87.0895	92.8402	61.2546	159.811	300.031	272.233	80.3948	244.025	1.60571	2.21e-07	6.68e-06	BnaA10g09530D	chrA10	8375497	8376006	-	510	-	-	-
BnaC04g46310D	16.3933	48.6845	25.5227	378.742	184.485	165.755	30.2002	242.994	3.01874	9.67e-12	5.73e-10	BnaC04g46310D	chrC04	45718660	45724694	+	1812	-	PF12146:Serine aminopeptidase, S33	-
BnaC07g30310D	3.07375	5.66099	0.850758	40.6455	379.651	308.458	3.19516	242.918	6.27919	2.1e-08	7.64e-07	BnaC07g30310D	chrC07	34854463	34855444	-	192	-	-	-
BnaA08g20100D	2.04916	9.05758	33.1796	298.375	60.2005	368.832	14.7621	242.469	4.02932	0.000508675	0.0064098	BnaA08g20100D	chrA08	15266992	15270283	-	1497	-	-	-
BnaA04g19080D	0	0	0	205.999	278.67	242.595	0	242.421	10.3701	8.39e-18	1.06e-15	BnaA04g19080D	chrA04	15142169	15142336	-	168	-	-	-
BnaC01g00560D	88.1141	79.2538	34.0303	181.981	278.67	265.647	67.1327	242.099	1.85776	2.34e-07	7.04e-06	BnaC01g00560D	chrC01	206122	206337	+	216	-	-	-
BnaC04g18440D	112.704	93.9724	110.599	212.465	260.221	253.572	105.758	242.086	1.19148	2.77e-08	9.85e-07	BnaC04g18440D	chrC04	17967716	17977014	+	1455	-	PF01490:Transmembrane amino acid transporter protein	Aa_trans
BnaC02g07260D	1.02458	1.1322	0.850758	100.69	314.596	310.654	1.00251	241.98	7.9319	3.64e-17	4.24e-15	BnaC02g07260D	chrC02	3838811	3839663	-	498	-	PF05617:Prolamin-like	-
BnaC02g39450D	78.8928	71.3285	62.9561	129.327	374.797	221.739	71.0591	241.954	1.76871	2.41e-06	5.82e-05	BnaC02g39450D	chrC02	42358314	42362324	-	1719	-	PF00854:POT family	-
BnaC06g11610D	5.12291	3.39659	7.65682	196.761	253.425	275.527	5.39211	241.904	5.44301	2.4e-35	1.23e-32	BnaC06g11610D	chrC06	13531657	13533360	-	1095	-	PF07714:Protein tyrosine kinase	Pkinase_Tyr
BnaC05g04340D	0	0	0	128.403	321.393	275.527	0	241.774	10.3658	6.66e-17	7.44e-15	BnaC05g04340D	chrC05	2118641	2118952	+	312	-	-	-
BnaC09g31020D	5.12291	10.1898	1.70152	420.311	176.718	127.335	5.6714	241.455	5.46676	7.24e-20	1.15e-17	BnaC09g31020D	chrC09	34064992	34067628	-	1608	-	PF01501:Glycosyl transferase family 8	Glyco_transf_8
BnaC02g35240D	173.154	78.1216	88.4788	220.779	260.221	242.595	113.252	241.198	1.09089	0.00057258	0.00706033	BnaC02g35240D	chrC02	37978321	37979103	+	336	-	-	-
BnaC07g20100D	89.1387	81.5182	91.0311	191.218	298.089	233.813	87.2293	241.04	1.46445	4.82e-09	1.97e-07	BnaC07g20100D	chrC07	26846236	26848442	+	1095	-	PF00293:NUDIX domain	NUDIX
BnaC08g48010D	1.02458	0	0.850758	69.2821	364.116	288.699	0.625113	240.699	8.52031	1.4e-13	1.08e-11	BnaC08g48010D	chrC08_random	2963713	2964057	+	345	-	PF16845:Aspartic acid proteinase inhibitor	-
BnaC07g19790D	0	0	0	218.931	260.221	239.302	0	239.485	10.3526	7.69e-18	9.79e-16	BnaC07g19790D	chrC07	26549642	26550202	-	561	-	PF04043:Plant invertase/pectin methylesterase inhibitor	-
BnaA09g29840D	17.4179	29.4371	34.8811	333.478	172.834	211.859	27.2454	239.39	3.12949	1.17e-17	1.46e-15	BnaA09g29840D	chrA09	22270946	22273311	-	1086	-	PF00069:Protein kinase domain	Pkinase
BnaC09g31430D	86.0649	90.5758	113.151	154.268	268.96	294.188	96.5972	239.139	1.30354	1.21e-05	0.000246752	BnaC09g31430D	chrC09	34406596	34407504	-	207	-	-	-
BnaA01g31200D	43.0325	33.9659	26.3735	402.76	186.427	127.335	34.4573	238.841	2.79845	1.22e-10	6.22e-09	BnaA01g31200D	chrA01	21207529	21217773	-	849	-	-	-
BnaC09g41690D	128.073	138.128	85.0758	187.523	282.554	244.791	117.092	238.289	1.02951	0.000162075	0.00242445	BnaC09g41690D	chrC09	43554889	43560208	-	1125	-	PF12146:Serine aminopeptidase, S33	-
BnaA01g12760D	0	0	0	157.963	297.118	257.963	0	237.682	10.3412	2.77e-17	3.3e-15	BnaA01g12760D	chrA01	6374321	6375955	-	690	-	PF01657:Salt stress response/antifungal	-
BnaC09g53590D	0	0	0	181.981	233.034	297.481	0	237.499	10.3395	1.73e-17	2.1e-15	BnaC09g53590D	chrC09_random	3534149	3536256	-	1341	-	PF00394:Multicopper oxidase|PF07732:Multicopper oxidase	-
BnaA03g40990D	29.7129	87.1792	86.7773	215.236	253.425	243.693	67.8898	237.451	1.80484	7.68e-07	2.07e-05	BnaA03g40990D	chrA03	20511371	20512638	-	612	-	PF05562:Cold acclimation protein WCOR413	-
BnaA07g01000D	2.04916	0	1.70152	115.47	306.828	289.797	1.25023	237.365	7.50118	1.72e-19	2.6e-17	BnaA07g01000D	chrA07	711346	712839	+	405	-	PF00235:Profilin	-
BnaC03g00050D	0	0	0	150.573	281.583	279.917	0	237.358	10.339	3.31e-17	3.9e-15	BnaC03g00050D	chrC03	55671	59188	-	1689	-	PF03127:GAT domain|PF00790:VHS domain	-
BnaCnng17710D	107.581	125.674	95.2849	210.617	297.118	204.175	109.513	237.304	1.11979	7.35e-06	0.000159252	BnaCnng17710D	chrCnn_random	16603530	16605727	-	978	-	-	-
BnaA06g01770D	113.729	103.03	114.002	193.066	300.031	218.445	110.253	237.181	1.104	7.26e-06	0.000157566	BnaA06g01770D	chrA06	1052199	1053687	+	957	-	PF02365:No apical meristem (NAM) protein	NAM
BnaC05g20320D	0	2.2644	0	169.048	288.38	253.572	0.754798	237	8.48091	1.51e-15	1.47e-13	BnaC05g20320D	chrC05	13714717	13716220	+	813	-	PF00244:14-3-3 protein	-
BnaA03g55670D	72.7453	78.1216	107.196	184.752	263.134	262.354	86.0208	236.747	1.45414	4.97e-08	1.69e-06	BnaA03g55670D	chrA03_random	368052	368922	-	480	-	PF03760:Late embryogenesis abundant (LEA) group 1	-
BnaC05g23040D	115.778	144.921	88.4788	254.034	212.644	242.595	116.393	236.424	1.02859	2.91e-05	0.000540906	BnaC05g23040D	chrC05	17028292	17029854	-	1197	-	PF01344:Kelch motif	Kelch_1
BnaC06g34130D	3.07375	4.52879	5.10455	12.0089	446.649	250.279	4.2357	236.312	5.79919	3.88e-06	8.96e-05	BnaC06g34130D	chrC06	33740598	33742626	+	1614	-	PF00083:Sugar (and other) transporter	Sugar_tr
BnaCnng49640D	49.1799	96.2368	110.599	278.052	188.369	241.497	85.3384	235.973	1.46475	6.15e-06	0.000136201	BnaCnng49640D	chrCnn_random	49076013	49085389	+	2763	-	PF00226:DnaJ domain|PF07714:Protein tyrosine kinase	DnaJ
BnaC05g07080D	75.8191	37.3625	56.15	218.931	265.076	220.641	56.4439	234.883	2.05291	1.16e-12	7.85e-11	BnaC05g07080D	chrC05	3494084	3496204	+	1497	-	PF00010:Helix-loop-helix DNA-binding domain	HLH
BnaA09g39580D	4.09833	19.2474	13.6121	330.706	223.324	150.387	12.3193	234.806	4.26126	2.98e-20	4.92e-18	BnaA09g39580D	chrA09	28064638	28065509	-	663	-	PF00190:Cupin	-
BnaA09g55500D	43.0325	74.725	51.0455	224.474	116.517	363.344	56.2677	234.778	2.06304	5.55e-07	1.54e-05	BnaA09g55500D	chrA09_random	3249552	3253504	+	1485	-	PF00232:Glycosyl hydrolase family 1	Glyco_hydro_1
BnaA07g29070D	24.59	20.3796	57.0008	291.908	94.1846	317.24	33.9901	234.444	2.77389	2.89e-08	1.02e-06	BnaA07g29070D	chrA07	20909272	20910443	-	591	-	PF00249:Myb-like DNA-binding domain	Myb_DNA-binding
BnaA07g35280D	91.1878	58.8743	80.822	202.304	276.728	223.934	76.9614	234.322	1.60233	7.08e-10	3.26e-08	BnaA07g35280D	chrA07	23774242	23776261	-	999	-	PF01370:NAD dependent epimerase/dehydratase family	Epimerase
BnaC05g02280D	82.9912	64.5353	74.0159	262.348	236.918	203.077	73.8475	234.114	1.66395	1.41e-12	9.37e-11	BnaC05g02280D	chrC05	1081222	1082892	+	816	-	PF02309:AUX/IAA family	-
BnaC03g77670D	0	0	0	160.734	319.451	221.739	0	233.975	10.319	3.85e-17	4.47e-15	BnaC03g77670D	chrC03_random	6065490	6066723	-	405	-	PF00235:Profilin	-
BnaC04g40090D	82.9912	64.5353	53.5978	141.335	307.799	248.084	67.0414	232.406	1.7954	1.09e-07	3.48e-06	BnaC04g40090D	chrC04	41106020	41108417	+	1362	-	PF12796:Ankyrin repeats (3 copies)|PF13637:Ankyrin repeats (many copies)	-
BnaA03g40690D	48.1554	90.5758	96.9864	205.999	273.815	217.348	78.5725	232.387	1.56228	2.21e-07	6.68e-06	BnaA03g40690D	chrA03	20355261	20356269	-	882	-	PF00249:Myb-like DNA-binding domain	Myb_DNA-binding
BnaA08g20360D	145.491	110.955	85.9266	219.855	217.498	257.963	114.124	231.772	1.02488	5.52e-05	0.000953984	BnaA08g20360D	chrA08	15394755	15398545	+	1149	-	PF02713:Domain of unknown function DUF220	-
BnaA01g00910D	0	4.52879	0	62.8157	306.828	324.924	1.5096	231.523	7.32183	3.55e-06	8.27e-05	BnaA01g00910D	chrA01	503586	505823	-	1626	-	PF07731:Multicopper oxidase|PF00394:Multicopper oxidase|PF07732:Multicopper oxidase	-
BnaC03g18380D	0	0	0	208.77	269.931	215.152	0	231.284	10.3027	1.38e-17	1.7e-15	BnaC03g18380D	chrC03	9431642	9431872	+	231	-	-	-
BnaA05g35700D	0	0	0	266.043	163.124	263.452	0	230.873	10.2997	2.75e-17	3.28e-15	BnaA05g35700D	chrA05_random	1131337	1135061	-	2439	-	PF00168:C2 domain|PF00614:Phospholipase D Active site motif|PF12357:Phospholipase D C terminal	C2
BnaA06g26420D	77.8683	60.0065	68.0606	347.334	182.543	161.364	68.6451	230.414	1.74773	2.56e-07	7.63e-06	BnaA06g26420D	chrA06	18171625	18173984	+	1281	-	PF03953:Tubulin C-terminal domain|PF00091:Tubulin/FtsZ family, GTPase domain	Tubulin_C
BnaA07g15740D	1.02458	2.2644	2.55227	0	384.506	306.263	1.94708	230.256	6.88283	0.00076815	0.00903801	BnaA07g15740D	chrA07	13520758	13522371	-	1614	-	PF08031:Berberine and berberine like|PF01565:FAD binding domain	BBE
BnaC08g43970D	0	0	0	208.77	235.947	244.791	0	229.836	10.2929	1.23e-17	1.52e-15	BnaC08g43970D	chrC08	37439129	37440354	+	390	-	-	-
BnaC09g12490D	90.1632	84.9148	49.344	251.263	217.498	219.543	74.8073	229.435	1.62534	4.63e-09	1.9e-07	BnaC09g12490D	chrC09	8860789	8867116	-	2835	-	PF08414:Respiratory burst NADPH oxidase|PF08030:Ferric reductase NAD binding domain|PF01794:Ferric reductase like transmembrane component|PF08022:FAD-binding domain	Ferric_reduct
BnaC09g34470D	66.5978	105.294	68.0606	222.626	217.498	248.084	79.9843	229.403	1.52656	2.39e-09	1.03e-07	BnaC09g34470D	chrC09	37947051	37947764	+	492	-	PF04145:Ctr copper transporter family	-
BnaA01g00580D	45.0816	37.3625	38.2841	192.142	267.989	226.129	40.2427	228.754	2.507	6.14e-21	1.08e-18	BnaA01g00580D	chrA01	315446	317614	-	1764	-	PF03321:GH3 auxin-responsive promoter	-
BnaA09g00200D	91.1878	84.9148	107.196	156.116	255.367	274.429	94.4327	228.637	1.27121	6.28e-06	0.000138756	BnaA09g00200D	chrA09	99113	101119	+	1299	-	PF13839:GDSL/SGNH-like Acyl-Esterase family found in Pmr5 and Cas1p|PF14416:PMR5 N terminal Domain	-
BnaA02g02970D	0	0	0	21.2465	316.538	346.878	0	228.221	10.2832	2.91e-07	8.56e-06	BnaA02g02970D	chrA02	1313418	1315459	-	765	-	PF02042:RWP-RK domain	RWP-RK
BnaC02g39270D	2.04916	0	2.55227	236.483	210.702	234.911	1.53381	227.365	7.11463	7.62e-25	2.11e-22	BnaC02g39270D	chrC02	42247581	42251906	-	717	-	PF05042:Caleosin related protein	-
BnaA04g00410D	2.04916	2.2644	0	2.77128	400.042	278.82	1.43785	227.211	7.33302	7.55e-05	0.0012544	BnaA04g00410D	chrA04	240977	243984	+	1932	-	PF00933:Glycosyl hydrolase family 3 N terminal domain|PF01915:Glycosyl hydrolase family 3 C-terminal domain	Glyco_hydro_3
BnaA03g56310D	12.295	4.52879	2.55227	110.851	260.221	309.556	6.45868	226.876	5.15461	1.43e-20	2.44e-18	BnaA03g56310D	chrA03_random	654494	655837	+	699	-	-	-
BnaA05g00320D	0	9.05758	1.70152	24.0178	403.926	250.279	3.58637	226.074	5.99628	0.000125317	0.00194261	BnaA05g00320D	chrA05	132109	133203	+	621	-	PF04043:Plant invertase/pectin methylesterase inhibitor	-
BnaC09g10570D	92.2124	89.4436	60.4038	203.227	256.338	218.445	80.6866	226.003	1.49254	4.98e-09	2.03e-07	BnaC09g10570D	chrC09	7134513	7136114	+	1161	-	PF04526:Protein of unknown function (DUF568)|PF03188:Eukaryotic cytochrome b561	Cytochrom_B561
BnaA03g36390D	34.8358	49.8167	51.0455	97.9186	334.987	244.791	45.2327	225.899	2.31866	5.4e-08	1.82e-06	BnaA03g36390D	chrA03	17814356	17816156	+	849	-	PF00071:Ras family	Ras
BnaA03g00780D	11.2704	13.5864	8.50758	317.774	195.166	164.657	11.1215	225.866	4.3632	1.15e-26	3.66e-24	BnaA03g00780D	chrA03	337558	338289	-	732	-	PF02469:Fasciclin domain	-
BnaC08g22740D	31.762	37.3625	26.3735	362.114	160.211	154.778	31.8327	225.701	2.83311	9.51e-13	6.53e-11	BnaC08g22740D	chrC08	25293018	25293284	+	267	-	-	-
BnaC04g12830D	105.532	90.5758	128.464	262.348	177.688	236.009	108.191	225.348	1.05413	3.43e-05	0.000625467	BnaC04g12830D	chrC04	10094599	10099388	+	3393	-	PF03372:Endonuclease/Exonuclease/phosphatase family	Exo_endo_phos
BnaC08g43760D	111.679	103.03	93.5834	211.541	248.57	215.152	102.764	225.088	1.1335	1.05e-07	3.35e-06	BnaC08g43760D	chrC08	37285178	37294764	+	4548	-	PF01843:DIL domain|PF02736:Myosin N-terminal SH3-like domain|PF00063:Myosin head (motor domain)	DIL
BnaA02g20090D	2.04916	4.52879	1.70152	73.9009	343.725	256.865	2.75982	224.831	6.39195	3.35e-19	4.97e-17	BnaA02g20090D	chrA02	12401412	12403698	-	1134	-	PF03398:Regulator of Vps4 activity in the MVB pathway	-
BnaA07g37720D	72.7453	63.4031	68.0606	311.307	167.008	194.296	68.0697	224.204	1.72027	1.06e-08	4.05e-07	BnaA07g37720D	chrA07_random	1244060	1250353	-	4326	-	PF08370:Plant PDR ABC transporter associated|PF00005:ABC transporter|PF01061:ABC-2 type transporter|PF14510:ABC-transporter extracellular N-terminal	ABC_tran
BnaA10g04370D	96.3107	108.691	85.9266	194.914	243.715	232.716	96.9761	223.781	1.20984	7.51e-08	2.47e-06	BnaA10g04370D	chrA10	2298604	2301709	-	1227	-	PF07714:Protein tyrosine kinase	Pkinase_Tyr
BnaC01g01920D	2.04916	1.1322	0.850758	45.2643	301.002	323.826	1.34404	223.364	7.39594	1.94e-15	1.86e-13	BnaC01g01920D	chrC01	976972	979212	-	1584	-	PF07731:Multicopper oxidase|PF00394:Multicopper oxidase|PF07732:Multicopper oxidase	-
BnaC09g33580D	19.4671	23.7762	24.672	47.1118	347.609	274.429	22.6384	223.05	3.29898	8.85e-09	3.45e-07	BnaC09g33580D	chrC09	36872444	36876313	-	2256	-	PF03009:Glycerophosphoryl diester phosphodiesterase family	-
BnaCnng72540D	67.6224	73.5928	57.0008	357.495	132.053	178.928	66.072	222.825	1.75741	3.54e-06	8.25e-05	BnaCnng72540D	chrCnn_random	72905684	72905926	+	243	-	-	-
BnaA07g27370D	0	2.2644	2.55227	329.783	205.847	132.824	1.60556	222.818	7.08745	5.65e-21	1.01e-18	BnaA07g27370D	chrA07	19902241	19903100	+	765	-	-	-
BnaC03g33320D	22.5408	38.4947	24.672	149.649	227.208	290.895	28.5692	222.584	2.96992	5.41e-17	6.14e-15	BnaC03g33320D	chrC03	20342528	20345808	-	1509	-	PF00083:Sugar (and other) transporter	Sugar_tr
BnaCnng47940D	15.3687	10.1898	10.2091	223.55	242.744	200.882	11.9225	222.392	4.22632	1.01e-35	5.33e-33	BnaCnng47940D	chrCnn_random	47198107	47201180	-	1566	-	PF04043:Plant invertase/pectin methylesterase inhibitor|PF01095:Pectinesterase	-
BnaCnng04950D	1.02458	3.39659	1.70152	1.84752	364.116	300.774	2.0409	222.246	6.77734	4e-05	0.000715546	BnaCnng04950D	chrCnn_random	4526492	4526845	-	354	-	-	-
BnaC03g51340D	30.7375	47.5523	28.075	222.626	240.802	203.077	35.4549	222.169	2.66244	4.81e-21	8.67e-19	BnaC03g51340D	chrC03	35898952	35900697	+	573	-	PF00072:Response regulator receiver domain	Response_reg
BnaA02g03540D	0	0	0.850758	106.232	278.67	281.015	0.283586	221.973	9.28047	1.12e-13	8.74e-12	BnaA02g03540D	chrA02	1568746	1569243	-	498	-	PF05617:Prolamin-like	-
BnaA04g16260D	9.22124	32.8337	28.9258	336.249	114.575	214.055	23.6602	221.626	3.22806	3.1e-11	1.71e-09	BnaA04g16260D	chrA04	13273363	13275333	-	1356	-	PF03016:Exostosin family	-
BnaCnng30700D	46.1062	44.1557	57.0008	177.362	268.96	218.445	49.0876	221.589	2.16798	3.99e-15	3.73e-13	BnaCnng30700D	chrCnn_random	29177820	29179495	-	924	-	PF00487:Fatty acid desaturase	-
BnaC03g58660D	0	0	0.850758	58.1969	357.319	249.181	0.283586	221.566	9.27833	1.17e-12	7.91e-11	BnaC03g58660D	chrC03	47939397	47941032	+	1236	-	PF00295:Glycosyl hydrolases family 28	-
BnaA06g01110D	68.647	106.427	67.2099	160.734	272.844	229.423	80.7612	221	1.4571	1.43e-06	3.63e-05	BnaA06g01110D	chrA06	731083	732077	-	486	-	PF03110:SBP domain	SBP
BnaC02g02990D	0	0	0.850758	246.644	229.15	186.612	0.283586	220.802	9.27486	1.57e-14	1.36e-12	BnaC02g02990D	chrC02	1398123	1401301	-	2256	-	PF00082:Subtilase family|PF05922:Peptidase inhibitor I9	Peptidase_S8
BnaA10g11140D	21.5162	21.5118	21.2689	208.77	250.512	201.98	21.4323	220.42	3.36333	3.47e-31	1.37e-28	BnaA10g11140D	chrA10	9417393	9417596	-	204	-	-	-
BnaAnng12290D	1.02458	0	0	220.779	221.382	218.445	0.341527	220.202	9.26996	1.27e-14	1.12e-12	BnaAnng12290D	chrAnn_random	13224034	13225292	+	390	-	-	-
BnaA01g04260D	0	0	0	187.523	249.541	222.836	0	219.967	10.2298	2.47e-17	2.97e-15	BnaA01g04260D	chrA01	1970330	1971037	-	300	-	PF06876:Plant self-incompatibility response (SCRL) protein	-
BnaC03g72430D	6.14749	3.39659	5.10455	5.54256	383.535	267.843	4.88288	218.973	5.48399	5.45e-05	0.000943044	BnaC03g72430D	chrC03_random	716837	717487	-	651	-	PF04043:Plant invertase/pectin methylesterase inhibitor	-
BnaC08g17160D	29.7129	82.6504	39.9856	242.025	62.1424	352.367	50.783	218.845	2.11106	0.00014154	0.00215566	BnaC08g17160D	chrC08	20847430	20850666	-	1440	-	PF00067:Cytochrome P450	p450
BnaA09g47060D	92.2124	106.427	85.0758	167.201	244.686	243.693	94.5716	218.526	1.21023	1.7e-06	4.26e-05	BnaA09g47060D	chrA09	31773360	31775400	-	891	-	PF02826:D-isomer specific 2-hydroxyacid dehydrogenase, NAD binding domain|PF00389:D-isomer specific 2-hydroxyacid dehydrogenase, catalytic domain	2-Hacid_dh_C
BnaA07g08200D	0	0	0	121.936	266.047	265.647	0	217.877	10.2154	1.55e-16	1.67e-14	BnaA07g08200D	chrA07	8344425	8345581	-	516	-	PF01190:Pollen proteins Ole e I like	-
BnaC04g29380D	40.9833	93.9724	83.3743	289.137	86.4168	277.722	72.7767	217.759	1.58112	0.000590659	0.00725216	BnaC04g29380D	chrC04	30913531	30917391	+	1518	-	PF00450:Serine carboxypeptidase	Peptidase_S10
BnaA03g05250D	0	1.1322	0	3.69504	350.522	298.579	0.377399	217.599	9.25263	1.68e-05	0.000330207	BnaA03g05250D	chrA03	2421018	2422758	+	930	-	PF01263:Aldose 1-epimerase	Aldose_epim
BnaA07g36770D	0	2.2644	4.25379	4.6188	335.957	310.654	2.17273	217.077	6.62737	0.000138358	0.00211365	BnaA07g36770D	chrA07_random	673039	673398	-	360	-	-	-
BnaA05g20360D	46.1062	69.0641	54.4485	140.412	270.902	239.302	56.5396	216.872	1.94164	1.88e-09	8.23e-08	BnaA05g20360D	chrA05	15770667	15774932	-	1452	-	PF00085:Thioredoxin|PF13850:Endoplasmic Reticulum-Golgi Intermediate Compartment (ERGIC)|PF07970:Endoplasmic reticulum vesicle transporter	-
BnaC03g44950D	22.5408	38.4947	16.1644	336.249	169.921	142.703	25.7333	216.291	3.08738	8.16e-13	5.67e-11	BnaC03g44950D	chrC03	30032314	30033909	+	963	-	PF04526:Protein of unknown function (DUF568)|PF03188:Eukaryotic cytochrome b561	Cytochrom_B561
BnaA03g24380D	102.458	125.674	95.2849	171.819	234.976	241.497	107.806	216.098	1.00563	4.23e-05	0.00075222	BnaA03g24380D	chrA03	11731550	11732744	-	627	-	PF01849:NAC domain	-
BnaC02g38920D	0	0	0	96.0711	271.873	279.917	0	215.954	10.2026	5.07e-16	5.19e-14	BnaC02g38920D	chrC02	41868640	41869143	+	504	-	PF00582:Universal stress protein family	Usp
BnaA03g48940D	12.295	11.322	28.9258	122.86	276.728	248.084	17.5142	215.891	3.59856	7.21e-16	7.29e-14	BnaA03g48940D	chrA03	25159852	25163957	+	2106	-	PF00004:ATPase family associated with various cellular activities (AAA)	AAA
BnaA06g31760D	10.2458	7.92538	7.65682	205.075	194.195	248.084	8.60934	215.785	4.65131	3.65e-35	1.83e-32	BnaA06g31760D	chrA06	21277872	21280773	+	1275	-	-	-
BnaC05g38340D	37.9095	21.5118	38.2841	199.532	198.079	249.181	32.5685	215.598	2.71311	6.1e-20	9.77e-18	BnaC05g38340D	chrC05	37104577	37105338	+	462	-	-	-
BnaA09g01600D	78.8928	96.2368	91.8819	285.442	134.966	225.032	89.0038	215.146	1.27391	4.26e-05	0.000755948	BnaA09g01600D	chrA09	871823	873451	-	696	-	PF13923:Zinc finger, C3HC4 type (RING finger)	-
BnaA05g07190D	47.1308	37.3625	25.5227	220.779	215.557	208.566	36.672	214.967	2.5626	1.56e-19	2.37e-17	BnaA05g07190D	chrA05	3874396	3881615	-	4191	-	PF01061:ABC-2 type transporter|PF00005:ABC transporter|PF08370:Plant PDR ABC transporter associated|PF14510:ABC-transporter extracellular N-terminal	ABC2_membrane
BnaAnng03360D	2.04916	1.1322	0	205.075	223.324	216.25	1.06045	214.883	7.75923	3.79e-19	5.59e-17	BnaAnng03360D	chrAnn_random	3202643	3204322	-	624	-	PF14368:Probable lipid transfer	-
BnaC05g22240D	20.4916	22.644	12.7614	327.011	173.805	142.703	18.6323	214.506	3.54064	1.25e-17	1.54e-15	BnaC05g22240D	chrC05	16109817	16112340	-	1848	-	PF10250:GDP-fucose protein O-fucosyltransferase	-
BnaC09g11730D	22.5408	24.9083	17.0152	147.802	214.586	281.015	21.4881	214.467	3.32839	5.9e-21	1.05e-18	BnaC09g11730D	chrC09	8233572	8234810	+	1239	-	PF05633:Protein BYPASS1-related	-
BnaC03g11150D	14.3442	15.8508	10.2091	317.774	191.282	132.824	13.468	213.96	4.00501	4.8e-21	8.67e-19	BnaC03g11150D	chrC03	5442996	5447300	+	2061	-	PF14389:Leucine-zipper of ternary complex factor MIP1|PF04784:Protein of unknown function, DUF547	-
BnaA03g02710D	0	3.39659	1.70152	327.935	171.863	140.508	1.69937	213.435	7.01268	1.6e-20	2.7e-18	BnaA03g02710D	chrA03	1265428	1266736	+	939	-	PF00561:alpha/beta hydrolase fold	Abhydrolase_1
BnaC03g19290D	0	0	0	19.399	320.422	299.676	0	213.166	10.1847	4.18e-07	1.19e-05	BnaC03g19290D	chrC03	10011981	10013235	+	285	-	-	-
BnaC01g04110D	8.19666	13.5864	3.40303	112.699	304.886	221.739	8.39535	213.108	4.70642	5.78e-20	9.27e-18	BnaC01g04110D	chrC01	2133925	2134615	-	309	-	PF06876:Plant self-incompatibility response (SCRL) protein	-
BnaAnng07690D	4.09833	3.39659	2.55227	93.2998	301.002	242.595	3.34907	212.299	6.00114	1.02e-21	1.98e-19	BnaAnng07690D	chrAnn_random	7427277	7429367	+	780	-	PF03134:TB2/DP1, HVA22 family	TB2_DP1_HVA22
BnaA09g25810D	25.6146	35.0981	33.1796	156.116	244.686	236.009	31.2974	212.27	2.76093	3.9e-19	5.72e-17	BnaA09g25810D	chrA09	18896161	18897771	-	1611	-	PF01565:FAD binding domain|PF08031:Berberine and berberine like	FAD_binding_4
BnaC07g51090D	0	0	0	92.3761	236.918	302.97	0	210.755	10.1672	7.88e-16	7.94e-14	BnaC07g51090D	chrC07_random	2853183	2855247	-	1383	-	PF14008:Iron/zinc purple acid phosphatase-like protein C|PF16656:Purple acid Phosphatase, N-terminal domain|PF00149:Calcineurin-like phosphoesterase	Metallophos
BnaA06g23500D	66.5978	81.5182	100.389	252.187	176.718	203.077	82.8352	210.661	1.34308	4.19e-07	1.19e-05	BnaA06g23500D	chrA06	16304597	16306749	+	1269	-	-	-
BnaA09g56870D	79.9174	74.725	60.4038	155.192	212.644	263.452	71.6821	210.429	1.55525	4.1e-08	1.41e-06	BnaA09g56870D	chrA09_random	3913612	3915560	+	1011	-	PF00400:WD domain, G-beta repeat	WD40
BnaC09g32910D	44.057	47.5523	43.3887	183.828	199.05	246.986	44.9993	209.955	2.22278	9.71e-18	1.22e-15	BnaC09g32910D	chrC09	36166683	36172450	-	2895	-	PF02209:Villin headpiece domain|PF00626:Gelsolin repeat	-
BnaC03g14510D	109.63	87.1792	95.2849	210.617	166.037	249.181	97.3648	208.612	1.09731	1.11e-05	0.000230441	BnaC03g14510D	chrC03	6979758	6982971	-	1311	-	PF07714:Protein tyrosine kinase	Pkinase_Tyr
BnaC02g00930D	68.647	130.203	50.1947	169.048	211.673	243.693	83.0148	208.138	1.33321	0.000195138	0.00284388	BnaC02g00930D	chrC02	402762	404698	+	519	-	PF14368:Probable lipid transfer	-
BnaC05g04600D	65.5733	96.2368	76.5682	134.869	235.947	253.572	79.4594	208.129	1.38999	8.38e-06	0.00017887	BnaC05g04600D	chrC05	2260659	2262854	-	1098	-	PF07714:Protein tyrosine kinase	Pkinase_Tyr
BnaCnng78360D	80.942	84.9148	85.0758	245.72	132.053	245.888	83.6442	207.887	1.31279	1.09e-05	0.000226417	BnaCnng78360D	chrCnn_random	80009223	80009727	+	444	-	PF15699:NPR1 interacting	-
BnaA09g15850D	25.6146	23.7762	11.9106	245.72	166.037	211.859	20.4338	207.872	3.36717	5.29e-22	1.06e-19	BnaA09g15850D	chrA09	9298711	9306584	+	4512	-	PF00063:Myosin head (motor domain)|PF01843:DIL domain	Myosin_head
BnaC02g28920D	2.04916	6.79319	0.850758	181.057	202.934	239.302	3.23104	207.764	6.11101	4.42e-28	1.48e-25	BnaC02g28920D	chrC02	28320133	28324178	-	1986	-	PF00501:AMP-binding enzyme	AMP-binding
BnaAnng11370D	2.04916	3.39659	1.70152	38.798	333.045	251.377	2.38242	207.74	6.47437	1.69e-15	1.64e-13	BnaAnng11370D	chrAnn_random	12327597	12329902	-	525	-	PF01190:Pollen proteins Ole e I like	-
BnaC09g52000D	2.04916	1.1322	0	14.7802	343.725	264.549	1.06045	207.685	7.65315	1.11e-06	2.89e-05	BnaC09g52000D	chrC09_random	1247515	1249888	+	525	-	PF01190:Pollen proteins Ole e I like	-
BnaC02g29160D	101.434	31.7015	51.8962	185.676	233.034	204.175	61.6771	207.628	1.7495	4.38e-06	0.000100163	BnaC02g29160D	chrC02	28746627	28748828	+	1860	-	PF03141:Putative S-adenosyl-L-methionine-dependent methyltransferase	-
BnaA06g27610D	70.6962	84.9148	91.8819	180.133	251.483	191.003	82.4976	207.539	1.32912	1.32e-07	4.16e-06	BnaA06g27610D	chrA06	18967513	18971147	-	1500	-	PF01842:ACT domain	ACT
BnaA01g04250D	0	0	0	161.658	274.786	185.514	0	207.319	10.1448	9.77e-17	1.07e-14	BnaA01g04250D	chrA01	1968499	1969260	-	294	-	-	-
BnaC08g14460D	86.0649	95.1046	62.9561	207.846	226.237	187.709	81.3752	207.264	1.35665	4.86e-08	1.66e-06	BnaC08g14460D	chrC08	19216486	19218654	-	1596	-	PF00295:Glycosyl hydrolases family 28	-
BnaC04g10860D	64.5487	106.427	91.8819	246.644	207.789	166.853	87.619	207.095	1.24374	7.77e-06	0.000167038	BnaC04g10860D	chrC04	8422479	8429221	-	1455	-	PF01554:MatE	MatE
BnaC03g33800D	102.458	112.088	90.1803	179.21	152.443	288.699	101.575	206.784	1.02563	0.000534984	0.00668296	BnaC03g33800D	chrC03	20567634	20568602	-	486	-	PF01918:Alba	-
BnaA04g25580D	0	0	0.850758	168.124	210.702	241.497	0.283586	206.775	9.17797	3.55e-14	2.96e-12	BnaA04g25580D	chrA04	18339489	18342366	+	1788	-	PF02219:Methylenetetrahydrofolate reductase	-
BnaA07g30000D	79.9174	69.0641	107.196	145.954	243.715	230.52	85.3923	206.73	1.26901	1.96e-05	0.000378867	BnaA07g30000D	chrA07	21345094	21347780	-	1416	-	PF04137:Endoplasmic Reticulum Oxidoreductin 1 (ERO1)	-
BnaC09g16350D	18.4425	15.8508	27.2243	230.94	191.282	197.589	20.5058	206.604	3.31229	1.25e-26	3.93e-24	BnaC09g16350D	chrC09	13411495	13420213	+	4611	-	PF00063:Myosin head (motor domain)|PF01843:DIL domain	Myosin_head
BnaA01g11220D	27.6637	6.79319	10.2091	187.523	239.831	192.1	14.8887	206.485	3.79445	1.54e-19	2.34e-17	BnaA01g11220D	chrA01	5588162	5591978	-	2541	-	PF11883:Domain of unknown function (DUF3403)|PF07714:Protein tyrosine kinase|PF01453:D-mannose binding lectin|PF00954:S-locus glycoprotein domain|PF12398:Receptor serine/threonine kinase|PF08276:PAN-like domain	Pkinase_Tyr
BnaA10g07470D	0	0	0	96.9949	284.496	236.009	0	205.833	10.1336	6.93e-16	7.02e-14	BnaA10g07470D	chrA10	5965755	5966813	+	393	-	PF00241:Cofilin/tropomyosin-type actin-binding protein	Cofilin_ADF
BnaC03g68770D	87.0895	12.4542	45.9409	121.936	297.118	197.589	48.4949	205.548	2.08029	0.000128435	0.00198519	BnaC03g68770D	chrC03	58498812	58500254	-	978	-	PF01370:NAD dependent epimerase/dehydratase family	Epimerase
BnaAnng20760D	78.8928	92.8402	93.5834	202.304	181.572	231.618	88.4388	205.165	1.21218	1.18e-07	3.74e-06	BnaAnng20760D	chrAnn_random	22932393	22933656	-	261	-	-	-
BnaC01g16970D	2.04916	2.2644	1.70152	185.676	256.338	173.439	2.00503	205.151	6.69554	1.67e-24	4.45e-22	BnaC01g16970D	chrC01	11637683	11639007	+	510	-	PF04535:Domain of unknown function (DUF588)	-
BnaC07g45750D	0	0	0	127.479	248.57	239.302	0	205.117	10.1283	1.85e-16	1.98e-14	BnaC07g45750D	chrC07	43660925	43663575	+	1212	-	PF00295:Glycosyl hydrolases family 28	-
BnaA02g28380D	6.14749	1.1322	0	364.885	127.198	122.944	2.42656	205.009	6.42155	8.44e-08	2.74e-06	BnaA02g28380D	chrA02	20905670	20908478	+	1572	-	PF03982:Diacylglycerol acyltransferase|PF12146:Serine aminopeptidase, S33	-
BnaA10g10110D	95.2861	61.1387	108.046	249.415	143.704	221.739	88.157	204.953	1.21186	0.00011135	0.00175485	BnaA10g10110D	chrA10	8694270	8695787	+	990	-	PF13639:Ring finger domain	-
BnaC06g32130D	66.5978	99.6334	77.419	163.506	221.382	229.423	81.2167	204.77	1.33639	5.1e-07	1.43e-05	BnaC06g32130D	chrC06	32441501	32442894	-	507	-	PF00226:DnaJ domain	DnaJ
BnaA03g05560D	32.7866	14.7186	28.075	358.419	129.14	126.237	25.1934	204.599	3.01639	2.94e-10	1.42e-08	BnaA03g05560D	chrA03	2523214	2525570	+	1302	-	PF04833:COBRA-like protein	-
BnaC07g32120D	19.4671	31.7015	19.5674	159.811	200.992	252.475	23.5787	204.426	3.12821	7.18e-21	1.26e-18	BnaC07g32120D	chrC07	35953519	35954470	-	780	-	PF00181:Ribosomal Proteins L2, RNA binding domain|PF03947:Ribosomal Proteins L2, C-terminal domain	Ribosomal_L2_C
BnaA04g03030D	88.1141	88.3114	98.6879	241.102	154.385	217.348	91.7045	204.278	1.15368	6.58e-06	0.000144678	BnaA04g03030D	chrA04	1991034	1992369	+	1056	-	PF00462:Glutaredoxin	-
BnaA03g00810D	13.3196	20.3796	6.80606	141.335	233.034	238.204	13.5017	204.191	3.95094	9.67e-22	1.89e-19	BnaA03g00810D	chrA03	348423	351333	+	1797	-	PF00651:BTB/POZ domain|PF03000:NPH3 family	BTB
BnaA08g13460D	0	1.1322	0	143.183	223.324	245.888	0.377399	204.132	9.15935	6.25e-14	5.03e-12	BnaA08g13460D	chrA08	11633340	11634574	-	405	-	PF00235:Profilin	-
BnaC07g38360D	10.2458	14.7186	1.70152	222.626	253.425	135.019	8.88864	203.69	4.57088	7.55e-20	1.19e-17	BnaC07g38360D	chrC07	39674200	39676975	-	1443	-	PF00759:Glycosyl hydrolase family 9	-
BnaC09g09610D	31.762	46.4201	53.5978	88.681	96.1266	425.914	43.9266	203.574	2.20903	7.38e-05	0.00122854	BnaC09g09610D	chrC09	6224290	6224935	-	477	-	PF00226:DnaJ domain	DnaJ
BnaA07g09040D	6.14749	10.1898	3.40303	344.563	120.401	143.801	6.5801	202.921	4.98459	2.41e-19	3.6e-17	BnaA07g09040D	chrA07	8979790	8982062	-	1326	-	PF01490:Transmembrane amino acid transporter protein	Aa_trans
BnaAnng24780D	3.07375	1.1322	0	28.6366	358.29	220.641	1.40198	202.522	7.20648	3.46e-07	1e-05	BnaAnng24780D	chrAnn_random	28652831	28655114	-	1521	-	PF00122:E1-E2 ATPase|PF00690:Cation transporter/ATPase, N-terminus	E1-E2_ATPase
BnaC05g37230D	76.8437	79.2538	83.3743	231.864	218.469	156.973	79.8239	202.436	1.3435	9.07e-08	2.93e-06	BnaC05g37230D	chrC05	36321855	36323380	-	975	-	PF01112:Asparaginase	Asparaginase_2
BnaC06g32680D	93.237	62.2709	77.419	106.232	261.192	239.302	77.6423	202.242	1.37872	0.00015428	0.00232272	BnaC06g32680D	chrC06	32795914	32799107	-	1914	-	PF03372:Endonuclease/Exonuclease/phosphatase family	Exo_endo_phos
BnaA06g07330D	40.9833	40.7591	19.5674	289.137	166.037	151.485	33.7699	202.22	2.59508	1.71e-11	9.78e-10	BnaA06g07330D	chrA06	3900686	3903824	-	1920	-	PF11904:GPCR-chaperone	-
BnaA10g03060D	50.2045	26.0405	79.1205	166.277	226.237	214.055	51.7885	202.19	1.95205	1.49e-07	4.64e-06	BnaA10g03060D	chrA10	1574932	1579962	-	3195	-	PF05116:Sucrose-6F-phosphate phosphohydrolase|PF00534:Glycosyl transferases group 1|PF00862:Sucrose synthase	Glycos_transf_1
BnaA01g00510D	81.9666	88.3114	126.763	170.896	212.644	222.836	99.0136	202.125	1.02284	9.47e-05	0.00152648	BnaA01g00510D	chrA01	278804	280759	-	1446	-	PF00067:Cytochrome P450	p450
BnaC03g33420D	0	0	0	93.2998	292.264	220.641	0	202.068	10.1071	1.01e-15	1e-13	BnaC03g33420D	chrC03	20378049	20378300	+	252	-	-	-
BnaAnng13730D	0	0	0	329.783	188.369	87.8172	0	201.99	10.1086	1.92e-15	1.85e-13	BnaAnng13730D	chrAnn_random	14658424	14658651	+	228	-	-	-
BnaC07g06960D	1.02458	2.2644	0	223.55	252.454	129.53	1.09633	201.845	7.66254	1.62e-17	1.98e-15	BnaC07g06960D	chrC07	11135364	11138272	-	909	-	PF00046:Homeobox domain	Homeobox
BnaC03g07500D	2.04916	1.1322	2.55227	163.506	248.57	193.198	1.91121	201.758	6.67796	3.27e-24	8.33e-22	BnaC03g07500D	chrC03	3532351	3533442	+	1092	-	PF01536:Adenosylmethionine decarboxylase	SAM_decarbox
BnaC09g31330D	42.0079	36.2303	48.4932	267.891	184.485	151.485	42.2438	201.287	2.24843	7.29e-13	5.08e-11	BnaC09g31330D	chrC09	34342520	34344413	-	855	-	PF00071:Ras family	Ras
BnaA09g39130D	55.3274	45.2879	51.8962	199.532	212.644	189.905	50.8372	200.694	1.97863	1.92e-16	2.05e-14	BnaA09g39130D	chrA09	27766853	27769883	-	1929	-	PF14309:Domain of unknown function (DUF4378)	-
BnaAnng25600D	43.0325	106.427	46.7917	205.075	85.4458	310.654	65.4169	200.391	1.61902	0.000840655	0.00974687	BnaAnng25600D	chrAnn_random	29648005	29651016	+	1560	-	PF00067:Cytochrome P450	p450
BnaC08g24660D	86.0649	83.7826	108.897	212.465	118.459	270.038	92.9149	200.321	1.10445	0.000832387	0.00967202	BnaC08g24660D	chrC08	26642142	26644941	+	654	-	PF00719:Inorganic pyrophosphatase	Pyrophosphatase
BnaA06g22370D	26.6391	33.9659	22.1197	210.617	191.282	198.687	27.5749	200.195	2.87462	2.07e-24	5.5e-22	BnaA06g22370D	chrA06	15611534	15613321	-	573	-	PF00072:Response regulator receiver domain	Response_reg
BnaC01g13500D	3.07375	13.5864	13.6121	210.617	209.731	178.928	10.0907	199.759	4.29836	1.72e-27	5.63e-25	BnaC01g13500D	chrC01	8808972	8811947	-	1566	-	PF03106:WRKY DNA -binding domain	WRKY
BnaC01g21960D	30.7375	38.4947	49.344	234.635	183.514	181.123	39.5254	199.758	2.33009	5.17e-16	5.28e-14	BnaC01g21960D	chrC01	15389056	15391795	-	540	-	PF02466:Tim17/Tim22/Tim23/Pmp24 family	-
BnaA09g39840D	60.4504	46.4201	43.3887	49.8831	348.58	199.784	50.0864	199.416	1.99356	0.000232521	0.00329306	BnaA09g39840D	chrA09	28149111	28151038	-	1413	-	PF13839:GDSL/SGNH-like Acyl-Esterase family found in Pmr5 and Cas1p|PF14416:PMR5 N terminal Domain	-
BnaC04g45640D	40.9833	87.1792	39.9856	188.447	218.469	191.003	56.0494	199.306	1.84112	3.95e-08	1.37e-06	BnaC04g45640D	chrC04	45231449	45235279	-	1542	-	PF07690:Major Facilitator Superfamily	MFS_1
BnaC02g17670D	62.4995	79.2538	64.6576	240.178	97.0975	260.159	68.8037	199.145	1.53429	4.7e-05	0.000826476	BnaC02g17670D	chrC02	13281386	13282590	-	657	-	-	-
BnaA03g02200D	76.8437	87.1792	67.2099	230.94	161.182	205.273	77.0776	199.132	1.37405	7.25e-08	2.39e-06	BnaA03g02200D	chrA03	1004280	1005407	-	738	-	-	-
BnaA05g18780D	46.1062	44.1557	51.0455	436.015	94.1846	65.8629	47.1025	198.688	2.0772	0.000409672	0.00533402	BnaA05g18780D	chrA05	14219096	14221182	-	1428	-	PF02886:LBP / BPI / CETP family, C-terminal domain|PF01273:LBP / BPI / CETP family, N-terminal domain	-
BnaC09g45480D	34.8358	45.2879	91.8819	163.506	225.266	206.371	57.3352	198.381	1.78011	1.32e-06	3.37e-05	BnaC09g45480D	chrC09	45807841	45808582	+	450	-	-	-
BnaAnng13890D	84.0157	36.2303	57.0008	177.362	239.831	177.83	59.0823	198.341	1.74418	1.25e-07	3.95e-06	BnaAnng13890D	chrAnn_random	14961424	14962540	+	363	-	-	-
BnaA01g15120D	0	0	0	194.914	211.673	187.709	0	198.099	10.0794	6.36e-17	7.13e-15	BnaA01g15120D	chrA01	7703402	7704077	-	327	-	PF03179:Vacuolar (H+)-ATPase G subunit	-
BnaC02g04120D	68.647	66.7997	67.2099	120.089	256.338	217.348	67.5522	197.925	1.54978	1.54e-06	3.89e-05	BnaC02g04120D	chrC02	2100161	2101770	+	675	-	PF03641:Possible lysine decarboxylase	-
BnaA03g42870D	29.7129	29.4371	23.8212	123.784	225.266	243.693	27.6571	197.581	2.84045	7.57e-16	7.64e-14	BnaA03g42870D	chrA03	21528213	21529198	+	555	-	-	-
BnaA05g36020D	112.704	98.5012	84.225	150.573	232.063	209.664	98.4768	197.433	1.00494	0.000131647	0.00202478	BnaA05g36020D	chrA05_random	1498240	1501051	-	1926	-	PF00005:ABC transporter|PF01061:ABC-2 type transporter	ABC_tran
BnaC03g51080D	58.4012	80.386	79.1205	197.685	177.688	216.25	72.6359	197.208	1.4395	4.48e-09	1.84e-07	BnaC03g51080D	chrC03	35607469	35609401	+	1089	-	PF02135:TAZ zinc finger|PF00651:BTB/POZ domain	zf-TAZ
BnaCnng23550D	0	0	0	113.623	233.034	244.791	0	197.149	10.071	4.06e-16	4.21e-14	BnaCnng23550D	chrCnn_random	21959660	21960515	-	483	-	-	-
BnaC08g34690D	0	0	0	200.456	201.963	187.709	0	196.709	10.0693	6.67e-17	7.44e-15	BnaC08g34690D	chrC08	32755391	32759631	-	3045	-	PF13246:Cation transport ATPase (P-type)|PF00689:Cation transporting ATPase, C-terminus|PF12515:Ca2+-ATPase N terminal autoinhibitory domain|PF00690:Cation transporter/ATPase, N-terminus|PF00122:E1-E2 ATPase	Cation_ATPase_C
BnaC04g00570D	29.7129	47.5523	44.2394	150.573	247.599	191.003	40.5015	196.391	2.27755	4.63e-13	3.34e-11	BnaC04g00570D	chrC04	465304	468831	+	2172	-	PF06966:Protein of unknown function (DUF1295)|PF00149:Calcineurin-like phosphoesterase	Metallophos
BnaC05g24910D	26.6391	41.8913	48.4932	266.043	157.298	165.755	39.0079	196.365	2.32822	1e-11	5.91e-10	BnaC05g24910D	chrC05	19492848	19495439	-	1185	-	PF00107:Zinc-binding dehydrogenase|PF08240:Alcohol dehydrogenase GroES-like domain	ADH_zinc_N
BnaA01g11510D	63.5241	70.1963	34.8811	174.591	246.628	166.853	56.2005	196.024	1.81253	3.04e-08	1.07e-06	BnaA01g11510D	chrA01	5715790	5718126	-	1752	-	PF00854:POT family	-
BnaA06g08670D	2.04916	0	1.70152	345.487	133.024	108.674	1.25023	195.728	7.22804	7.23e-17	8.04e-15	BnaA06g08670D	chrA06	4693203	4694843	+	969	-	PF03352:Methyladenine glycosylase	-
BnaA01g25310D	48.1554	71.3285	52.747	144.107	245.657	196.491	57.4103	195.418	1.77125	5.28e-09	2.14e-07	BnaA01g25310D	chrA01	17711930	17718009	-	3276	-	PF12515:Ca2+-ATPase N terminal autoinhibitory domain|PF00122:E1-E2 ATPase|PF00702:haloacid dehalogenase-like hydrolase|PF00689:Cation transporting ATPase, C-terminus|PF00690:Cation transporter/ATPase, N-terminus	E1-E2_ATPase
BnaA05g01040D	1.02458	0	0.850758	27.7128	298.089	260.159	0.625113	195.32	8.22296	1.76e-11	1e-09	BnaA05g01040D	chrA05	579990	581865	-	651	-	PF00719:Inorganic pyrophosphatase	Pyrophosphatase
BnaAnng39990D	29.7129	53.2133	45.0902	177.362	219.44	188.807	42.6721	195.203	2.19605	2.27e-14	1.94e-12	BnaAnng39990D	chrAnn_random	45617689	45619189	+	885	-	PF00743:Flavin-binding monooxygenase-like	FMO-like
BnaA04g12980D	58.4012	43.0235	82.5235	157.963	195.166	231.618	61.3161	194.916	1.65749	7.58e-08	2.49e-06	BnaA04g12980D	chrA04	10937417	10948679	-	7569	-	PF10351:Golgi-body localisation protein domain	-
BnaC02g02720D	44.057	92.8402	102.091	203.227	202.934	176.732	79.6627	194.298	1.28427	6.91e-05	0.00115979	BnaC02g02720D	chrC02	1203129	1203518	+	390	-	-	-
BnaA05g26560D	88.1141	83.7826	78.2697	175.515	200.021	206.371	83.3888	193.969	1.21864	4.36e-08	1.5e-06	BnaA05g26560D	chrA05	19424152	19426115	+	1140	-	PF00481:Protein phosphatase 2C	PP2C
BnaA01g35120D	21.5162	32.8337	22.1197	366.733	99.0395	115.26	25.4899	193.678	2.93203	8.14e-09	3.19e-07	BnaA01g35120D	chrA01_random	411835	415195	+	1938	-	PF14683:Polysaccharide lyase family 4, domain III|PF14686:Polysaccharide lyase family 4, domain II|PF06045:Rhamnogalacturonate lyase family	-
BnaA02g27950D	6.14749	2.2644	11.0599	247.568	188.369	144.898	6.49058	193.612	4.84018	2.8e-25	8.13e-23	BnaA02g27950D	chrA02	20652248	20654283	-	1605	-	PF01501:Glycosyl transferase family 8	Glyco_transf_8
BnaC02g42730D	20.4916	47.5523	35.7318	200.456	32.0422	347.976	34.5919	193.491	2.48443	9.81e-05	0.00157561	BnaC02g42730D	chrC02	45209808	45216318	+	2163	-	PF01301:Glycosyl hydrolases family 35	-
BnaC03g43370D	9.22124	9.05758	6.80606	134.869	235.947	208.566	8.36163	193.127	4.5423	4.1e-27	1.32e-24	BnaC03g43370D	chrC03	28250116	28250754	+	270	-	-	-
BnaCnng14580D	3.07375	6.79319	0.850758	5.54256	333.045	240.4	3.57256	192.996	5.77363	9.78e-05	0.0015709	BnaCnng14580D	chrCnn_random	13512549	13513348	+	390	-	-	-
BnaC01g21320D	24.59	24.9083	30.6273	216.16	171.863	189.905	26.7085	192.642	2.84294	2.75e-23	6.26e-21	BnaC01g21320D	chrC01	14885398	14886129	-	153	-	-	-
BnaA10g10030D	66.5978	70.1963	36.5826	259.577	162.153	155.876	57.7922	192.535	1.74556	3.63e-07	1.05e-05	BnaA10g10030D	chrA10	8647570	8649875	-	1197	-	PF03151:Triose-phosphate Transporter family	-
BnaA05g09500D	80.942	76.9894	93.5834	146.878	190.311	239.302	83.8383	192.164	1.19149	9.66e-06	0.000203376	BnaA05g09500D	chrA05	5227898	5232035	-	1530	-	PF01554:MatE	MatE
BnaA07g13630D	12.295	30.5693	15.3136	321.469	122.343	130.628	19.3927	191.48	3.31755	7.45e-12	4.48e-10	BnaA07g13630D	chrA07	12017104	12018930	-	1362	-	PF03016:Exostosin family	-
BnaA07g18720D	73.7699	64.5353	70.6129	247.568	198.079	128.433	69.6394	191.36	1.45959	1.32e-06	3.38e-05	BnaA07g18720D	chrA07	15186768	15187756	-	390	-	-	-
BnaA02g24810D	67.6224	63.4031	104.643	290.985	132.053	150.387	78.5562	191.141	1.27949	0.000521165	0.00654576	BnaA02g24810D	chrA02	18134302	18134846	+	450	-	-	-
BnaC05g24710D	46.1062	28.3049	41.6871	70.2058	235.947	266.745	38.6994	190.966	2.29848	9.22e-07	2.43e-05	BnaC05g24710D	chrC05	19181587	19183008	+	285	-	-	-
BnaA03g28740D	2.04916	5.66099	1.70152	5.54256	334.016	232.716	3.13722	190.758	5.94179	3.19e-05	0.000586316	BnaA03g28740D	chrA03	14000827	14002404	+	579	-	PF07939:Protein of unknown function (DUF1685)	-
BnaC03g01120D	11.2704	7.92538	3.40303	171.819	210.702	188.807	7.53294	190.443	4.69808	9.21e-30	3.41e-27	BnaC03g01120D	chrC03	512895	515693	+	1767	-	PF00651:BTB/POZ domain|PF03000:NPH3 family	BTB
BnaA05g20180D	12.295	26.0405	4.25379	195.837	184.485	191.003	14.1964	190.442	3.78755	4.05e-17	4.68e-15	BnaA05g20180D	chrA05	15618460	15620822	+	897	-	-	-
BnaA07g19020D	40.9833	63.4031	75.7175	145.954	174.776	249.181	60.0346	189.97	1.65621	4.26e-07	1.21e-05	BnaA07g19020D	chrA07	15379126	15382806	-	1833	-	PF02212:Dynamin GTPase effector domain|PF01031:Dynamin central region|PF00350:Dynamin family	-
BnaC03g03850D	0	0	0	166.277	213.615	189.905	0	189.932	10.0181	1.22e-16	1.33e-14	BnaC03g03850D	chrC03	1856287	1859249	+	1338	-	PF00996:GDP dissociation inhibitor	-
BnaC05g40570D	3.07375	6.79319	11.9106	128.403	185.456	255.768	7.25918	189.876	4.67243	1.29e-22	2.75e-20	BnaC05g40570D	chrC05	38708786	38709598	-	756	-	-	-
BnaC09g28350D	0	0	0	109.928	224.295	233.813	0	189.345	10.0127	6.08e-16	6.19e-14	BnaC09g28350D	chrC09	30803458	30804538	-	393	-	PF00241:Cofilin/tropomyosin-type actin-binding protein	Cofilin_ADF
BnaC05g37020D	1.02458	0	0	96.9949	251.483	219.543	0.341527	189.34	9.05118	4.17e-13	3.03e-11	BnaC05g37020D	chrC05	36211313	36212091	-	276	-	-	-
BnaC05g49450D	0	0	0	95.1474	219.44	251.377	0	188.655	10.0073	1.25e-15	1.23e-13	BnaC05g49450D	chrC05_random	321779	323461	-	675	-	PF02115:RHO protein GDP dissociation inhibitor	-
BnaC07g29440D	18.4425	5.66099	28.075	137.64	209.731	218.445	17.3928	188.605	3.40886	1.03e-14	9.16e-13	BnaC07g29440D	chrC07	34190998	34194521	+	1491	-	PF01842:ACT domain	ACT
BnaA04g09570D	66.5978	83.7826	126.763	213.389	193.224	159.169	92.3811	188.594	1.02477	0.00055085	0.00684889	BnaA04g09570D	chrA04	8574321	8575560	+	513	-	PF06094:Gamma-glutamyl cyclotransferase, AIG2-like	-
BnaA05g08190D	64.5487	103.03	88.4788	251.263	114.575	199.784	85.3525	188.541	1.14463	0.000792083	0.00927289	BnaA05g08190D	chrA05	4493664	4496384	+	747	-	PF02362:B3 DNA binding domain	B3
BnaC02g43170D	20.4916	27.1727	36.5826	241.102	33.0132	290.895	28.0823	188.336	2.74161	7.46e-06	0.000161372	BnaC02g43170D	chrC02	45474726	45479399	+	2037	-	PF02365:No apical meristem (NAM) protein	NAM
BnaA09g06870D	36.885	53.2133	87.6281	203.227	101.952	259.061	59.2421	188.08	1.6599	7.36e-05	0.0012259	BnaA09g06870D	chrA09	3343385	3345267	+	567	-	PF02365:No apical meristem (NAM) protein	NAM
BnaC02g05000D	65.5733	103.03	87.6281	174.591	222.353	166.853	85.4104	187.932	1.14005	1.88e-05	0.00036531	BnaC02g05000D	chrC02	2616553	2619124	+	1686	-	PF04515:Plasma-membrane choline transporter	-
BnaA09g12980D	51.2291	61.1387	26.3735	228.169	170.892	164.657	46.2471	187.906	2.03601	2.63e-09	1.12e-07	BnaA09g12980D	chrA09	7016927	7021165	-	882	-	PF05920:Homeobox KN domain|PF03791:KNOX2 domain|PF03790:KNOX1 domain	Coprinus_mating
BnaA06g29200D	0	0	0	133.945	233.034	195.393	0	187.458	9.99883	2.95e-16	3.09e-14	BnaA06g29200D	chrA06	19950710	19951830	-	468	-	PF01918:Alba	-
BnaC02g21100D	110.655	72.4606	94.4341	193.066	188.369	178.928	92.5166	186.788	1.01104	2.92e-05	0.000542258	BnaC02g21100D	chrC02	17772070	17774232	-	1470	-	PF00650:CRAL/TRIO domain|PF03765:CRAL/TRIO, N-terminal domain	CRAL_TRIO_N
BnaC05g40600D	84.0157	112.088	83.3743	154.268	244.686	161.364	93.1592	186.773	1.00735	0.000370119	0.00488626	BnaC05g40600D	chrC05	38728323	38730041	+	1140	-	PF00481:Protein phosphatase 2C	PP2C
BnaC04g46520D	73.7699	75.8572	66.3591	209.694	167.979	182.221	71.9954	186.631	1.37781	5.45e-09	2.21e-07	BnaC04g46520D	chrC04	45835256	45836414	-	1092	-	PF14543:Xylanase inhibitor N-terminal|PF14541:Xylanase inhibitor C-terminal	-
BnaC05g29150D	32.7866	46.4201	48.4932	83.1385	286.438	189.905	42.5666	186.494	2.12958	1.01e-06	2.65e-05	BnaC05g29150D	chrC05	27895812	27897456	-	948	-	PF00230:Major intrinsic protein	-
BnaC02g22010D	24.59	39.6269	30.6273	72.9771	270.902	215.152	31.6147	186.344	2.56132	3.65e-08	1.27e-06	BnaC02g22010D	chrC02	18899590	18901234	+	1341	-	PF00083:Sugar (and other) transporter	Sugar_tr
BnaC04g39510D	35.8604	43.0235	34.0303	264.196	133.024	161.364	37.6381	186.194	2.31211	1.69e-11	9.67e-10	BnaC04g39510D	chrC04	40455661	40457931	-	1515	-	PF03016:Exostosin family	-
BnaC04g14740D	80.942	101.898	57.8515	221.703	208.76	127.335	80.2304	185.932	1.22038	0.000142696	0.00217061	BnaC04g14740D	chrC04	12176683	12178144	+	1029	-	PF02535:ZIP Zinc transporter	-
BnaC03g61960D	0	0	0	72.9771	206.818	277.722	0	185.839	9.98558	5.13e-15	4.72e-13	BnaC03g61960D	chrC03	51185412	51187163	+	1203	-	PF00149:Calcineurin-like phosphoesterase|PF16656:Purple acid Phosphatase, N-terminal domain|PF14008:Iron/zinc purple acid phosphatase-like protein C	Metallophos
BnaC07g32130D	3.07375	5.66099	5.10455	290.061	129.14	138.312	4.61309	185.838	5.33412	2.41e-22	4.96e-20	BnaC07g32130D	chrC07	35955748	35956425	-	579	-	-	-
BnaA05g10410D	0	0	0	189.371	156.327	210.761	0	185.486	9.9835	1.74e-16	1.87e-14	BnaA05g10410D	chrA05	5688244	5689867	-	783	-	PF01657:Salt stress response/antifungal	-
BnaA01g03570D	16.3933	38.4947	9.35834	292.832	121.372	140.508	21.4155	184.904	3.131	9.6e-10	4.33e-08	BnaA01g03570D	chrA01	1670757	1674416	+	1812	-	PF01501:Glycosyl transferase family 8	Glyco_transf_8
BnaC02g15240D	0	0	0	140.412	257.308	156.973	0	184.898	9.97982	4.76e-16	4.88e-14	BnaC02g15240D	chrC02	10750443	10751708	+	393	-	PF00241:Cofilin/tropomyosin-type actin-binding protein	Cofilin_ADF
BnaC03g55690D	12.295	15.8508	10.2091	308.536	133.024	113.065	12.7849	184.875	3.86731	4.38e-16	4.51e-14	BnaC03g55690D	chrC03	44702891	44704861	-	1155	-	PF00892:EamA-like transporter family	DUF6
BnaA03g60280D	0	0	0	109.928	237.889	205.273	0	184.363	9.9746	7.54e-16	7.62e-14	BnaA03g60280D	chrA03_random	4771210	4771845	-	636	-	-	-
BnaC05g44190D	110.655	63.4031	77.419	172.743	211.673	167.95	83.8256	184.122	1.13446	4.75e-05	0.000833729	BnaC05g44190D	chrC05	40666660	40671817	-	2364	-	PF00183:Hsp90 protein|PF02518:Histidine kinase-, DNA gyrase B-, and HSP90-like ATPase	HATPase_c
BnaA04g21260D	81.9666	75.8572	86.7773	183.828	187.398	181.123	81.5337	184.117	1.17242	8.97e-08	2.9e-06	BnaA04g21260D	chrA04	16198606	16201417	+	1299	-	-	-
BnaCnng60280D	1.02458	0	0	4.6188	304.886	239.302	0.341527	182.936	9.00228	1.45e-05	0.000290377	BnaCnng60280D	chrCnn_random	60038807	60040960	-	1377	-	PF04431:Pectate lyase, N terminus|PF00544:Pectate lyase	-
BnaC07g47300D	74.7945	65.6675	85.9266	88.681	224.295	233.813	75.4628	182.263	1.26831	0.000790921	0.00926218	BnaC07g47300D	chrC07	44591928	44595165	+	2265	-	PF00646:F-box domain|PF01344:Kelch motif	F-box
BnaC07g31380D	13.3196	11.322	0	71.1296	218.469	256.865	8.21385	182.155	4.48104	0.000480237	0.00610808	BnaC07g31380D	chrC07	35484159	35485185	+	951	-	PF00249:Myb-like DNA-binding domain	Myb_DNA-binding
BnaC04g11400D	0	0	1.70152	41.5692	278.67	225.032	0.567172	181.757	8.17879	3.62e-08	1.26e-06	BnaC04g11400D	chrC04	8908906	8914903	-	186	-	-	-
BnaC05g10990D	3.07375	5.66099	0.850758	113.623	239.831	191.003	3.19516	181.485	5.90876	2.21e-22	4.59e-20	BnaC05g10990D	chrC05	6369066	6371336	+	1137	-	PF03398:Regulator of Vps4 activity in the MVB pathway	-
BnaC08g29930D	79.9174	62.2709	44.2394	200.456	189.34	153.68	62.1426	181.159	1.55079	1.1e-07	3.5e-06	BnaC08g29930D	chrC08	30016511	30019565	+	1485	-	PF13178:Protein of unknown function (DUF4005)|PF00612:IQ calmodulin-binding motif	IQ
BnaC01g27270D	42.0079	44.1557	69.7622	206.922	116.517	219.543	51.9752	180.994	1.79191	2.68e-07	7.95e-06	BnaC01g27270D	chrC01	24592921	24594379	-	507	-	PF00226:DnaJ domain	DnaJ
BnaA06g19660D	29.7129	50.9489	31.478	117.318	238.86	186.612	37.3799	180.93	2.28245	4.13e-10	1.96e-08	BnaA06g19660D	chrA06	12165207	12167766	-	630	-	PF13499:EF-hand domain pair	-
BnaA01g08550D	53.2783	52.0811	39.9856	165.353	211.673	165.755	48.4483	180.927	1.90778	1.78e-12	1.17e-10	BnaA01g08550D	chrA01	4085413	4086183	-	459	-	PF04570:zinc-finger of the FCS-type, C2-C2	-
BnaA04g03610D	13.3196	7.92538	18.7167	70.2058	292.264	180.025	13.3205	180.832	3.74556	2.51e-12	1.62e-10	BnaA04g03610D	chrA04	2458406	2460621	+	1356	-	PF07983:X8 domain|PF00332:Glycosyl hydrolases family 17	Glyco_hydro_17
BnaC07g11200D	5.12291	3.39659	3.40303	315.002	100.981	125.14	3.97418	180.374	5.5094	5.03e-19	7.26e-17	BnaC07g11200D	chrC07	16905197	16907490	+	1311	-	PF01490:Transmembrane amino acid transporter protein	Aa_trans
BnaAnng33290D	38.9341	33.9659	51.0455	58.1969	244.686	238.204	41.3152	180.362	2.12112	1.47e-05	0.000294467	BnaAnng33290D	chrAnn_random	37975746	37977030	+	1092	-	PF00685:Sulfotransferase domain	Sulfotransfer_1
BnaA02g21990D	8.19666	3.39659	1.70152	181.981	187.398	171.244	4.43159	180.208	5.38429	1.83e-28	6.26e-26	BnaA02g21990D	chrA02	14380424	14382650	+	1863	-	PF03141:Putative S-adenosyl-L-methionine-dependent methyltransferase	-
BnaC07g14830D	61.4749	54.3455	51.8962	157.963	189.34	192.1	55.9056	179.801	1.68607	1.23e-11	7.2e-10	BnaC07g14830D	chrC07	20753504	20754587	+	621	-	-	-
BnaC03g32590D	1.02458	1.1322	0.850758	2.77128	295.177	240.4	1.00251	179.449	7.49586	1.29e-09	5.72e-08	BnaC03g32590D	chrC03	19989405	19990113	+	381	-	-	-
BnaCnng03390D	72.7453	95.1046	98.6879	228.169	131.082	178.928	88.846	179.393	1.01331	0.000463526	0.00592174	BnaCnng03390D	chrCnn_random	2711639	2711986	+	348	-	-	-
BnaA05g35970D	32.7866	38.4947	52.747	217.084	49.5197	271.136	41.3428	179.246	2.11233	5.62e-05	0.000968355	BnaA05g35970D	chrA05_random	1436950	1440536	+	960	-	PF01786:Alternative oxidase	AOX
BnaA01g29520D	45.0816	87.1792	66.3591	233.711	78.649	225.032	66.2067	179.131	1.43734	0.000833406	0.00967784	BnaA01g29520D	chrA01	20452354	20454267	+	675	-	PF00226:DnaJ domain	DnaJ
BnaC04g06260D	80.942	69.0641	67.2099	212.465	168.95	154.778	72.4053	178.731	1.30634	2.54e-07	7.58e-06	BnaC04g06260D	chrC04	4478213	4482013	+	2343	-	-	-
BnaA07g03490D	0	1.1322	0	36.9504	250.512	248.084	0.377399	178.515	8.96627	1.52e-11	8.73e-10	BnaA07g03490D	chrA07	3122760	3126561	+	2343	-	PF01301:Glycosyl hydrolases family 35|PF02140:Galactose binding lectin domain|PF02837:Glycosyl hydrolases family 2, sugar binding domain	-
BnaC06g30030D	61.4749	93.9724	84.225	193.066	152.443	189.905	79.8908	178.471	1.16032	9.46e-06	0.000199522	BnaC06g30030D	chrC06	30868619	30869647	+	903	-	-	-
BnaC05g49360D	5.12291	1.1322	4.25379	319.621	93.2136	121.846	3.50297	178.227	5.63877	1.05e-17	1.31e-15	BnaC05g49360D	chrC05_random	222089	223744	-	909	-	PF03352:Methyladenine glycosylase	-
BnaC05g49660D	62.4995	56.6099	20.4182	195.837	197.108	141.605	46.5092	178.184	1.94917	8.3e-07	2.22e-05	BnaC05g49660D	chrC05_random	438212	440170	+	921	-	PF05153:Myo-inositol oxygenase	-
BnaC02g27750D	92.2124	78.1216	80.822	246.644	152.443	135.019	83.7187	178.035	1.0906	0.000281559	0.00388164	BnaC02g27750D	chrC02	25693467	25695141	+	1383	-	PF00201:UDP-glucoronosyl and UDP-glucosyl transferase	UDPGT
BnaAnng17640D	87.0895	79.2538	61.2546	218.931	167.979	147.094	75.866	178.001	1.23636	7.18e-06	0.000156045	BnaAnng17640D	chrAnn_random	18672059	18675265	-	1671	-	PF13639:Ring finger domain	-
BnaCnng74250D	99.3845	90.5758	73.1652	188.447	183.514	161.364	87.7085	177.775	1.02446	1.73e-05	0.00033892	BnaCnng74250D	chrCnn_random	75085661	75086834	-	522	-	PF02309:AUX/IAA family	-
BnaA08g20870D	20.4916	32.8337	17.0152	262.348	99.0395	171.244	23.4468	177.544	2.93364	1.09e-11	6.39e-10	BnaA08g20870D	chrA08	15602035	15604422	-	1554	-	PF01474:Class-II DAHP synthetase family	-
BnaA03g34840D	0	0	0	49.8831	217.498	264.549	0	177.31	9.9188	2.55e-10	1.24e-08	BnaA03g34840D	chrA03	17012606	17013425	+	558	-	PF02298:Plastocyanin-like domain	Cu_bind_like
BnaC07g43250D	49.1799	120.013	60.4038	162.582	153.414	215.152	76.5322	177.049	1.21543	0.000708617	0.00841971	BnaC07g43250D	chrC07	42381784	42382578	+	720	-	PF04654:Protein of unknown function, DUF599	-
BnaC06g38630D	40.9833	87.1792	74.0159	93.2998	236.918	200.882	67.3928	177.033	1.39321	0.000612736	0.00748266	BnaC06g38630D	chrC06	36147492	36148478	+	987	-	-	-
BnaA03g38630D	24.59	76.9894	85.0758	156.116	147.588	227.227	62.2184	176.977	1.50492	0.000351426	0.00467832	BnaA03g38630D	chrA03	19202989	19203618	-	486	-	PF00188:Cysteine-rich secretory protein family	SCP
BnaA07g34010D	0	0	0	192.142	174.776	163.56	0	176.826	9.91585	2.39e-16	2.53e-14	BnaA07g34010D	chrA07	23233472	23236240	+	1809	-	PF00806:Pumilio-family RNA binding repeat	PUF
BnaC03g17280D	8.19666	6.79319	1.70152	271.586	149.53	108.674	5.56379	176.597	5.0335	1.51e-19	2.29e-17	BnaC03g17280D	chrC03	8818529	8820370	-	1245	-	PF01764:Lipase (class 3)	Lipase_3
BnaCnng39630D	32.7866	30.5693	48.4932	212.465	159.24	158.071	37.2831	176.592	2.23294	2.42e-13	1.81e-11	BnaCnng39630D	chrCnn_random	38198072	38200885	+	738	-	PF00300:Histidine phosphatase superfamily (branch 1)	-
BnaA05g16630D	90.1632	58.8743	71.4637	171.819	209.731	148.192	73.5004	176.581	1.26377	4.12e-06	9.46e-05	BnaA05g16630D	chrA05	11288662	11291137	+	1026	-	PF06886:Targeting protein for Xklp2 (TPX2)	-
BnaC03g22000D	1.02458	0	0	4.6188	295.177	229.423	0.341527	176.406	8.94984	1.52e-05	0.000303581	BnaC03g22000D	chrC03	12047500	12047721	+	222	-	-	-
BnaC06g18160D	66.5978	55.4777	87.6281	149.649	186.427	192.1	69.9012	176.059	1.32373	1.17e-06	3.02e-05	BnaC06g18160D	chrC06	20557105	20560843	-	1833	-	PF00350:Dynamin family|PF02212:Dynamin GTPase effector domain|PF01031:Dynamin central region	-
BnaCnng11060D	37.9095	20.3796	31.478	254.958	140.791	131.726	29.9224	175.825	2.55073	2e-11	1.13e-09	BnaCnng11060D	chrCnn_random	10346714	10350261	-	1890	-	PF02225:PA domain	-
BnaA09g57250D	88.1141	89.4436	80.822	152.421	181.572	193.198	86.1266	175.73	1.02941	9.19e-06	0.000194456	BnaA09g57250D	chrA09_random	4106443	4114003	+	4365	-	PF00331:Glycosyl hydrolase family 10|PF02018:Carbohydrate binding domain|PF01063:Amino-transferase class IV	-
BnaCnng78690D	59.4258	54.3455	26.3735	170.896	202.934	152.582	46.7149	175.471	1.92075	1.41e-08	5.29e-07	BnaCnng78690D	chrCnn_random	80520183	80521816	+	1167	-	PF00854:POT family	-
BnaA08g19740D	0	0	2.55227	183.828	177.688	164.657	0.850758	175.391	7.48166	1.76e-17	2.15e-15	BnaA08g19740D	chrA08	15096729	15098310	-	984	-	PF00244:14-3-3 protein	-
BnaC05g24140D	0	0	0	155.192	191.282	178.928	0	175.134	9.90095	2.86e-16	3.01e-14	BnaC05g24140D	chrC05	18368424	18370290	-	978	-	PF01370:NAD dependent epimerase/dehydratase family	Epimerase
BnaA09g11290D	23.5654	19.2474	25.5227	141.335	177.688	206.371	22.7785	175.131	2.93246	2.41e-20	4.02e-18	BnaA09g11290D	chrA09	5846078	5847316	+	1239	-	PF05633:Protein BYPASS1-related	-
BnaA03g21600D	2.04916	1.1322	5.95531	2.77128	326.248	195.393	3.04556	174.804	5.82386	0.000201749	0.00292485	BnaA03g21600D	chrA03	10239151	10239801	-	651	-	PF04043:Plant invertase/pectin methylesterase inhibitor	-
BnaC09g53330D	9.22124	11.322	17.8659	276.204	138.849	108.674	12.803	174.576	3.75491	8.54e-16	8.57e-14	BnaC09g53330D	chrC09_random	3306777	3312095	+	1908	-	PF13833:EF-hand domain pair|PF02666:Phosphatidylserine decarboxylase	-
BnaA07g34420D	47.1308	75.8572	102.942	219.855	128.169	175.634	75.3099	174.553	1.20862	0.000492426	0.00623448	BnaA07g34420D	chrA07	23401248	23403057	-	1365	-	PF01453:D-mannose binding lectin	B_lectin
BnaA08g26000D	9.22124	26.0405	25.5227	204.151	61.1715	257.963	20.2615	174.429	3.10339	1.18e-08	4.5e-07	BnaA08g26000D	chrA08	17730021	17732067	-	1134	-	PF01063:Amino-transferase class IV	-
BnaC04g08140D	1.02458	9.05758	7.65682	285.442	121.372	116.358	5.91299	174.391	4.88302	2.51e-17	3.01e-15	BnaC04g08140D	chrC04	6097583	6099242	+	1008	-	PF03360:Glycosyltransferase family 43	-
BnaC05g23730D	48.1554	58.8743	72.3144	142.259	199.05	181.123	59.7814	174.144	1.53668	3.86e-08	1.34e-06	BnaC05g23730D	chrC05	17777253	17778863	+	1611	-	PF01565:FAD binding domain|PF08031:Berberine and berberine like	FAD_binding_4
BnaC02g03840D	69.6716	57.7421	28.9258	87.7573	232.063	201.98	52.1131	173.933	1.7437	6.36e-05	0.00108276	BnaC02g03840D	chrC02	1900263	1902010	+	648	-	PF05670:Domain of unknown function (DUF814)	-
BnaC01g03100D	61.4749	84.9148	71.4637	181.057	111.662	228.325	72.6178	173.681	1.2583	0.00010116	0.00161815	BnaC01g03100D	chrC01	1601547	1602396	+	585	-	PF13639:Ring finger domain	-
BnaC07g10600D	1.02458	0	0	71.1296	268.96	180.025	0.341527	173.372	8.92442	2.59e-12	1.66e-10	BnaC07g10600D	chrC07	16169930	16170265	-	336	-	PF05498:Rapid ALkalinization Factor (RALF)	-
BnaC04g24530D	47.1308	60.0065	59.5531	200.456	62.1424	256.865	55.5634	173.155	1.6386	0.000354164	0.00470388	BnaC04g24530D	chrC04	25481685	25484305	-	1368	-	PF12796:Ankyrin repeats (3 copies)|PF11900:Domain of unknown function (DUF3420)|PF00651:BTB/POZ domain	BTB
BnaA02g08020D	30.7375	58.8743	73.1652	199.532	66.0263	252.475	54.259	172.678	1.66667	0.000618968	0.00754645	BnaA02g08020D	chrA02	3795347	3795601	-	255	-	-	-
BnaA09g54120D	6.14749	1.1322	1.70152	282.671	130.111	104.283	2.99374	172.355	5.85615	8.83e-19	1.23e-16	BnaA09g54120D	chrA09_random	2398627	2401128	+	1848	-	PF10250:GDP-fucose protein O-fucosyltransferase	-
BnaA05g33820D	34.8358	28.3049	39.9856	135.793	174.776	206.371	34.3755	172.313	2.31542	3.17e-14	2.65e-12	BnaA05g33820D	chrA05	22823882	22826375	+	1161	-	PF07714:Protein tyrosine kinase	Pkinase_Tyr
BnaA07g08550D	0	0	0	59.1207	243.715	212.957	0	171.931	9.87384	1.84e-14	1.59e-12	BnaA07g08550D	chrA07	8651805	8653226	-	492	-	PF05498:Rapid ALkalinization Factor (RALF)	-
BnaC03g06030D	84.0157	63.4031	55.2993	123.784	216.528	174.537	67.5727	171.616	1.34651	1.4e-05	0.000282237	BnaC03g06030D	chrC03	2936033	2937934	-	795	-	PF00319:SRF-type transcription factor (DNA-binding and dimerisation domain)|PF01486:K-box region	SRF-TF
BnaC06g14110D	0	0	0	361.19	94.1846	58.1789	0	171.185	9.86876	7.56e-09	2.98e-07	BnaC06g14110D	chrC06	16930395	16933728	-	1311	-	PF14008:Iron/zinc purple acid phosphatase-like protein C|PF00149:Calcineurin-like phosphoesterase|PF16656:Purple acid Phosphatase, N-terminal domain	Metallophos
BnaC05g03410D	23.5654	72.4606	45.9409	193.99	75.7361	243.693	47.3223	171.14	1.85726	0.000141457	0.00215483	BnaC05g03410D	chrC05	1652473	1655711	+	2322	-	-	-
BnaA06g19780D	4.09833	13.5864	1.70152	209.694	54.3746	248.084	6.46207	170.717	4.76997	2.09e-12	1.36e-10	BnaA06g19780D	chrA06	12332682	12335793	-	1482	-	PF07993:Male sterility protein|PF03015:Male sterility protein	NAD_binding_4
BnaC09g47050D	0	0	0	141.335	191.282	177.83	0	170.149	9.85908	4.69e-16	4.82e-14	BnaC09g47050D	chrC09	46611924	46614452	-	1338	-	PF00996:GDP dissociation inhibitor	-
BnaC02g37380D	67.6224	70.1963	28.9258	141.335	178.659	189.905	55.5815	169.967	1.62192	5.37e-06	0.000120258	BnaC02g37380D	chrC02	40299005	40299346	+	342	-	PF00428:60s Acidic ribosomal protein	-
BnaC04g50120D	84.0157	89.4436	53.5978	138.564	192.253	178.928	75.6857	169.915	1.17301	5.32e-05	0.000921824	BnaC04g50120D	chrC04	47910202	47911652	-	744	-	PF03105:SPX domain	SPX
BnaCnng18150D	66.5978	46.4201	42.5379	211.541	167.008	130.628	51.8519	169.726	1.71515	3.74e-08	1.3e-06	BnaCnng18150D	chrCnn_random	16925497	16935405	-	2907	-	PF11904:GPCR-chaperone	-
BnaA05g26420D	70.6962	101.898	68.0606	150.573	170.892	187.709	80.2182	169.725	1.08628	3.91e-05	0.000701289	BnaA05g26420D	chrA05	19369354	19370486	+	1062	-	PF02535:ZIP Zinc transporter	-
BnaA02g26930D	19.4671	24.9083	27.2243	107.156	197.108	203.077	23.8666	169.114	2.81969	1.47e-14	1.28e-12	BnaA02g26930D	chrA02	19862770	19865194	+	591	-	PF00046:Homeobox domain|PF02183:Homeobox associated leucine zipper	Homeobox
BnaC03g51760D	52.2537	55.4777	71.4637	118.241	234.976	153.68	59.7317	168.966	1.49603	6.41e-06	0.000141202	BnaC03g51760D	chrC03	36457651	36462534	-	3360	-	PF00069:Protein kinase domain	Pkinase
BnaAnng05860D	16.3933	22.644	15.3136	164.429	196.137	145.996	18.117	168.854	3.23509	1.22e-22	2.61e-20	BnaAnng05860D	chrAnn_random	6083152	6084327	-	936	-	PF00561:alpha/beta hydrolase fold	Abhydrolase_1
BnaCnng64550D	0	0	0.850758	41.5692	270.902	193.198	0.283586	168.556	8.88371	1.65e-11	9.47e-10	BnaCnng64550D	chrCnn_random	64319927	64322246	+	1572	-	PF00122:E1-E2 ATPase|PF00690:Cation transporter/ATPase, N-terminus	E1-E2_ATPase
BnaC07g26120D	75.8191	71.3285	89.3296	136.717	193.224	175.634	78.8257	168.525	1.09131	2.31e-05	0.000440902	BnaC07g26120D	chrC07	32140774	32142918	-	987	-	PF01619:Proline dehydrogenase	-
BnaCnng77520D	69.6716	57.7421	69.7622	171.819	171.863	161.364	65.7253	168.349	1.35363	1.18e-08	4.48e-07	BnaCnng77520D	chrCnn_random	79007590	79007649	-	60	-	-	-
BnaC04g52090D	4.09833	5.66099	0.850758	165.353	5.82585	333.706	3.53669	168.295	5.58876	0.000113466	0.00178557	BnaC04g52090D	chrC04_random	210227	212992	-	1800	-	PF01501:Glycosyl transferase family 8	Glyco_transf_8
BnaA04g29290D	64.5487	69.0641	27.2243	221.703	130.111	152.582	53.6123	168.132	1.65901	1.85e-05	0.00036027	BnaA04g29290D	chrA04_random	1298024	1300241	+	1290	-	PF13839:GDSL/SGNH-like Acyl-Esterase family found in Pmr5 and Cas1p|PF14416:PMR5 N terminal Domain	-
BnaCnng54050D	14.3442	18.1152	16.1644	267.891	133.024	103.185	16.2079	168.033	3.37812	2.02e-14	1.74e-12	BnaCnng54050D	chrCnn_random	53805225	53807073	-	960	-	PF01694:Rhomboid family	Rhomboid
BnaUnng03910D	55.3274	104.162	69.7622	145.03	185.456	173.439	76.4173	167.975	1.14082	0.000118464	0.00185175	BnaUnng03910D	chrUnn_random	5518253	5518950	+	474	-	-	-
BnaC07g32490D	50.2045	40.7591	78.2697	238.33	65.0554	199.784	56.4111	167.723	1.56686	0.000779569	0.00915651	BnaC07g32490D	chrC07	36102220	36102923	-	321	-	-	-
BnaC07g49690D	14.3442	27.1727	50.1947	218.931	43.6939	240.4	30.5705	167.675	2.4478	4.4e-05	0.000778018	BnaC07g49690D	chrC07_random	2151747	2153710	+	1425	-	PF00226:DnaJ domain|PF13370:4Fe-4S single cluster domain of Ferredoxin I	DnaJ
BnaC05g00310D	4.09833	1.1322	1.70152	80.3672	224.295	197.589	2.31068	167.417	6.17868	8.18e-19	1.15e-16	BnaC05g00310D	chrC05	150986	152587	-	618	-	PF00412:LIM domain	LIM
BnaC03g13000D	70.6962	64.5353	82.5235	162.582	166.037	173.439	72.585	167.353	1.19931	4.04e-07	1.15e-05	BnaC03g13000D	chrC03	6239552	6244706	-	2760	-	PF02209:Villin headpiece domain|PF00626:Gelsolin repeat	-
BnaC09g20480D	0	0	0	119.165	186.427	195.393	0	166.995	9.83147	9.81e-16	9.77e-14	BnaC09g20480D	chrC09	17481324	17484464	-	1854	-	-	-
BnaA04g01390D	23.5654	7.92538	7.65682	161.658	176.718	162.462	13.0492	166.946	3.68617	3.72e-19	5.49e-17	BnaA04g01390D	chrA04	868602	872233	-	1419	-	PF00285:Citrate synthase, C-terminal domain	Citrate_synt
BnaA09g02340D	6.14749	3.39659	3.40303	9.23761	265.076	226.129	4.31571	166.814	5.27367	1.78e-05	0.000349066	BnaA09g02340D	chrA09	1191117	1191977	-	861	-	-	-
BnaA09g18690D	1.02458	3.39659	0.850758	116.394	181.572	201.98	1.75731	166.649	6.64784	5.78e-20	9.27e-18	BnaA09g18690D	chrA09	11624097	11625142	+	405	-	-	-
BnaA04g19090D	82.9912	73.5928	66.3591	162.582	157.298	180.025	74.3144	166.635	1.16678	9.17e-07	2.42e-05	BnaA04g19090D	chrA04	15145472	15147882	-	1227	-	PF00642:Zinc finger C-x8-C-x5-C-x3-H type (and similar)	zf-CCCH
BnaA02g13460D	20.4916	47.5523	65.5084	189.371	52.4327	257.963	44.5174	166.589	1.89947	0.000632008	0.00766541	BnaA02g13460D	chrA02	7411289	7412772	+	699	-	PF01596:O-methyltransferase	-
BnaA08g26070D	22.5408	15.8508	23.8212	208.77	127.198	163.56	20.7376	166.509	2.99506	5.95e-18	7.71e-16	BnaA08g26070D	chrA08	17772727	17775419	+	786	-	PF00300:Histidine phosphatase superfamily (branch 1)	-
BnaA05g05430D	15.3687	21.5118	7.65682	244.797	135.937	118.553	14.8458	166.429	3.51336	5.87e-15	5.35e-13	BnaA05g05430D	chrA05	2802695	2804603	-	1287	-	PF14416:PMR5 N terminal Domain|PF13839:GDSL/SGNH-like Acyl-Esterase family found in Pmr5 and Cas1p	-
BnaC04g23870D	4.09833	7.92538	1.70152	149.649	153.414	195.393	4.57508	166.152	5.25503	7.71e-26	2.31e-23	BnaC04g23870D	chrC04	24958550	24960467	-	969	-	PF03735:ENT domain	-
BnaA03g39260D	1.02458	0	0	5.54256	262.163	230.52	0.341527	166.075	8.86275	1.13e-05	0.000233342	BnaA03g39260D	chrA03	19570111	19575083	-	2970	-	PF02140:Galactose binding lectin domain|PF01301:Glycosyl hydrolases family 35	-
BnaA10g11230D	31.762	24.9083	17.0152	329.783	84.4749	83.4264	24.5619	165.895	2.76197	6.04e-07	1.66e-05	BnaA10g11230D	chrA10	9494925	9498849	-	1908	-	PF02666:Phosphatidylserine decarboxylase|PF13833:EF-hand domain pair	-
BnaC05g40890D	2.04916	0	4.25379	139.488	166.037	192.1	2.10098	165.875	6.18366	5.75e-23	1.27e-20	BnaC05g40890D	chrC05	38848908	38850735	+	984	-	PF08263:Leucine rich repeat N-terminal domain	LRRNT_2
BnaC08g42290D	21.5162	20.3796	26.3735	199.532	139.82	158.071	22.7564	165.808	2.85697	3.32e-19	4.94e-17	BnaC08g42290D	chrC08	36541852	36544889	+	2040	-	PF02493:MORN repeat|PF01504:Phosphatidylinositol-4-phosphate 5-Kinase	MORN
BnaC07g11050D	3.07375	6.79319	0.850758	7.39009	274.786	214.055	3.57256	165.41	5.55295	7.84e-05	0.00129451	BnaC07g11050D	chrC07	16808399	16808758	-	360	-	-	-
BnaC01g23650D	1.02458	2.2644	4.25379	100.69	183.514	211.859	2.51426	165.354	5.98436	5.27e-21	9.45e-19	BnaC01g23650D	chrC01	17263135	17268030	-	2304	-	PF03141:Putative S-adenosyl-L-methionine-dependent methyltransferase	-
BnaC08g49130D	1.02458	0	0	4.6188	236.918	253.572	0.341527	165.036	8.85367	1.62e-05	0.00032022	BnaC08g49130D	chrC08_random	4015919	4019393	-	1926	-	PF00097:Zinc finger, C3HC4 type (RING finger)|PF13445:RING-type zinc-finger|PF02182:SAD/SRA domain	zf-C3HC4
BnaC07g24330D	0	0	0	0.923761	252.454	241.497	0	164.958	9.81484	0.000440782	0.00567757	BnaC07g24330D	chrC07	30616651	30617500	+	720	-	-	-
BnaC03g75050D	0	0	0	74.8246	219.44	199.784	0	164.683	9.81157	8.37e-15	7.53e-13	BnaC03g75050D	chrC03_random	3294796	3296614	+	1134	-	PF00022:Actin	Actin
BnaC05g21560D	6.14749	36.2303	6.80606	240.178	123.314	129.53	16.3946	164.341	3.35105	1.21e-08	4.58e-07	BnaC05g21560D	chrC05	15275955	15279283	+	1725	-	PF03999:Microtubule associated protein (MAP65/ASE1 family)	-
BnaA05g00580D	5.12291	4.52879	0.850758	256.805	103.894	131.726	3.50082	164.142	5.61097	2.42e-19	3.61e-17	BnaA05g00580D	chrA05	275271	276200	-	930	-	-	-
BnaC06g15550D	0	0	0	68.3583	243.715	180.025	0	164.033	9.80618	1.47e-14	1.28e-12	BnaC06g15550D	chrC06	18345302	18346335	-	252	-	-	-
BnaC04g35020D	37.9095	39.6269	32.3288	137.64	205.847	148.192	36.6218	163.893	2.16735	6.78e-13	4.78e-11	BnaC04g35020D	chrC04	36453905	36464720	-	7644	-	PF10351:Golgi-body localisation protein domain	-
BnaA04g16380D	2.04916	9.05758	4.25379	261.424	136.908	92.2081	5.12018	163.513	5.02899	7.24e-18	9.25e-16	BnaA04g16380D	chrA04	13374346	13376197	+	1026	-	PF03151:Triose-phosphate Transporter family	-
BnaC01g04850D	74.7945	65.6675	39.9856	213.389	123.314	153.68	60.1492	163.461	1.4495	1.89e-05	0.000367329	BnaC01g04850D	chrC01	2513488	2517388	+	1821	-	PF01501:Glycosyl transferase family 8	Glyco_transf_8
BnaCnng19830D	18.4425	33.9659	22.1197	246.644	68.9393	174.537	24.8427	163.373	2.72376	1.28e-08	4.82e-07	BnaCnng19830D	chrCnn_random	18563723	18568064	-	2874	-	PF04669:Polysaccharide biosynthesis|PF00069:Protein kinase domain	Pkinase
BnaA01g13240D	18.4425	39.6269	11.9106	207.846	194.195	87.8172	23.3267	163.286	2.8268	4.64e-09	1.9e-07	BnaA01g13240D	chrA01	6683408	6685889	-	1443	-	PF00759:Glycosyl hydrolase family 9	-
BnaC04g44060D	1.02458	0	5.10455	159.811	154.385	175.634	2.04304	163.277	6.16561	4.72e-23	1.05e-20	BnaC04g44060D	chrC04	44255376	44255594	+	219	-	-	-
BnaC05g20350D	69.6716	84.9148	76.5682	165.353	106.807	217.348	77.0515	163.169	1.08168	0.000604647	0.00740081	BnaC05g20350D	chrC05	13725976	13727758	+	1236	-	PF07168:Ureide permease	-
BnaCnng23280D	0	0	0	0.923761	256.338	231.618	0	162.96	9.79725	0.000446916	0.00574489	BnaCnng23280D	chrCnn_random	21839173	21839727	-	483	-	PF04043:Plant invertase/pectin methylesterase inhibitor	-
BnaA09g28190D	3.07375	2.2644	1.70152	6.46633	268.96	212.957	2.34655	162.794	6.12226	6.74e-06	0.000147614	BnaA09g28190D	chrA09	21076800	21077159	+	360	-	-	-
BnaA09g51170D	0	0	0	0.923761	243.715	243.693	0	162.777	9.79563	0.000446293	0.00573885	BnaA09g51170D	chrA09	33692521	33694228	+	1257	-	PF00295:Glycosyl hydrolases family 28	-
BnaA06g37760D	0	0	0	148.725	183.514	155.876	0	162.705	9.79519	6.59e-16	6.68e-14	BnaA06g37760D	chrA06_random	159343	160173	-	354	-	PF03283:Pectinacetylesterase	-
BnaC01g16730D	84.0157	61.1387	46.7917	148.725	172.834	165.755	63.982	162.438	1.3489	2.75e-06	6.58e-05	BnaC01g16730D	chrC01	11453845	11456877	-	1857	-	PF00149:Calcineurin-like phosphoesterase|PF14008:Iron/zinc purple acid phosphatase-like protein C|PF16656:Purple acid Phosphatase, N-terminal domain	Metallophos
BnaA06g34420D	71.7208	56.6099	44.2394	163.506	165.066	156.973	57.5234	161.848	1.49842	3.36e-08	1.18e-06	BnaA06g34420D	chrA06	22753147	22754025	+	429	-	-	-
BnaA05g24040D	8.19666	15.8508	11.9106	136.717	198.079	150.387	11.986	161.728	3.76348	4.37e-23	9.84e-21	BnaA05g24040D	chrA05	18085825	18087733	-	1032	-	PF02365:No apical meristem (NAM) protein	NAM
BnaC02g35150D	27.6637	26.0405	70.6129	160.734	116.517	207.468	41.4391	161.573	1.94887	5.02e-06	0.000113263	BnaC02g35150D	chrC02	37918320	37919291	-	972	-	PF00685:Sulfotransferase domain	Sulfotransfer_1
BnaC09g09650D	0	0	0	86.8335	191.282	206.371	0	161.495	9.78303	4.82e-15	4.45e-13	BnaC09g09650D	chrC09	6282126	6284043	-	1404	-	PF16656:Purple acid Phosphatase, N-terminal domain|PF00149:Calcineurin-like phosphoesterase|PF14008:Iron/zinc purple acid phosphatase-like protein C	Metallophos
BnaA02g06540D	1.02458	6.79319	1.70152	122.86	7.7678	353.464	3.17309	161.364	5.68638	9.66e-05	0.0015529	BnaA02g06540D	chrA02	3124927	3126934	+	1161	-	PF00069:Protein kinase domain	Pkinase
BnaC02g33320D	37.9095	38.4947	63.8068	221.703	133.995	127.335	46.737	161.011	1.7774	5.1e-07	1.43e-05	BnaC02g33320D	chrC02	35806891	35808521	+	1185	-	PF03188:Eukaryotic cytochrome b561|PF04526:Protein of unknown function (DUF568)	Cytochrom_B561
BnaA03g30660D	78.8928	58.8743	59.5531	143.183	199.05	140.508	65.7734	160.913	1.29205	4.09e-06	9.42e-05	BnaA03g30660D	chrA03	14847762	14850395	+	1245	-	PF03283:Pectinacetylesterase	-
BnaA06g15500D	5.12291	2.2644	6.80606	152.421	161.182	169.048	4.73112	160.884	5.03652	1.52e-27	4.99e-25	BnaA06g15500D	chrA06	8489424	8492006	+	1497	-	PF00085:Thioredoxin|PF13848:Thioredoxin-like domain	-
BnaC03g23970D	62.4995	93.9724	79.1205	147.802	177.688	154.778	78.5308	160.089	1.02985	6.66e-05	0.00112343	BnaC03g23970D	chrC03	13425116	13427945	+	1245	-	PF00010:Helix-loop-helix DNA-binding domain	HLH
BnaAnng31630D	75.8191	83.7826	47.6424	177.362	168.95	133.921	69.0814	160.078	1.22178	3.73e-05	0.00067358	BnaAnng31630D	chrAnn_random	36218514	36220929	+	1890	-	PF00702:haloacid dehalogenase-like hydrolase|PF00122:E1-E2 ATPase	Hydrolase
BnaC03g31510D	55.3274	44.1557	39.9856	140.412	149.53	189.905	46.4896	159.949	1.78407	3.21e-10	1.55e-08	BnaC03g31510D	chrC03	19377949	19380017	-	1089	-	PF00892:EamA-like transporter family	DUF6
BnaA01g17620D	12.295	6.79319	24.672	173.667	161.182	144.898	14.5867	159.916	3.41659	3.28e-17	3.87e-15	BnaA01g17620D	chrA01	9308288	9309752	-	540	-	PF02466:Tim17/Tim22/Tim23/Pmp24 family	-
BnaA01g32270D	0	0	0.850758	183.828	157.298	138.312	0.283586	159.813	8.80856	4.06e-13	2.97e-11	BnaA01g32270D	chrA01	21743228	21747755	-	1977	-	PF03127:GAT domain|PF00790:VHS domain	-
BnaC05g48040D	15.3687	9.05758	17.0152	163.506	169.921	144.898	13.8138	159.442	3.50762	6e-24	1.48e-21	BnaC05g48040D	chrC05	42712818	42717389	-	2262	-	PF01717:Cobalamin-independent synthase, Catalytic domain|PF08267:Cobalamin-independent synthase, N-terminal domain	-
BnaA07g23440D	51.2291	63.4031	62.1053	141.335	186.427	150.387	58.9125	159.383	1.43568	5.08e-08	1.72e-06	BnaA07g23440D	chrA07	17649625	17653099	+	1911	-	PF03372:Endonuclease/Exonuclease/phosphatase family	Exo_endo_phos
BnaC09g02750D	0	1.1322	0	128.403	167.008	182.221	0.377399	159.21	8.80084	4.79e-13	3.44e-11	BnaC09g02750D	chrC09	1623827	1625173	-	372	-	PF01918:Alba	-
BnaA09g41420D	0	1.1322	2.55227	8.31385	299.06	170.146	1.22816	159.173	6.98398	1.54e-05	0.000305869	BnaA09g41420D	chrA09	28945072	28948675	+	2394	-	PF00582:Universal stress protein family|PF00069:Protein kinase domain	Usp
BnaA02g21860D	3.07375	0	5.10455	104.385	185.456	185.514	2.7261	158.452	5.76438	3.72e-21	6.88e-19	BnaA02g21860D	chrA02	14250317	14254300	-	1980	-	PF00501:AMP-binding enzyme	AMP-binding
BnaA06g37960D	37.9095	46.4201	72.3144	163.506	88.3588	222.836	52.2147	158.234	1.59224	7.87e-05	0.00129863	BnaA06g37960D	chrA06_random	237369	240369	-	1365	-	PF01063:Amino-transferase class IV	-
BnaA04g27580D	40.9833	18.1152	31.478	145.03	132.053	197.589	30.1922	158.224	2.38092	1.82e-11	1.03e-09	BnaA04g27580D	chrA04_random	166873	168111	+	585	-	PF03735:ENT domain	-
BnaA09g56310D	27.6637	15.8508	8.50758	197.685	116.517	160.266	17.3407	158.156	3.20439	6.97e-14	5.57e-12	BnaA09g56310D	chrA09_random	3690144	3691300	+	840	-	PF00249:Myb-like DNA-binding domain	Myb_DNA-binding
BnaC02g10000D	1.02458	0	1.70152	101.614	179.63	193.198	0.908699	158.147	7.33018	8.98e-16	8.99e-14	BnaC02g10000D	chrC02	5637499	5639863	-	1023	-	PF00022:Actin	Actin
BnaA01g12370D	13.3196	28.3049	3.40303	232.788	120.401	120.749	15.0092	157.979	3.4261	1.07e-09	4.79e-08	BnaA01g12370D	chrA01	6178215	6179541	-	804	-	PF00249:Myb-like DNA-binding domain	Myb_DNA-binding
BnaC04g09250D	25.6146	23.7762	8.50758	53.5781	236.918	183.319	19.2994	157.938	3.04436	6.85e-08	2.27e-06	BnaC04g09250D	chrC04	7005380	7007460	+	768	-	PF03134:TB2/DP1, HVA22 family	TB2_DP1_HVA22
BnaCnng19870D	45.0816	49.8167	34.0303	157.039	164.095	152.582	42.9762	157.906	1.88757	4.28e-12	2.67e-10	BnaCnng19870D	chrCnn_random	18577768	18578744	+	891	-	PF04678:Mitochondrial calcium uniporter	-
BnaA03g37890D	33.8112	29.4371	22.1197	247.568	119.43	106.478	28.456	157.825	2.47888	1.67e-09	7.32e-08	BnaA03g37890D	chrA03	18841171	18842709	+	963	-	PF04526:Protein of unknown function (DUF568)|PF03188:Eukaryotic cytochrome b561	Cytochrom_B561
BnaA01g12320D	43.0325	40.7591	71.4637	200.456	124.285	147.094	51.7517	157.278	1.59503	1.97e-06	4.87e-05	BnaA01g12320D	chrA01	6150232	6152082	-	1128	-	PF02358:Trehalose-phosphatase	-
BnaC09g44160D	2.04916	6.79319	0	270.662	108.749	92.2081	2.94745	157.206	5.84015	1.02e-15	1.01e-13	BnaC09g44160D	chrC09	45129984	45133476	+	1065	-	PF00249:Myb-like DNA-binding domain	Myb_DNA-binding
BnaA03g33420D	9.22124	0	0.850758	114.546	167.979	188.807	3.35733	157.111	5.55212	1.98e-06	4.88e-05	BnaA03g33420D	chrA03	16188794	16190887	+	981	-	PF00076:RNA recognition motif. (a.k.a. RRM, RBD, or RNP domain)	RRM_1
BnaA06g15640D	47.1308	28.3049	27.2243	170.896	103.894	196.491	34.22	157.094	2.20018	2.25e-09	9.69e-08	BnaA06g15640D	chrA06	8588037	8589257	-	903	-	PF00249:Myb-like DNA-binding domain	Myb_DNA-binding
BnaC04g40000D	38.9341	21.5118	22.9705	240.178	126.227	104.283	27.8054	156.896	2.49916	2.59e-09	1.1e-07	BnaC04g40000D	chrC04	40986552	40988670	-	1029	-	PF16363:GDP-mannose 4,6 dehydratase	-
BnaA07g26050D	31.762	11.322	34.0303	279.9	98.0685	92.2081	25.7048	156.725	2.59974	9e-07	2.38e-05	BnaA07g26050D	chrA07	19223915	19224935	-	945	-	PF00642:Zinc finger C-x8-C-x5-C-x3-H type (and similar)	zf-CCCH
BnaC01g31810D	10.2458	19.2474	10.2091	145.03	163.124	161.364	13.2341	156.506	3.58878	2.08e-23	4.79e-21	BnaC01g31810D	chrC01	30727841	30729847	-	990	-	PF00141:Peroxidase	-
BnaC01g18590D	0	0	0	188.447	142.733	138.312	0	156.498	9.74005	1.26e-15	1.23e-13	BnaC01g18590D	chrC01	12915021	12915857	-	837	-	PF03059:Nicotianamine synthase protein	-
BnaA10g08330D	26.6391	43.0235	25.5227	145.954	154.385	169.048	31.7285	156.462	2.31488	4.96e-14	4.04e-12	BnaA10g08330D	chrA10	7111481	7112871	+	615	-	PF03358:NADPH-dependent FMN reductase	FMN_red
BnaA03g08810D	18.4425	18.1152	11.0599	268.814	96.1266	103.185	15.8725	156.042	3.30949	1.5e-11	8.65e-10	BnaA03g08810D	chrA03	3999757	4003901	+	2061	-	PF14389:Leucine-zipper of ternary complex factor MIP1|PF04784:Protein of unknown function, DUF547	-
BnaC05g16230D	7.17208	12.4542	20.4182	29.5603	251.483	186.612	13.3481	155.885	3.53479	1.01e-07	3.25e-06	BnaC05g16230D	chrC05	9973155	9976204	+	1437	-	PF03547:Membrane transport protein	-
BnaA07g15520D	27.6637	76.9894	24.672	96.9949	180.601	189.905	43.1084	155.834	1.86384	6.42e-05	0.00108963	BnaA07g15520D	chrA07	13430565	13431161	+	597	-	-	-
BnaAnng00110D	75.8191	78.1216	63.8068	164.429	99.0395	203.077	72.5825	155.515	1.1003	0.000645639	0.00780668	BnaAnng00110D	chrAnn_random	137145	139239	-	1272	-	PF03822:NAF domain|PF00069:Protein kinase domain	Pkinase
BnaC09g14320D	87.0895	63.4031	79.1205	146.878	167.979	151.485	76.5377	155.447	1.01908	3.77e-05	0.000679147	BnaC09g14320D	chrC09	10921466	10923780	-	384	-	-	-
BnaA09g47100D	68.647	54.3455	66.3591	96.9949	185.456	183.319	63.1172	155.257	1.29464	8e-05	0.00131593	BnaA09g47100D	chrA09	31788785	31790531	-	882	-	PF09335:SNARE associated Golgi protein	-
BnaC08g01730D	23.5654	40.7591	27.2243	239.254	121.372	104.283	30.5163	154.97	2.35258	1.12e-08	4.27e-07	BnaC08g01730D	chrC08	1284606	1286453	-	1227	-	PF01764:Lipase (class 3)	Lipase_3
BnaC05g29750D	51.2291	56.6099	54.4485	88.681	200.021	175.634	54.0958	154.779	1.51557	1.7e-05	0.000334136	BnaC05g29750D	chrC05	28658312	28661206	+	1137	-	PF07714:Protein tyrosine kinase	Pkinase_Tyr
BnaC05g10650D	1.02458	1.1322	3.40303	7.39009	261.192	195.393	1.85327	154.659	6.35448	7.32e-06	0.00015879	BnaC05g10650D	chrC05	6125135	6127180	-	1380	-	PF04431:Pectate lyase, N terminus|PF00544:Pectate lyase	-
BnaCnng09400D	94.2616	80.386	45.0902	152.421	162.153	149.289	73.2459	154.621	1.08515	0.000498806	0.00630671	BnaCnng09400D	chrCnn_random	8493204	8494211	+	552	-	PF00564:PB1 domain	-
BnaA03g57570D	14.3442	19.2474	11.9106	132.098	160.211	171.244	15.1674	154.517	3.36592	3.73e-22	7.51e-20	BnaA03g57570D	chrA03_random	1228902	1229816	+	555	-	PF00670:S-adenosyl-L-homocysteine hydrolase, NAD binding domain|PF05221:S-adenosyl-L-homocysteine hydrolase	-
BnaA09g18560D	1.02458	0	0	137.64	141.762	182.221	0.341527	153.875	8.75156	6.22e-13	4.41e-11	BnaA09g18560D	chrA09	11523523	11526525	-	1854	-	-	-
BnaC04g01080D	31.762	29.4371	46.7917	88.681	198.079	174.537	35.997	153.766	2.08546	6.96e-08	2.3e-06	BnaC04g01080D	chrC04	904940	905783	+	822	-	PF00847:AP2 domain	AP2
BnaA04g29250D	0	0	0	139.488	184.485	137.214	0	153.729	9.71366	1.51e-15	1.47e-13	BnaA04g29250D	chrA04_random	1287045	1287808	-	273	-	-	-
BnaC05g48070D	38.9341	37.3625	56.15	126.555	156.327	177.83	44.1489	153.571	1.78737	2.9e-09	1.23e-07	BnaC05g48070D	chrC05	42735264	42738690	+	1839	-	PF13906:C-terminus of AA_permease|PF13520:Amino acid permease	-
BnaA07g11670D	70.6962	81.5182	54.4485	125.631	184.485	150.387	68.8876	153.501	1.1619	4.82e-05	0.000845288	BnaA07g11670D	chrA07	10810827	10811429	+	336	-	-	-
BnaA04g26810D	0	0	0	39.7217	232.063	187.709	0	153.165	9.70771	1.45e-09	6.41e-08	BnaA04g26810D	chrA04	18966696	18968102	+	651	-	PF00719:Inorganic pyrophosphatase	Pyrophosphatase
BnaCnng00220D	1.02458	0	2.55227	55.4256	247.599	155.876	1.19229	152.967	6.88753	2.31e-14	1.97e-12	BnaCnng00220D	chrCnn_random	295281	295505	-	225	-	-	-
BnaA08g15060D	9.22124	15.8508	7.65682	196.761	119.43	142.703	10.9096	152.965	3.83752	2.12e-20	3.56e-18	BnaA08g15060D	chrA08	12587032	12587620	-	561	-	PF03018:Dirigent-like protein	-
BnaC04g04840D	4.09833	19.2474	3.40303	216.16	127.198	115.26	8.91624	152.873	4.14728	1.11e-13	8.7e-12	BnaC04g04840D	chrC04	3537662	3539403	-	1287	-	PF13839:GDSL/SGNH-like Acyl-Esterase family found in Pmr5 and Cas1p|PF14416:PMR5 N terminal Domain	-
BnaA09g37510D	0	2.2644	1.70152	3.69504	267.018	187.709	1.32197	152.808	6.85584	6.65e-05	0.00112266	BnaA09g37510D	chrA09	26976174	26977760	-	525	-	PF01190:Pollen proteins Ole e I like	-
BnaA01g32580D	1.02458	3.39659	0.850758	2.77128	322.364	132.824	1.75731	152.653	6.46502	6.63e-05	0.00111923	BnaA01g32580D	chrA01	21980101	21982473	-	1680	-	PF04043:Plant invertase/pectin methylesterase inhibitor|PF01095:Pectinesterase	-
BnaC09g30950D	42.0079	31.7015	61.2546	153.344	88.3588	216.25	44.988	152.651	1.753	1.32e-05	0.000266746	BnaC09g30950D	chrC09	33999885	34000879	+	393	-	PF00125:Core histone H2A/H2B/H3/H4|PF16211:C-terminus of histone H2A	Histone
BnaC07g38410D	8.19666	15.8508	23.8212	188.447	66.9973	200.882	15.9562	152.109	3.24002	2.36e-10	1.16e-08	BnaC07g38410D	chrC07	39749377	39749940	-	564	-	PF03018:Dirigent-like protein	-
BnaA09g31930D	2.04916	4.52879	3.40303	242.949	111.662	100.99	3.327	151.867	5.52455	5.95e-19	8.5e-17	BnaA09g31930D	chrA09	23741135	23741401	+	267	-	-	-
BnaC01g33860D	2.04916	0	0.850758	3.69504	271.873	180.025	0.966641	151.865	7.2813	3.82e-05	0.00068734	BnaC01g33860D	chrC01	33064623	33067890	+	2061	-	PF07714:Protein tyrosine kinase	Pkinase_Tyr
BnaA05g37460D	2.04916	1.1322	0	2.77128	286.438	165.755	1.06045	151.655	7.19017	8.88e-05	0.00144363	BnaA05g37460D	chrA05_random	3006792	3007184	-	393	-	-	-
BnaA08g09900D	3.07375	0	0	61.892	212.644	178.928	1.02458	151.154	7.24504	9.23e-14	7.27e-12	BnaA08g09900D	chrA08	9324687	9324920	-	234	-	-	-
BnaA01g12780D	0	0	0	116.394	175.747	160.266	0	150.802	9.68478	2.27e-15	2.17e-13	BnaA01g12780D	chrA01	6391597	6393308	-	777	-	PF01657:Salt stress response/antifungal	-
BnaC07g20780D	2.04916	2.2644	0.850758	72.9771	213.615	165.755	1.72144	150.782	6.50258	7.89e-17	8.76e-15	BnaC07g20780D	chrC07	27363136	27367597	-	603	-	PF02183:Homeobox associated leucine zipper|PF00046:Homeobox domain	HALZ
BnaC03g70080D	0	0	0	153.344	161.182	137.214	0	150.58	9.684	1.44e-15	1.41e-13	BnaC03g70080D	chrC03	59753662	59754512	-	195	-	-	-
BnaA03g48580D	10.2458	6.79319	6.80606	94.2236	199.05	158.071	7.94836	150.448	4.24521	7.71e-20	1.21e-17	BnaA03g48580D	chrA03	24916295	24918902	-	1935	-	PF00005:ABC transporter|PF01061:ABC-2 type transporter	ABC_tran
BnaCnng20030D	73.7699	32.8337	32.3288	68.3583	203.905	178.928	46.3108	150.397	1.69971	0.000352675	0.0046891	BnaCnng20030D	chrCnn_random	18833507	18834589	-	1023	-	PF05910:Plant protein of unknown function (DUF868)	-
BnaA06g10060D	23.5654	24.9083	35.7318	133.945	165.066	151.485	28.0685	150.165	2.40661	5.57e-15	5.12e-13	BnaA06g10060D	chrA06	5342612	5343786	+	525	-	PF00903:Glyoxalase/Bleomycin resistance protein/Dioxygenase superfamily	Glyoxalase
BnaC06g36360D	13.3196	24.9083	14.4629	167.201	63.1134	219.543	17.5636	149.952	3.10288	4.7e-10	2.21e-08	BnaC06g36360D	chrC06	34946041	34947483	+	564	-	PF03134:TB2/DP1, HVA22 family	TB2_DP1_HVA22
BnaC04g13330D	0	2.2644	3.40303	357.495	58.2585	34.0292	1.88914	149.928	6.2924	7.86e-06	0.00016892	BnaC04g13330D	chrC04	10615720	10617227	-	1227	-	PF01764:Lipase (class 3)	Lipase_3
BnaC04g50020D	0	0	3.40303	4.6188	255.367	188.807	1.13434	149.597	6.98949	0.000674006	0.00808688	BnaC04g50020D	chrC04	47847071	47848258	+	495	-	-	-
BnaCnng09980D	78.8928	74.725	43.3887	132.098	175.747	140.508	65.6688	149.451	1.19401	0.000116709	0.00182893	BnaCnng09980D	chrCnn_random	9092977	9093587	+	468	-	-	-
BnaC03g04580D	37.9095	56.6099	75.7175	206.922	76.7071	164.657	56.7456	149.429	1.3932	0.000846934	0.00980751	BnaC03g04580D	chrC03	2188077	2190704	-	909	-	PF03790:KNOX1 domain|PF05920:Homeobox KN domain|PF03791:KNOX2 domain	KNOX1
BnaA02g33060D	57.3766	40.7591	43.3887	99.7662	99.0395	249.181	47.1748	149.329	1.65971	7.84e-05	0.00129433	BnaA02g33060D	chrA02	23675565	23680051	+	3357	-	PF04780:Protein of unknown function (DUF629)|PF04781:Protein of unknown function (DUF627)	-
BnaA07g16680D	0	5.66099	2.55227	65.587	161.182	220.641	2.73775	149.137	5.8044	3.95e-16	4.1e-14	BnaA07g16680D	chrA07	14124580	14125752	+	378	-	PF03226:Yippee zinc-binding/DNA-binding /Mis18, centromere assembly	-
BnaC01g03360D	53.2783	54.3455	68.0606	97.9186	202.934	145.996	58.5615	148.95	1.3428	6.8e-05	0.00114416	BnaC01g03360D	chrC01	1736115	1738241	+	1437	-	PF01490:Transmembrane amino acid transporter protein	Aa_trans
BnaC09g48550D	11.2704	10.1898	34.8811	239.254	60.2005	147.094	18.7804	148.849	2.96808	3.23e-07	9.43e-06	BnaC09g48550D	chrC09	47302892	47303741	+	489	-	-	-
BnaA03g27560D	0	0	0.850758	5.54256	253.425	186.612	0.283586	148.526	8.70164	1.35e-05	0.000272438	BnaA03g27560D	chrA03	13562109	13562743	+	387	-	-	-
BnaC08g00060D	14.3442	30.5693	17.0152	161.658	131.082	152.582	20.6429	148.441	2.8635	4.15e-16	4.29e-14	BnaC08g00060D	chrC08	19411	19956	-	366	-	PF05498:Rapid ALkalinization Factor (RALF)	-
BnaA06g31450D	4.09833	3.39659	0	101.614	154.385	188.807	2.49831	148.269	5.98118	9.76e-20	1.51e-17	BnaA06g31450D	chrA06	21135320	21135661	-	342	-	PF00428:60s Acidic ribosomal protein	-
BnaCnng75130D	2.04916	4.52879	2.55227	2.77128	271.873	169.048	3.04341	147.898	5.61004	0.000127377	0.00197128	BnaCnng75130D	chrCnn_random	76107205	76108909	+	1116	-	PF01095:Pectinesterase	-
BnaC05g02930D	18.4425	16.983	12.7614	145.954	150.501	147.094	16.0623	147.85	3.21494	1.86e-22	3.89e-20	BnaC05g02930D	chrC05	1406462	1411645	-	3198	-	PF00862:Sucrose synthase|PF00534:Glycosyl transferases group 1|PF05116:Sucrose-6F-phosphate phosphohydrolase	Glycos_transf_1
BnaA09g00590D	0	0	0	148.725	157.298	137.214	0	147.746	9.65646	1.73e-15	1.68e-13	BnaA09g00590D	chrA09	321271	322002	-	339	-	-	-
BnaC07g35300D	29.7129	24.9083	24.672	94.2236	168.95	177.83	26.4311	147.001	2.47474	7.48e-12	4.5e-10	BnaC07g35300D	chrC07	37759543	37760521	-	654	-	PF00071:Ras family	Ras
BnaA04g11440D	58.4012	33.9659	40.8364	96.9949	182.543	161.364	44.4012	146.967	1.7246	1.22e-06	3.13e-05	BnaA04g11440D	chrA04	9920507	9923054	+	1359	-	PF01490:Transmembrane amino acid transporter protein	Aa_trans
BnaA03g12500D	63.5241	67.9319	42.5379	119.165	184.485	137.214	57.998	146.955	1.34852	1.54e-05	0.000307174	BnaA03g12500D	chrA03	5710157	5711198	+	948	-	-	-
BnaAnng17220D	0	1.1322	0	142.259	145.646	152.582	0.377399	146.829	8.68488	7.76e-13	5.39e-11	BnaAnng17220D	chrAnn_random	18197404	18198075	-	450	-	PF13499:EF-hand domain pair	-
BnaAnng08340D	8.19666	6.79319	2.55227	125.631	169.921	144.898	5.84737	146.817	4.69356	7.41e-24	1.79e-21	BnaAnng08340D	chrAnn_random	8932850	8934207	-	594	-	PF00071:Ras family	Ras
BnaC02g37610D	26.6391	48.6845	57.0008	164.429	77.678	197.589	44.1081	146.565	1.72817	4.71e-05	0.000828661	BnaC02g37610D	chrC02	40591948	40593228	-	507	-	PF06094:Gamma-glutamyl cyclotransferase, AIG2-like	-
BnaA04g05000D	0	0	0	105.309	181.572	152.582	0	146.488	9.64299	4.28e-15	3.97e-13	BnaA04g05000D	chrA04	3673447	3674157	-	468	-	PF02140:Galactose binding lectin domain	-
BnaA02g24800D	1.02458	0	0.850758	8.31385	189.34	241.497	0.625113	146.384	7.81139	2.62e-09	1.12e-07	BnaA02g24800D	chrA02	18106338	18106874	-	537	-	PF04043:Plant invertase/pectin methylesterase inhibitor	-
BnaA06g00300D	0	0	0	1.84752	261.192	175.634	0	146.225	9.64094	0.000205825	0.00297241	BnaA06g00300D	chrA06	150333	152821	-	1623	-	PF07731:Multicopper oxidase|PF07732:Multicopper oxidase|PF00394:Multicopper oxidase	-
BnaC05g40880D	0	0	0	141.335	140.791	155.876	0	146.001	9.63833	1.96e-15	1.87e-13	BnaC05g40880D	chrC05	38846641	38847992	+	972	-	PF08263:Leucine rich repeat N-terminal domain	LRRNT_2
BnaC09g37090D	45.0816	58.8743	27.2243	120.089	197.108	120.749	43.7267	145.982	1.75041	2.39e-06	5.78e-05	BnaC09g37090D	chrC09	40437625	40439621	-	501	-	PF02519:Auxin responsive protein	Auxin_inducible
BnaC08g31060D	0	6.79319	4.25379	149.649	139.82	148.192	3.68233	145.887	5.32771	1.38e-23	3.28e-21	BnaC08g31060D	chrC08	30540334	30550817	-	6678	-	PF02138:Beige/BEACH domain|PF14844:PH domain associated with Beige/BEACH|PF00400:WD domain, G-beta repeat|PF15787:Domain of unknown function (DUF4704)	Beach
BnaC04g34350D	0	0	0	327.935	84.4749	25.2475	0	145.886	9.63799	8.07e-07	2.17e-05	BnaC04g34350D	chrC04	35963901	35965350	+	1359	-	-	-
BnaC09g16960D	7.17208	20.3796	12.7614	224.474	104.865	107.576	13.4377	145.638	3.45078	4.6e-13	3.32e-11	BnaC09g16960D	chrC09	13849879	13853663	+	2373	-	-	-
BnaA10g11420D	42.0079	66.7997	77.419	116.394	146.617	172.341	62.0755	145.117	1.21991	0.000124039	0.0019276	BnaA10g11420D	chrA10	9604358	9610821	-	2859	-	PF00690:Cation transporter/ATPase, N-terminus|PF00122:E1-E2 ATPase|PF00702:haloacid dehalogenase-like hydrolase	E1-E2_ATPase
BnaC05g29760D	14.3442	30.5693	32.3288	31.4079	199.05	204.175	25.7474	144.878	2.48947	4.25e-05	0.000755123	BnaC05g29760D	chrC05	28673017	28675449	+	1044	-	PF02574:Homocysteine S-methyltransferase	-
BnaA08g18970D	4.09833	6.79319	5.95531	242.025	80.591	111.967	5.61561	144.861	4.69296	1.61e-16	1.74e-14	BnaA08g18970D	chrA08	14699957	14702076	+	1263	-	PF03016:Exostosin family	-
BnaA10g14140D	53.2783	44.1557	32.3288	204.151	111.662	118.553	43.2543	144.789	1.74994	1.08e-06	2.81e-05	BnaA10g14140D	chrA10	11291181	11292940	-	624	-	PF03168:Late embryogenesis abundant protein	-
BnaAnng16550D	52.2537	32.8337	75.7175	120.089	207.789	106.478	53.6016	144.785	1.42579	0.00030657	0.0041741	BnaAnng16550D	chrAnn_random	17634097	17635452	-	1272	-	PF13837:Myb/SANT-like DNA-binding domain	-
BnaA10g11610D	3.07375	3.39659	2.55227	187.523	127.198	118.553	3.00754	144.425	5.60353	5.74e-22	1.14e-19	BnaA10g11610D	chrA10	9736596	9739581	-	1743	-	PF07714:Protein tyrosine kinase	Pkinase_Tyr
BnaA03g09930D	0	0	0	40.6455	208.76	183.319	0	144.241	9.62043	2.43e-13	1.82e-11	BnaA03g09930D	chrA03	4474792	4478705	+	2328	-	PF03009:Glycerophosphoryl diester phosphodiesterase family	-
BnaA04g27260D	1.02458	3.39659	3.40303	43.4168	182.543	206.371	2.60807	144.11	5.77804	1.17e-14	1.04e-12	BnaA04g27260D	chrA04_random	13562	14962	+	1401	-	PF08387:FBD	-
BnaC06g38660D	0	0	0	129.327	152.443	150.387	0	144.052	9.61895	2.42e-15	2.3e-13	BnaC06g38660D	chrC06	36172118	36174864	+	1812	-	PF00806:Pumilio-family RNA binding repeat	PUF
BnaAnng35930D	53.2783	74.725	51.8962	158.887	161.182	111.967	59.9665	144.012	1.27175	1.68e-05	0.000330434	BnaAnng35930D	chrAnn_random	40798668	40800318	+	801	-	PF04193:PQ loop repeat	-
BnaC03g03870D	39.9587	38.4947	18.7167	117.318	123.314	189.905	32.39	143.512	2.15814	1.25e-08	4.74e-07	BnaC03g03870D	chrC03	1877718	1878863	-	1146	-	PF10607:CTLH/CRA C-terminal to LisH motif domain	-
BnaC08g22860D	0	0	0.850758	151.497	143.704	135.019	0.283586	143.407	8.65172	9.96e-13	6.81e-11	BnaC08g22860D	chrC08	25363460	25366451	-	2046	-	PF00083:Sugar (and other) transporter	Sugar_tr
BnaA03g03200D	70.6962	55.4777	54.4485	100.69	167.008	161.364	60.2075	143.021	1.24758	5.13e-05	0.000891977	BnaA03g03200D	chrA03	1551218	1551930	-	450	-	-	-
BnaC03g71790D	49.1799	46.4201	68.9114	72.9771	199.05	156.973	54.8371	143	1.37728	0.000592562	0.00726956	BnaC03g71790D	chrC03_random	334993	338193	-	1323	-	PF00566:Rab-GTPase-TBC domain	TBC
BnaA09g42140D	35.8604	30.5693	40.8364	91.4523	189.34	148.192	35.7554	142.995	1.99359	2.78e-08	9.89e-07	BnaA09g42140D	chrA09	29324932	29327962	+	1791	-	PF03321:GH3 auxin-responsive promoter	-
BnaC04g51570D	0	2.2644	0	63.7395	170.892	194.296	0.754798	142.976	7.73976	5.03e-12	3.09e-10	BnaC04g51570D	chrC04	48842480	48844190	-	651	-	PF00719:Inorganic pyrophosphatase	Pyrophosphatase
BnaA02g02900D	1.02458	0	0	248.492	131.082	48.2995	0.341527	142.624	8.64502	3.57e-11	1.95e-09	BnaA02g02900D	chrA02	1294760	1296720	+	1089	-	PF00106:short chain dehydrogenase	adh_short
BnaC05g34580D	2.04916	0	0	14.7802	127.198	285.406	0.683055	142.461	7.72406	1.56e-05	0.000309912	BnaC05g34580D	chrC05	33880667	33881457	-	576	-	PF02298:Plastocyanin-like domain	Cu_bind_like
BnaA08g04750D	1.02458	1.1322	0	11.0851	260.221	155.876	0.718927	142.394	7.72344	1.75e-09	7.69e-08	BnaA08g04750D	chrA08	4558017	4559917	-	930	-	-	-
BnaC03g18320D	72.7453	47.5523	57.0008	90.5286	172.834	163.56	59.0995	142.307	1.26497	0.0002176	0.00311418	BnaC03g18320D	chrC03	9401235	9403463	+	1170	-	PF00642:Zinc finger C-x8-C-x5-C-x3-H type (and similar)	zf-CCCH
BnaC05g17110D	0	0	0	168.124	110.691	147.094	0	141.97	9.59863	4.34e-15	4.02e-13	BnaC05g17110D	chrC05	10736403	10739245	+	1497	-	PF00085:Thioredoxin|PF13848:Thioredoxin-like domain	-
BnaC07g48440D	5.12291	4.52879	9.35834	138.564	111.662	175.634	6.33668	141.954	4.44614	3.62e-22	7.31e-20	BnaC07g48440D	chrC07_random	1098792	1100028	+	297	-	-	-
BnaA07g07050D	58.4012	61.1387	57.0008	128.403	162.153	135.019	58.8469	141.858	1.27102	8.25e-07	2.21e-05	BnaA07g07050D	chrA07	7388284	7393921	+	1803	-	PF06418:CTP synthase N-terminus|PF00117:Glutamine amidotransferase class-I	CTP_synth_N
BnaA09g37960D	42.0079	54.3455	29.7765	183.828	117.488	124.042	42.0433	141.786	1.76541	2.41e-07	7.22e-06	BnaA09g37960D	chrA09	27245481	27248295	+	1488	-	PF13178:Protein of unknown function (DUF4005)|PF00612:IQ calmodulin-binding motif	IQ
BnaC08g26200D	71.7208	70.1963	68.9114	135.793	143.704	144.898	70.2761	141.465	1.00941	2.02e-05	0.000388639	BnaC08g26200D	chrC08	27682344	27683349	+	579	-	PF04535:Domain of unknown function (DUF588)	-
BnaC05g11680D	11.2704	18.1152	29.7765	188.447	52.4327	183.319	19.7207	141.399	2.83106	1.23e-07	3.89e-06	BnaC05g11680D	chrC05	6800739	6802181	+	525	-	PF00903:Glyoxalase/Bleomycin resistance protein/Dioxygenase superfamily	Glyoxalase
BnaA06g38670D	1.02458	2.2644	9.35834	196.761	33.0132	194.296	4.21577	141.357	5.01264	6.46e-11	3.42e-09	BnaA06g38670D	chrA06_random	683614	685061	-	777	-	PF00249:Myb-like DNA-binding domain	Myb_DNA-binding
BnaA03g21290D	55.3274	65.6675	86.7773	132.098	127.198	164.657	69.2574	141.318	1.02175	0.000320969	0.0043401	BnaA03g21290D	chrA03	10112668	10113869	+	720	-	PF10184:Uncharacterized conserved protein (DUF2358)	-
BnaA05g18860D	1.02458	2.2644	0.850758	1.84752	234.005	187.709	1.37991	141.187	6.71172	1.44e-08	5.39e-07	BnaA05g18860D	chrA05	14273816	14274169	-	354	-	PF02519:Auxin responsive protein	Auxin_inducible
BnaC03g64680D	0	0	0	36.0267	202.934	184.416	0	141.126	9.5889	4.35e-13	3.16e-11	BnaC03g64680D	chrC03	53993399	53994968	-	819	-	-	-
BnaCnng77000D	0	0	0	7.39009	238.86	176.732	0	140.994	9.58837	1.33e-05	0.000267819	BnaCnng77000D	chrCnn_random	78111817	78111969	-	153	-	-	-
BnaAnng14170D	29.7129	50.9489	36.5826	164.429	138.849	119.651	39.0815	140.977	1.85893	3.46e-09	1.44e-07	BnaAnng14170D	chrAnn_random	15274894	15276725	-	1221	-	PF00544:Pectate lyase	-
BnaC03g71460D	25.6146	70.1963	65.5084	162.582	142.733	117.456	53.7731	140.924	1.39039	0.000276313	0.00381988	BnaC03g71460D	chrC03_random	145322	147100	-	588	-	PF06200:tify domain|PF09425:Divergent CCT motif	Zim
BnaA01g14890D	42.0079	48.6845	11.0599	163.506	133.024	126.237	33.9174	140.922	2.06991	6.45e-06	0.000141971	BnaA01g14890D	chrA01	7512755	7514145	+	738	-	PF05903:PPPDE putative peptidase domain	-
BnaA05g01110D	15.3687	41.8913	17.8659	236.483	88.3588	97.6967	25.042	140.846	2.50465	9.22e-07	2.43e-05	BnaA05g01110D	chrA05	615007	616920	+	1080	-	PF02365:No apical meristem (NAM) protein	NAM
BnaA07g35620D	50.2045	48.6845	45.9409	110.851	164.095	147.094	48.2767	140.68	1.54344	7.19e-08	2.37e-06	BnaA07g35620D	chrA07	23882781	23885118	+	1569	-	PF02782:FGGY family of carbohydrate kinases, C-terminal domain|PF00370:FGGY family of carbohydrate kinases, N-terminal domain	FGGY_N
BnaA08g01470D	0	0	0	137.64	143.704	140.508	0	140.617	9.5846	2.85e-15	2.7e-13	BnaA08g01470D	chrA08	1186993	1188074	+	339	-	-	-
BnaA03g15820D	59.4258	50.9489	79.1205	164.429	132.053	125.14	63.1651	140.541	1.14741	6.48e-05	0.0010977	BnaA03g15820D	chrA03	7329335	7332630	+	1626	-	PF07779:10 TM Acyl Transferase domain found in Cas1p	-
BnaA04g28970D	0	0	0	48.0356	235.947	137.214	0	140.399	9.58199	2.15e-13	1.62e-11	BnaA04g28970D	chrA04_random	1107843	1108034	+	192	-	-	-
BnaC09g10670D	6.14749	11.322	4.25379	253.11	93.2136	74.6447	7.24109	140.323	4.30634	4.23e-13	3.08e-11	BnaC09g10670D	chrC09	7194914	7195162	+	249	-	-	-
BnaC08g45190D	67.6224	60.0065	79.9712	120.089	167.979	132.824	69.2001	140.297	1.01464	0.000213777	0.00306888	BnaC08g45190D	chrC08	37987332	37989519	-	1515	-	PF05686:Glycosyl transferase family 90	-
BnaA02g04100D	56.352	53.2133	68.9114	167.201	113.604	139.41	59.4922	140.072	1.231	1.47e-05	0.000293813	BnaA02g04100D	chrA02	1845732	1848558	-	294	-	-	-
BnaA03g28770D	24.59	41.8913	39.1349	110.851	54.3746	254.67	35.2054	139.965	1.98912	0.000139087	0.00212305	BnaA03g28770D	chrA03	14007850	14008697	-	423	-	PF00967:Barwin family	-
BnaA07g09830D	63.5241	70.1963	56.15	177.362	127.198	115.26	63.2901	139.94	1.15064	6.75e-05	0.00113631	BnaA07g09830D	chrA07	9519363	9521506	-	780	-	PF00484:Carbonic anhydrase	-
BnaA05g03420D	19.4671	22.644	43.3887	147.802	37.868	233.813	28.4999	139.828	2.28605	9.09e-05	0.00147467	BnaA05g03420D	chrA05	1888936	1890632	-	771	-	PF00187:Chitin recognition protein|PF00182:Chitinase class I	-
BnaA09g44650D	0	3.39659	0.850758	161.658	119.43	138.312	1.41578	139.8	6.72073	1.25e-17	1.54e-15	BnaA09g44650D	chrA09	30648594	30649563	-	552	-	PF14368:Probable lipid transfer	-
BnaA09g10050D	23.5654	19.2474	18.7167	173.667	128.169	117.456	20.5098	139.764	2.77256	4.37e-16	4.51e-14	BnaA09g10050D	chrA09	5089032	5092048	-	954	-	PF05153:Myo-inositol oxygenase	-
BnaC05g02660D	67.6224	82.6504	51.0455	141.335	151.472	126.237	67.1061	139.682	1.06648	0.000136134	0.00208523	BnaC05g02660D	chrC05	1282527	1284256	+	696	-	PF02309:AUX/IAA family	-
BnaC06g38460D	0	0	0	65.587	177.688	175.634	0	139.637	9.5733	3.98e-14	3.3e-12	BnaC06g38460D	chrC06	36027609	36031344	-	990	-	PF00319:SRF-type transcription factor (DNA-binding and dimerisation domain)	SRF-TF
BnaC01g19520D	37.9095	71.3285	50.1947	122.86	121.372	174.537	53.1442	139.59	1.39637	2.1e-05	0.000403826	BnaC01g19520D	chrC01	13501794	13503644	-	846	-	PF06764:Protein of unknown function (DUF1223)	-
BnaA08g13410D	2.04916	1.1322	0.850758	3.69504	271.873	142.703	1.34404	139.424	6.70526	1.65e-05	0.000325033	BnaA08g13410D	chrA08	11621551	11622840	+	561	-	-	-
BnaC04g53190D	0	0	0	51.7306	173.805	192.1	0	139.212	9.56881	1.13e-13	8.77e-12	BnaC04g53190D	chrC04_random	794734	795395	-	243	-	-	-
BnaC07g32020D	62.4995	84.9148	61.2546	135.793	141.762	139.41	69.5563	138.988	1.00453	0.000102514	0.00163596	BnaC07g32020D	chrC07	35890862	35891881	-	345	-	PF00085:Thioredoxin	-
BnaA09g19180D	0	0	0	86.8335	167.008	162.462	0	138.768	9.56433	1.24e-14	1.1e-12	BnaA09g19180D	chrA09	12143527	12144006	+	480	-	PF01466:Skp1 family, dimerisation domain|PF03931:Skp1 family, tetramerisation domain	Skp1
BnaC02g00840D	0	0	0	112.699	157.298	145.996	0	138.664	9.56378	4.78e-15	4.42e-13	BnaC02g00840D	chrC02	334598	335674	+	549	-	PF00203:Ribosomal protein S19	-
BnaA06g37910D	15.3687	9.05758	11.9106	193.066	118.459	104.283	12.1123	138.603	3.51307	7.91e-17	8.78e-15	BnaA06g37910D	chrA06_random	218992	220918	+	1377	-	PF00069:Protein kinase domain	Pkinase
BnaC04g45360D	6.14749	21.5118	10.2091	84.986	190.311	140.508	12.6228	138.602	3.47611	1.16e-12	7.85e-11	BnaC04g45360D	chrC04	45058555	45060059	+	996	-	PF00022:Actin	Actin
BnaA03g20060D	40.9833	48.6845	50.1947	85.9097	200.992	128.433	46.6208	138.445	1.56904	2.15e-05	0.000411324	BnaA03g20060D	chrA03	9541272	9542119	-	642	-	PF00071:Ras family	Ras
BnaA09g55410D	5.12291	10.1898	5.95531	106.232	159.24	149.289	7.08933	138.254	4.30829	5.8e-22	1.15e-19	BnaA09g55410D	chrA09_random	3172938	3173647	-	660	-	PF01095:Pectinesterase	-
BnaA08g28650D	30.7375	40.7591	30.6273	132.098	153.414	128.433	34.0413	137.982	2.02705	4.26e-12	2.66e-10	BnaA08g28650D	chrA08	18780146	18781955	-	822	-	PF16113:Enoyl-CoA hydratase/isomerase	-
BnaC03g34360D	2.04916	1.1322	1.70152	6.46633	243.715	162.462	1.62763	137.548	6.39026	1.09e-09	4.87e-08	BnaC03g34360D	chrC03	20839389	20840047	-	582	-	PF04043:Plant invertase/pectin methylesterase inhibitor	-
BnaA08g10420D	1.02458	1.1322	0	209.694	101.952	100.99	0.718927	137.545	7.69659	2.49e-12	1.6e-10	BnaA08g10420D	chrA08	9673573	9674812	-	795	-	PF00249:Myb-like DNA-binding domain	Myb_DNA-binding
BnaA09g32040D	8.19666	9.05758	8.50758	150.573	149.53	111.967	8.58727	137.357	4.00339	4.74e-23	1.05e-20	BnaA09g32040D	chrA09	23863160	23866246	-	2010	-	PF00083:Sugar (and other) transporter	Sugar_tr
BnaA03g56660D	46.1062	41.8913	56.15	174.591	117.488	119.651	48.0492	137.243	1.50999	7.94e-07	2.14e-05	BnaA03g56660D	chrA03_random	807612	810208	+	711	-	PF07847:PCO_ADO	-
BnaCnng34270D	29.7129	35.0981	49.344	85.9097	175.747	149.289	38.0517	136.982	1.8399	9.06e-07	2.4e-05	BnaCnng34270D	chrCnn_random	32410918	32414007	+	1383	-	PF14570:RING/Ubox like zinc-binding domain|PF03552:Cellulose synthase	-
BnaA03g00400D	3.07375	10.1898	5.10455	220.779	96.1266	93.3058	6.12269	136.737	4.50806	1.05e-15	1.04e-13	BnaA03g00400D	chrA03	142922	144786	+	1299	-	PF14416:PMR5 N terminal Domain|PF13839:GDSL/SGNH-like Acyl-Esterase family found in Pmr5 and Cas1p	-
BnaA01g26600D	7.17208	11.322	5.95531	218.008	95.1556	96.599	8.14979	136.587	4.09019	1.49e-15	1.45e-13	BnaA01g26600D	chrA01	18643185	18647018	+	1983	-	PF01501:Glycosyl transferase family 8	Glyco_transf_8
BnaC07g40830D	35.8604	43.0235	28.9258	150.573	127.198	131.726	35.9366	136.499	1.93629	5.06e-11	2.72e-09	BnaC07g40830D	chrC07	40955299	40956314	-	807	-	PF08744:Plant transcription factor NOZZLE	-
BnaA05g10450D	0	0	0	91.4523	147.588	169.048	0	136.03	9.53522	1.2e-14	1.06e-12	BnaA05g10450D	chrA05	5713227	5715029	-	777	-	PF01657:Salt stress response/antifungal	-
BnaC07g31370D	1.02458	3.39659	0	115.47	181.572	110.869	1.47373	135.971	6.67046	1.14e-16	1.24e-14	BnaC07g31370D	chrC07	35480922	35481570	+	126	-	-	-
BnaC08g36260D	51.2291	48.6845	35.7318	157.039	69.9102	180.025	45.2151	135.658	1.58794	7.11e-05	0.00118898	BnaC08g36260D	chrC08	33612527	33613822	+	891	-	PF04720:PDDEXK-like family of unknown function	-
BnaA09g00690D	1.02458	0	0	0.923761	224.295	181.123	0.341527	135.447	8.56866	0.000221778	0.00316488	BnaA09g00690D	chrA09	381673	382227	+	483	-	PF04043:Plant invertase/pectin methylesterase inhibitor	-
BnaA09g12600D	27.6637	38.4947	29.7765	126.555	157.298	121.846	31.9783	135.233	2.08722	8.25e-12	4.94e-10	BnaA09g12600D	chrA09	6674562	6675877	-	444	-	PF00168:C2 domain	C2
BnaA05g27830D	0	0	0	36.0267	205.847	163.56	0	135.144	9.52655	5.96e-13	4.23e-11	BnaA05g27830D	chrA05	19956873	19957579	+	255	-	-	-
BnaAnng08200D	0	0	0	94.2236	138.849	172.341	0	135.138	9.52559	1.19e-14	1.06e-12	BnaAnng08200D	chrAnn_random	8842567	8848739	+	1212	-	PF00295:Glycosyl hydrolases family 28	-
BnaA03g21300D	44.057	41.8913	44.2394	114.546	161.182	129.53	43.3959	135.086	1.63694	1.14e-08	4.36e-07	BnaA03g21300D	chrA03	10114480	10116742	+	924	-	-	-
BnaA02g02700D	30.7375	18.1152	22.1197	232.788	94.1846	77.9378	23.6574	134.97	2.51297	1.66e-07	5.14e-06	BnaA02g02700D	chrA02	1217821	1219982	+	1371	-	PF04833:COBRA-like protein	-
BnaC07g17210D	16.3933	14.7186	31.478	183.828	35.9261	184.416	20.8633	134.724	2.68014	4.69e-06	0.000106689	BnaC07g17210D	chrC07	23326164	23327028	+	195	-	-	-
BnaA03g11800D	48.1554	41.8913	59.5531	173.667	87.3878	142.703	49.8666	134.586	1.42733	3.63e-05	0.000658216	BnaA03g11800D	chrA03	5311717	5314914	-	1314	-	PF07714:Protein tyrosine kinase	Pkinase_Tyr
BnaA03g51430D	0	0	0	169.972	127.198	105.381	0	134.183	9.51864	9.24e-15	8.27e-13	BnaA03g51430D	chrA03	26705537	26706427	-	840	-	-	-
BnaC03g42460D	0	0	0	112.699	154.385	135.019	0	134.034	9.51508	6.54e-15	5.92e-13	BnaC03g42460D	chrC03	27224796	27226099	+	747	-	PF01657:Salt stress response/antifungal	-
BnaC01g11000D	5.12291	2.2644	2.55227	4.6188	227.208	170.146	3.31319	133.991	5.33831	8.2e-05	0.00134566	BnaC01g11000D	chrC01	6789783	6790301	+	519	-	PF01190:Pollen proteins Ole e I like	-
BnaCnng70820D	68.647	73.5928	41.6871	106.232	153.414	141.605	61.309	133.751	1.1324	0.000387617	0.00507425	BnaCnng70820D	chrCnn_random	70895437	70896065	-	528	-	-	-
BnaC04g39530D	51.2291	61.1387	77.419	118.241	121.372	161.364	63.2623	133.659	1.07213	0.000240775	0.00339251	BnaC04g39530D	chrC04	40470398	40472215	+	1647	-	PF06813:Nodulin-like	-
BnaA06g03770D	0	0	1.70152	169.972	109.72	120.749	0.567172	133.48	7.67395	1.24e-12	8.34e-11	BnaA06g03770D	chrA06	2296940	2299481	-	1074	-	PF03951:Glutamine synthetase, beta-Grasp domain|PF00120:Glutamine synthetase, catalytic domain	-
BnaC05g35750D	2.04916	1.1322	3.40303	133.022	137.879	129.53	2.1948	133.477	5.86324	3.06e-21	5.68e-19	BnaC05g35750D	chrC05	35028783	35029844	+	666	-	PF00282:Pyridoxal-dependent decarboxylase conserved domain	-
BnaC01g05680D	0	0	0	67.4345	166.037	165.755	0	133.075	9.50379	4.73e-14	3.88e-12	BnaC01g05680D	chrC01	3043069	3043776	-	294	-	-	-
BnaC04g27710D	0	0	0	112.699	166.037	119.651	0	132.796	9.5023	9.05e-15	8.12e-13	BnaC04g27710D	chrC04	28941266	28942026	-	465	-	PF02140:Galactose binding lectin domain	-
BnaA05g01020D	0	1.1322	0.850758	98.8424	180.601	118.553	0.660985	132.666	7.65346	1.8e-12	1.18e-10	BnaA05g01020D	chrA05	568347	570165	+	1182	-	PF00149:Calcineurin-like phosphoesterase	Metallophos
BnaC07g25130D	2.04916	9.05758	0	96.0711	142.733	159.169	3.70225	132.658	5.27411	5.64e-17	6.37e-15	BnaC07g25130D	chrC07	31356089	31356430	+	342	-	PF00428:60s Acidic ribosomal protein	-
BnaA02g00010D	0	0	0	84.0622	139.82	173.439	0	132.441	9.49646	2.13e-14	1.83e-12	BnaA02g00010D	chrA02	1543	2612	-	357	-	PF00203:Ribosomal protein S19	-
BnaC07g40870D	3.07375	5.66099	1.70152	67.4345	181.572	148.192	3.47875	132.4	5.30209	5.26e-17	5.97e-15	BnaC07g40870D	chrC07	40972236	40974844	-	1935	-	PF00005:ABC transporter|PF01061:ABC-2 type transporter	ABC_tran
BnaC04g22440D	0	0	0	100.69	168.95	127.335	0	132.325	9.4967	1.19e-14	1.06e-12	BnaC04g22440D	chrC04	23460574	23464175	-	1419	-	PF00285:Citrate synthase, C-terminal domain	Citrate_synt
BnaC05g05530D	0	0	0	157.039	133.024	106.478	0	132.18	9.49683	8.65e-15	7.77e-13	BnaC05g05530D	chrC05	2681181	2683731	+	1614	-	PF04646:Protein of unknown function, DUF604	-
BnaA02g21470D	70.6962	61.1387	60.4038	162.582	124.285	108.674	64.0796	131.847	1.04388	0.000208945	0.00301165	BnaA02g21470D	chrA02	13831905	13833517	+	1290	-	PF01370:NAD dependent epimerase/dehydratase family	Epimerase
BnaAnng00030D	0	0	0	109.928	133.024	151.485	0	131.479	9.48646	8.18e-15	7.36e-13	BnaAnng00030D	chrAnn_random	23208	26399	+	1908	-	PF02225:PA domain	-
BnaC04g49480D	0	0	0	115.47	134.966	143.801	0	131.412	9.4861	7.02e-15	6.35e-13	BnaC04g49480D	chrC04	47542940	47545761	+	1788	-	PF02219:Methylenetetrahydrofolate reductase	-
BnaC03g22610D	59.4258	81.5182	56.15	137.64	147.588	108.674	65.698	131.301	1.00653	0.000428379	0.0055457	BnaC03g22610D	chrC03	12499410	12500051	-	642	-	PF10604:Polyketide cyclase / dehydrase and lipid transport	-
BnaA09g20500D	1.02458	1.1322	0	83.1385	128.169	182.221	0.718927	131.176	7.62527	3.1e-12	1.97e-10	BnaA09g20500D	chrA09	13384725	13385613	+	486	-	-	-
BnaA08g27260D	5.12291	10.1898	6.80606	131.174	137.879	124.042	7.37292	131.031	4.16966	3.05e-23	6.9e-21	BnaA08g27260D	chrA08	18230689	18231244	-	366	-	PF05498:Rapid ALkalinization Factor (RALF)	-
BnaA07g36650D	29.7129	36.2303	30.6273	183.828	121.372	87.8172	32.1902	131.006	2.03049	3.51e-08	1.23e-06	BnaA07g36650D	chrA07_random	593089	594713	-	1239	-	PF03016:Exostosin family	-
BnaA09g10010D	0	4.52879	1.70152	48.0356	193.224	151.485	2.07677	130.915	6.02833	4.69e-14	3.86e-12	BnaA09g10010D	chrA09	5070729	5072170	-	348	-	PF00235:Profilin	-
BnaA06g08900D	36.885	49.8167	43.3887	53.5781	182.543	155.876	43.3634	130.666	1.59106	0.000398198	0.00519911	BnaA06g08900D	chrA06	4822727	4825769	-	1509	-	PF07059:Protein of unknown function (DUF1336)	-
BnaC04g26100D	0	0	0	37.8742	186.427	166.853	0	130.385	9.47463	5.81e-13	4.13e-11	BnaC04g26100D	chrC04	27475008	27476639	+	1548	-	PF00083:Sugar (and other) transporter	Sugar_tr
BnaC08g27540D	35.8604	33.9659	75.7175	170.896	78.649	141.605	48.5146	130.383	1.417	0.000866144	0.00999434	BnaC08g27540D	chrC08	28478027	28480643	+	1488	-	PF00067:Cytochrome P450	p450
BnaC03g41260D	0	0	0	246.644	69.9102	73.5469	0	130.034	9.47329	4.13e-13	3.01e-11	BnaC03g41260D	chrC03	26221091	26223094	+	1290	-	PF00083:Sugar (and other) transporter	Sugar_tr
BnaCnng08650D	10.2458	12.4542	5.10455	14.7802	212.644	162.462	9.26818	129.962	3.82214	4.13e-07	1.18e-05	BnaCnng08650D	chrCnn_random	8087174	8087905	+	732	-	PF00188:Cysteine-rich secretory protein family	SCP
BnaA08g23410D	13.3196	11.322	39.9856	199.532	38.839	150.387	21.5424	129.586	2.574	3.84e-05	0.000690113	BnaA08g23410D	chrA08	16679749	16680021	-	273	-	-	-
BnaA02g33560D	0	0	0	12.0089	201.963	174.537	0	129.503	9.46566	2.46e-06	5.93e-05	BnaA02g33560D	chrA02	24078449	24079880	-	723	-	PF03083:Sugar efflux transporter for intercellular exchange	-
BnaA02g08190D	32.7866	41.8913	26.3735	108.08	159.24	120.749	33.6838	129.356	1.95165	2.99e-09	1.26e-07	BnaA02g08190D	chrA02	3895126	3897092	-	966	-	PF01263:Aldose 1-epimerase	Aldose_epim
BnaA08g10070D	1.02458	0	0	15.7039	203.905	167.95	0.341527	129.186	8.50026	8.31e-07	2.22e-05	BnaA08g10070D	chrA08	9428665	9430227	-	822	-	-	-
BnaA09g00130D	3.07375	2.2644	8.50758	121.013	139.82	126.237	4.61524	129.023	4.73169	1.03e-21	2e-19	BnaA09g00130D	chrA09	59042	60175	+	732	-	PF02453:Reticulon	-
BnaC09g30620D	2.04916	22.644	9.35834	144.107	124.285	117.456	11.3505	128.616	3.52635	2.89e-11	1.6e-09	BnaC09g30620D	chrC09	33617544	33619008	-	843	-	PF06764:Protein of unknown function (DUF1223)	-
BnaA08g01880D	0	0	1.70152	137.64	109.72	137.214	0.567172	128.192	7.6127	1.23e-12	8.24e-11	BnaA08g01880D	chrA08	1528727	1529616	-	213	-	-	-
BnaAnng28400D	0	0	0	2.77128	258.279	122.944	0	127.998	9.4489	0.000142765	0.00217122	BnaAnng28400D	chrAnn_random	32449233	32452545	+	2115	-	PF01095:Pectinesterase|PF04043:Plant invertase/pectin methylesterase inhibitor	-
BnaA04g19670D	0	0	0.850758	109.928	121.372	152.582	0.283586	127.961	8.48534	3.89e-12	2.45e-10	BnaA04g19670D	chrA04	15408002	15408220	+	219	-	-	-
BnaAnng17960D	18.4425	14.7186	10.2091	84.0622	159.24	140.508	14.4567	127.937	3.15648	4.05e-14	3.35e-12	BnaAnng17960D	chrAnn_random	18867357	18871014	+	3237	-	PF14570:RING/Ubox like zinc-binding domain|PF03552:Cellulose synthase	-
BnaA05g24330D	3.07375	2.2644	0	137.64	143.704	102.088	1.77938	127.811	6.26466	5.39e-18	7.02e-16	BnaA05g24330D	chrA05	18223559	18224148	+	462	-	-	-
BnaA02g04730D	26.6391	32.8337	12.7614	140.412	123.314	119.651	24.0781	127.792	2.42978	8.08e-11	4.21e-09	BnaA02g04730D	chrA02	2097076	2098048	+	798	-	PF03105:SPX domain	SPX
BnaC04g05270D	40.9833	53.2133	40.8364	77.5959	198.079	107.576	45.011	127.75	1.50813	0.000162156	0.00242518	BnaC04g05270D	chrC04	3733320	3736868	+	1611	-	PF03109:ABC1 family	ABC1
BnaA08g19130D	2.04916	1.1322	0.850758	6.46633	218.469	158.071	1.34404	127.669	6.58478	1.9e-09	8.27e-08	BnaA08g19130D	chrA08	14752757	14753110	+	354	-	-	-
BnaC03g12030D	0	0	0	66.5108	125.256	191.003	0	127.59	9.44237	9e-14	7.11e-12	BnaC03g12030D	chrC03	5831297	5833162	-	1134	-	PF00022:Actin	Actin
BnaA01g27830D	2.04916	3.39659	0.850758	172.743	106.807	103.185	2.09884	127.579	5.99928	3.97e-18	5.24e-16	BnaA01g27830D	chrA01	19405731	19407660	+	1452	-	PF00282:Pyridoxal-dependent decarboxylase conserved domain	-
BnaCnng44810D	21.5162	22.644	7.65682	160.734	117.488	104.283	17.2723	127.502	2.90936	1.02e-11	6.03e-10	BnaCnng44810D	chrCnn_random	43961274	43964077	+	1146	-	PF13839:GDSL/SGNH-like Acyl-Esterase family found in Pmr5 and Cas1p|PF14416:PMR5 N terminal Domain	-
BnaA09g05460D	63.5241	50.9489	55.2993	108.08	135.937	138.312	56.5908	127.443	1.16894	1.87e-05	0.00036475	BnaA09g05460D	chrA09	2683396	2684199	+	804	-	PF02701:Dof domain, zinc finger	zf-Dof
BnaA10g07320D	49.1799	70.1963	40.8364	138.564	127.198	116.358	53.4042	127.373	1.26457	2.69e-05	0.000504163	BnaA10g07320D	chrA10	5757867	5759416	-	843	-	PF06764:Protein of unknown function (DUF1223)	-
BnaCnng03700D	0	0	0	68.3583	154.385	158.071	0	126.938	9.43558	5.98e-14	4.82e-12	BnaCnng03700D	chrCnn_random	2872592	2873182	-	591	-	PF04043:Plant invertase/pectin methylesterase inhibitor	-
BnaC05g38130D	36.885	30.5693	31.478	93.2998	148.559	138.312	32.9774	126.724	1.94088	2.94e-09	1.24e-07	BnaC05g38130D	chrC05	36941426	36943293	-	1080	-	PF02365:No apical meristem (NAM) protein	NAM
BnaC05g31870D	1.02458	2.2644	3.40303	2.77128	221.382	155.876	2.23067	126.676	5.81654	0.000102219	0.00163195	BnaC05g31870D	chrC05	31226812	31227165	-	354	-	PF02519:Auxin responsive protein	Auxin_inducible
BnaA06g18100D	4.09833	5.66099	11.9106	180.133	57.2875	141.605	7.22331	126.342	4.09808	6.25e-13	4.42e-11	BnaA06g18100D	chrA06	10346781	10347254	+	474	-	PF00011:Hsp20/alpha crystallin family	-
BnaC07g26590D	1.02458	0	2.55227	106.232	139.82	132.824	1.19229	126.292	6.59363	9.39e-17	1.03e-14	BnaC07g26590D	chrC07	32477855	32480603	-	1713	-	PF00254:FKBP-type peptidyl-prolyl cis-trans isomerase	FKBP_C
BnaC06g40550D	23.5654	16.983	24.672	112.699	124.285	141.605	21.7401	126.196	2.52532	1.41e-14	1.23e-12	BnaC06g40550D	chrC06	37068115	37070474	+	1569	-	PF00370:FGGY family of carbohydrate kinases, N-terminal domain|PF02782:FGGY family of carbohydrate kinases, C-terminal domain	FGGY_N
BnaA10g11690D	2.04916	0	0	113.623	157.298	107.576	0.683055	126.166	7.57766	1.85e-12	1.21e-10	BnaA10g11690D	chrA10	9823183	9824556	-	945	-	PF00335:Tetraspanin family	Tetraspannin
BnaC03g23810D	19.4671	35.0981	16.1644	109.928	130.111	138.312	23.5765	126.117	2.438	2.53e-11	1.41e-09	BnaC03g23810D	chrC03	13295405	13297445	-	984	-	PF00249:Myb-like DNA-binding domain	Myb_DNA-binding
BnaC03g12580D	3.07375	0	1.70152	32.3316	154.385	191.003	1.59175	125.906	6.26769	1.7e-12	1.12e-10	BnaC03g12580D	chrC03	6067690	6068548	+	462	-	-	-
BnaC04g43420D	52.2537	43.0235	47.6424	145.03	100.01	131.726	47.6399	125.589	1.39709	1.9e-06	4.7e-05	BnaC04g43420D	chrC04	43720455	43723447	-	1413	-	PF00642:Zinc finger C-x8-C-x5-C-x3-H type (and similar)	zf-CCCH
BnaCnng50150D	0	1.1322	0	169.972	108.749	97.6967	0.377399	125.473	8.46009	7.6e-12	4.57e-10	BnaCnng50150D	chrCnn_random	49724004	49725698	-	1425	-	PF00232:Glycosyl hydrolase family 1	Glyco_hydro_1
BnaC04g28060D	0	1.1322	1.70152	4.6188	205.847	165.755	0.944571	125.407	7.01154	8.9e-09	3.47e-07	BnaC04g28060D	chrC04	29471181	29473081	+	1374	-	PF08244:Glycosyl hydrolases family 32 C terminal|PF00251:Glycosyl hydrolases family 32 N-terminal domain	-
BnaA09g47390D	0	0	0	52.6544	164.095	159.169	0	125.306	9.41705	1.94e-13	1.47e-11	BnaA09g47390D	chrA09	31961097	31962706	+	675	-	PF02115:RHO protein GDP dissociation inhibitor	-
BnaC04g03120D	30.7375	28.3049	21.2689	88.681	138.849	148.192	26.7705	125.241	2.23152	3.31e-10	1.59e-08	BnaC04g03120D	chrC04	2266128	2267620	+	1350	-	PF00201:UDP-glucoronosyl and UDP-glucosyl transferase	UDPGT
BnaA03g35490D	0	0	0	228.169	80.591	66.9607	0	125.24	9.4193	3.79e-13	2.79e-11	BnaA03g35490D	chrA03	17331916	17334003	+	1290	-	PF00083:Sugar (and other) transporter	Sugar_tr
BnaC02g01570D	4.09833	3.39659	0	151.497	167.979	55.9835	2.49831	125.153	5.72654	7.11e-15	6.42e-13	BnaC02g01570D	chrC02	633723	637275	+	2613	-	PF01277:Oleosin	-
BnaA01g32900D	51.2291	44.1557	56.15	96.9949	154.385	124.042	50.5116	125.141	1.30396	1.92e-05	0.000372224	BnaA01g32900D	chrA01	22204073	22206545	+	567	-	PF03195:Lateral organ boundaries (LOB) domain	-
BnaA09g09490D	0	0	0	41.5692	151.472	182.221	0	125.087	9.41432	5.35e-13	3.82e-11	BnaA09g09490D	chrA09	4750198	4752325	-	1404	-	PF16656:Purple acid Phosphatase, N-terminal domain|PF14008:Iron/zinc purple acid phosphatase-like protein C|PF00149:Calcineurin-like phosphoesterase	Metallophos
BnaC05g49230D	39.9587	52.0811	51.0455	135.793	128.169	110.869	47.6951	124.944	1.39023	7.09e-07	1.93e-05	BnaC05g49230D	chrC05_random	138821	141938	-	2856	-	PF00069:Protein kinase domain|PF08263:Leucine rich repeat N-terminal domain|PF13855:Leucine rich repeat	Pkinase
BnaC06g00080D	42.0079	55.4777	28.075	185.676	106.807	82.3287	41.8535	124.937	1.58836	0.000105546	0.00167539	BnaC06g00080D	chrC06	177895	178960	-	582	-	-	-
BnaC09g52710D	45.0816	49.8167	40.8364	121.936	133.995	118.553	45.2449	124.828	1.46946	7.38e-08	2.43e-06	BnaC09g52710D	chrC09_random	2161131	2161334	-	204	-	-	-
BnaA07g16700D	7.17208	12.4542	3.40303	181.981	75.7361	116.358	7.67643	124.692	4.0627	2.76e-14	2.33e-12	BnaA07g16700D	chrA07	14134842	14137089	+	1284	-	PF13839:GDSL/SGNH-like Acyl-Esterase family found in Pmr5 and Cas1p|PF14416:PMR5 N terminal Domain	-
BnaA09g52740D	11.2704	11.322	35.7318	109.928	138.849	125.14	19.4414	124.639	2.65317	6.3e-09	2.52e-07	BnaA09g52740D	chrA09_random	602151	604128	+	1773	-	PF03321:GH3 auxin-responsive promoter	-
BnaC07g20950D	11.2704	6.79319	25.5227	123.784	121.372	128.433	14.5288	124.53	3.06242	1.85e-12	1.21e-10	BnaC07g20950D	chrC07	27590945	27591583	-	639	-	PF04043:Plant invertase/pectin methylesterase inhibitor	-
BnaC01g14190D	10.2458	7.92538	6.80606	236.483	77.678	59.2766	8.32576	124.479	3.90951	6.41e-11	3.4e-09	BnaC01g14190D	chrC01	9443965	9449181	+	765	-	-	-
BnaC06g29150D	0	0	0	130.25	131.082	111.967	0	124.433	9.409	1.19e-14	1.06e-12	BnaC06g29150D	chrC06	30207859	30209458	+	699	-	PF01596:O-methyltransferase	-
BnaA04g19180D	1.02458	4.52879	3.40303	112.699	140.791	119.651	2.98547	124.38	5.38942	6.08e-21	1.08e-18	BnaA04g19180D	chrA04	15201711	15204982	-	1389	-	PF02803:Thiolase, C-terminal domain|PF00108:Thiolase, N-terminal domain	Thiolase_C
BnaA08g30830D	11.2704	24.9083	30.6273	24.9415	224.295	122.944	22.2687	124.06	2.47398	0.000176496	0.0026109	BnaA08g30830D	chrA08_random	1721574	1722322	+	561	-	PF00188:Cysteine-rich secretory protein family	SCP
BnaC05g42780D	53.2783	60.0065	44.2394	109.004	157.298	105.381	52.5081	123.894	1.24472	4.9e-05	0.00085621	BnaC05g42780D	chrC05	39967995	39972586	-	2121	-	PF00221:Aromatic amino acid lyase	-
BnaA10g12900D	9.22124	5.66099	11.0599	211.541	86.4168	73.5469	8.64736	123.835	3.82442	1.87e-12	1.22e-10	BnaA10g12900D	chrA10	10509237	10513003	+	1722	-	PF07732:Multicopper oxidase|PF07731:Multicopper oxidase|PF00394:Multicopper oxidase	-
BnaC08g41880D	0	0	0.850758	0.923761	239.831	130.628	0.283586	123.794	8.43892	0.000273451	0.00378943	BnaC08g41880D	chrC08	36260199	36260615	-	417	-	PF05938:Plant self-incompatibility protein S1	Self-incomp_S1
BnaC04g03870D	39.9587	46.4201	47.6424	110.851	158.269	102.088	44.6738	123.736	1.46971	2.2e-06	5.37e-05	BnaC04g03870D	chrC04	2868063	2868965	+	852	-	PF00847:AP2 domain	AP2
BnaC09g04900D	28.6883	32.8337	17.0152	113.623	112.633	144.898	26.1791	123.718	2.25543	1.04e-10	5.35e-09	BnaC09g04900D	chrC09	2843733	2844432	+	639	-	PF02893:GRAM domain	GRAM
BnaA07g13700D	42.0079	57.7421	32.3288	130.25	105.836	135.019	44.0263	123.702	1.50087	2.44e-06	5.9e-05	BnaA07g13700D	chrA07	12076971	12077837	+	771	-	PF13912:C2H2-type zinc finger	-
BnaC06g43330D	0	1.1322	0	118.241	133.024	119.651	0.377399	123.639	8.43731	4.28e-12	2.67e-10	BnaC06g43330D	chrC06_random	2783562	2784738	+	435	-	PF00164:Ribosomal protein S12/S23	Ribosomal_S12
BnaA01g29300D	28.6883	58.8743	62.9561	89.6048	124.285	156.973	50.1729	123.621	1.2967	0.00063034	0.00765147	BnaA01g29300D	chrA01	20237589	20238081	-	441	-	-	-
BnaC03g16150D	69.6716	50.9489	47.6424	147.802	108.749	114.162	56.0876	123.571	1.14302	0.000127214	0.00196916	BnaC03g16150D	chrC03	8169058	8174149	+	2733	-	PF08414:Respiratory burst NADPH oxidase|PF08030:Ferric reductase NAD binding domain|PF01794:Ferric reductase like transmembrane component|PF08022:FAD-binding domain	Ferric_reduct
BnaC09g30560D	56.352	75.8572	47.6424	141.335	109.72	119.651	59.9506	123.569	1.05195	0.000362031	0.00479558	BnaC09g30560D	chrC09	33549820	33554104	+	1095	-	PF00891:O-methyltransferase|PF08100:Dimerisation domain	-
BnaA10g30020D	2.04916	4.52879	1.70152	198.609	106.807	64.7652	2.75982	123.394	5.53111	1.34e-15	1.32e-13	BnaA10g30020D	chrA10_random	2026432	2028719	-	843	-	PF00249:Myb-like DNA-binding domain	Myb_DNA-binding
BnaA09g30820D	30.7375	28.3049	29.7765	133.022	126.227	110.869	29.6063	123.373	2.05914	4.52e-12	2.81e-10	BnaA09g30820D	chrA09	22949978	22952679	+	969	-	PF00650:CRAL/TRIO domain	-
BnaC07g28310D	0	0	0	4.6188	228.179	137.214	0	123.337	9.39536	4.92e-05	0.000860308	BnaC07g28310D	chrC07	33479807	33482229	-	2037	-	PF04043:Plant invertase/pectin methylesterase inhibitor|PF01095:Pectinesterase	-
BnaA09g49180D	8.19666	18.1152	13.6121	142.259	15.5356	211.859	13.308	123.218	3.21287	8.83e-06	0.000187394	BnaA09g49180D	chrA09	32781085	32782202	-	573	-	PF03195:Lateral organ boundaries (LOB) domain	-
BnaA07g22910D	5.12291	1.1322	4.25379	82.2147	155.356	131.726	3.50297	123.099	5.09718	1.21e-18	1.67e-16	BnaA07g22910D	chrA07	17342706	17349532	-	3573	-	PF05879:Root hair defective 3 GTP-binding protein (RHD3)|PF01582:TIR domain|PF00931:NB-ARC domain	TIR
BnaA05g04450D	43.0325	40.7591	43.3887	90.5286	147.588	130.628	42.3934	122.915	1.5333	1.02e-06	2.68e-05	BnaA05g04450D	chrA05	2385693	2386595	+	849	-	PF00847:AP2 domain	AP2
BnaA02g30550D	0	0	0	61.892	157.298	149.289	0	122.826	9.38822	1.12e-13	8.71e-12	BnaA02g30550D	chrA02	22093531	22094034	+	504	-	PF00582:Universal stress protein family	Usp
BnaC08g05510D	0	2.2644	0.850758	11.0851	205.847	151.485	1.03838	122.806	6.91948	5.01e-06	0.000113205	BnaC08g05510D	chrC08	7393685	7395545	+	963	-	-	-
BnaC06g25320D	0	0	0	18.4752	178.659	171.244	0	122.793	9.38883	2.74e-07	8.12e-06	BnaC06g25320D	chrC06	26908121	26909691	-	960	-	PF00917:MATH domain	MATH
BnaA07g05600D	36.885	57.7421	49.344	120.089	133.024	115.26	47.9903	122.791	1.35821	2.95e-06	7.02e-05	BnaA07g05600D	chrA07	5901075	5901680	-	447	-	PF08523:Multiprotein bridging factor 1|PF01381:Helix-turn-helix	HTH_3
BnaAnng17790D	0	0	0	114.546	120.401	132.824	0	122.59	9.38601	1.38e-14	1.21e-12	BnaAnng17790D	chrAnn_random	18749415	18750663	-	1044	-	PF03195:Lateral organ boundaries (LOB) domain	-
BnaC08g22630D	20.4916	35.0981	7.65682	222.626	66.9973	77.9378	21.0822	122.52	2.55564	1.85e-05	0.000361578	BnaC08g22630D	chrC08	25254366	25255126	-	591	-	-	-
BnaC03g46580D	1.02458	0	0	1.84752	200.992	164.657	0.341527	122.499	8.42367	0.000107694	0.0017048	BnaC03g46580D	chrC03	31570992	31577619	-	3261	-	PF02140:Galactose binding lectin domain|PF01301:Glycosyl hydrolases family 35	-
BnaA02g25520D	16.3933	18.1152	26.3735	192.142	103.894	71.3515	20.294	122.463	2.58665	1.36e-08	5.13e-07	BnaA02g25520D	chrA02	18743699	18745201	+	1185	-	PF03188:Eukaryotic cytochrome b561|PF04526:Protein of unknown function (DUF568)	Cytochrom_B561
BnaA07g19880D	39.9587	62.2709	42.5379	121.013	116.517	129.53	48.2558	122.353	1.34921	4.49e-06	0.000102312	BnaA07g19880D	chrA07	15772835	15775302	-	1569	-	PF02782:FGGY family of carbohydrate kinases, C-terminal domain|PF00370:FGGY family of carbohydrate kinases, N-terminal domain	FGGY_N
BnaA01g26790D	0	1.1322	0.850758	94.2236	153.414	118.553	0.660985	122.064	7.53293	3.06e-12	1.95e-10	BnaA01g26790D	chrA01	18765350	18766213	+	825	-	PF05678:VQ motif	-
BnaC01g36420D	59.4258	69.0641	50.1947	132.098	100.01	133.921	59.5615	122.01	1.03969	0.000275679	0.00381535	BnaC01g36420D	chrC01	35694094	35695395	+	624	-	PF04520:Senescence regulator	-
BnaC08g00600D	4.09833	3.39659	4.25379	96.9949	142.733	126.237	3.91624	121.989	4.94948	5.63e-21	1.01e-18	BnaC08g00600D	chrC08	433487	434267	-	483	-	PF03061:Thioesterase superfamily	4HBT
BnaC07g47420D	0	0	0	59.1207	131.082	174.537	0	121.58	9.37291	1.66e-13	1.26e-11	BnaC07g47420D	chrC07	44641599	44642528	+	693	-	PF06651:Protein of unknown function (DUF1163)	-
BnaC07g18740D	0	2.2644	2.55227	8.31385	216.528	139.41	1.60556	121.417	6.23063	3.37e-05	0.000615388	BnaC07g18740D	chrC07	25406273	25407506	-	525	-	PF01190:Pollen proteins Ole e I like	-
BnaC05g06040D	11.2704	7.92538	9.35834	187.523	109.72	66.9607	9.51804	121.401	3.67243	2.43e-13	1.82e-11	BnaC05g06040D	chrC05	2989726	2991648	+	1005	-	PF00620:RhoGAP domain|PF00786:P21-Rho-binding domain	RhoGAP
BnaC07g34120D	8.19666	11.322	12.7614	81.2909	183.514	98.7944	10.76	121.2	3.4875	1.15e-13	8.96e-12	BnaC07g34120D	chrC07	37073101	37077472	+	1740	-	PF13906:C-terminus of AA_permease|PF13520:Amino acid permease	-
BnaA06g20460D	0	0	0	32.3316	171.863	159.169	0	121.121	9.36823	1.62e-12	1.07e-10	BnaA06g20460D	chrA06	13958243	13960092	+	1134	-	PF00022:Actin	Actin
BnaA09g12900D	5.12291	14.7186	11.9106	169.972	100.01	93.3058	10.584	121.096	3.52151	3.9e-14	3.24e-12	BnaA09g12900D	chrA09	6914547	6916351	+	960	-	PF01694:Rhomboid family	Rhomboid
BnaA04g22900D	15.3687	19.2474	40.8364	121.013	132.053	109.772	25.1508	120.946	2.24653	1.88e-08	6.9e-07	BnaA04g22900D	chrA04	17127659	17127931	-	249	-	-	-
BnaA09g24180D	21.5162	23.7762	12.7614	178.286	74.7651	109.772	19.3512	120.941	2.65803	2.03e-09	8.82e-08	BnaA09g24180D	chrA09	16854163	16856965	+	1185	-	PF00107:Zinc-binding dehydrogenase|PF08240:Alcohol dehydrogenase GroES-like domain	ADH_zinc_N
BnaC03g38560D	5.12291	6.79319	8.50758	77.5959	129.14	155.876	6.80789	120.87	4.1344	2.24e-17	2.7e-15	BnaC03g38560D	chrC03	23696038	23698116	+	981	-	PF00076:RNA recognition motif. (a.k.a. RRM, RBD, or RNP domain)	RRM_1
BnaC09g12000D	14.3442	7.92538	5.95531	65.587	149.53	147.094	9.40828	120.737	3.69183	2.59e-13	1.93e-11	BnaC09g12000D	chrC09	8332083	8334774	-	1713	-	PF00651:BTB/POZ domain|PF12313:NPR1/NIM1 like defence protein C terminal	BTB
BnaC03g12570D	6.14749	1.1322	0.850758	10.1614	200.992	150.387	2.71015	120.513	5.48181	5.55e-05	0.000958807	BnaC03g12570D	chrC03	6064453	6067589	+	1701	-	PF03009:Glycerophosphoryl diester phosphodiesterase family	-
BnaA08g23970D	0	1.1322	4.25379	7.39009	213.615	140.508	1.79533	120.504	6.03383	0.000165066	0.00246377	BnaA08g23970D	chrA08	16932152	16934369	+	1377	-	PF04431:Pectate lyase, N terminus|PF00544:Pectate lyase	-
BnaAnng18990D	25.6146	52.0811	13.6121	94.2236	158.269	107.576	30.4359	120.023	1.99571	2.17e-05	0.000415574	BnaAnng18990D	chrAnn_random	20231770	20232847	+	1002	-	PF00168:C2 domain	C2
BnaA09g51080D	0	0	0	51.7306	94.1846	214.055	0	119.99	9.35357	7.19e-13	5.02e-11	BnaA09g51080D	chrA09	33659610	33662608	-	2217	-	PF00888:Cullin family|PF10557:Cullin protein neddylation domain	Cullin
BnaC03g57490D	0	0	0	109.004	133.024	117.456	0	119.828	9.35374	1.86e-14	1.61e-12	BnaC03g57490D	chrC03	46822070	46823669	+	987	-	PF00244:14-3-3 protein	-
BnaA07g23960D	7.17208	23.7762	12.7614	171.819	97.0975	90.0127	14.5699	119.643	3.05424	1.46e-10	7.36e-09	BnaA07g23960D	chrA07	17905374	17906519	-	1122	-	PF01471:Putative peptidoglycan binding domain|PF00413:Matrixin	PG_binding_1
BnaA08g14630D	17.4179	46.4201	34.8811	193.99	73.7941	91.1104	32.9064	119.631	1.86636	0.000104545	0.00166198	BnaA08g14630D	chrA08	12324902	12326690	+	1221	-	PF00544:Pectate lyase	-
BnaC08g50100D	1.02458	2.2644	0.850758	7.39009	188.369	162.462	1.37991	119.407	6.4748	2.03e-09	8.83e-08	BnaC08g50100D	chrC08_random	4485977	4489932	-	2916	-	PF05664:Plant family of unknown function (DUF810)	-
BnaA03g24410D	9.22124	6.79319	8.50758	110.851	89.3297	156.973	8.174	119.051	3.8554	7.53e-18	9.61e-16	BnaA03g24410D	chrA03	11752618	11758900	+	1053	-	PF14226:non-haem dioxygenase in morphine synthesis N-terminal|PF03171:2OG-Fe(II) oxygenase superfamily	2OG-FeII_Oxy
BnaC09g34820D	19.4671	20.3796	19.5674	95.1474	145.646	116.358	19.8047	119.051	2.58839	1.58e-13	1.21e-11	BnaC09g34820D	chrC09	38268938	38269369	+	432	-	PF08137:DVL family	-
BnaAnng11580D	26.6391	16.983	37.4334	64.6633	141.762	150.387	27.0185	118.938	2.1243	1.64e-06	4.12e-05	BnaAnng11580D	chrAnn_random	12538995	12541173	+	1443	-	PF01490:Transmembrane amino acid transporter protein	Aa_trans
BnaA08g15610D	28.6883	24.9083	41.6871	133.945	100.981	121.846	31.7613	118.924	1.89187	1.09e-08	4.19e-07	BnaA08g15610D	chrA08	12971674	12972591	+	858	-	PF00249:Myb-like DNA-binding domain	Myb_DNA-binding
BnaC03g40560D	7.17208	4.52879	8.50758	23.094	137.879	195.393	6.73615	118.789	4.12515	4.07e-09	1.68e-07	BnaC03g40560D	chrC03	25492304	25493185	+	549	-	PF02298:Plastocyanin-like domain	Cu_bind_like
BnaC07g35040D	48.1554	55.4777	38.2841	132.098	79.62	143.801	47.3057	118.506	1.32962	0.000102919	0.00164132	BnaC07g35040D	chrC07	37581408	37586662	+	3639	-	PF00005:ABC transporter|PF00664:ABC transporter transmembrane region	ABC_tran
BnaA02g15110D	17.4179	33.9659	5.10455	181.981	102.923	70.2538	18.8295	118.386	2.67456	4.77e-06	0.000108334	BnaA02g15110D	chrA02	8676387	8677842	+	951	-	PF01657:Salt stress response/antifungal	-
BnaA10g00230D	0	1.1322	0	39.7217	173.805	141.605	0.377399	118.377	8.37347	1.31e-10	6.64e-09	BnaA10g00230D	chrA10	143342	144786	-	618	-	PF00412:LIM domain	LIM
BnaA02g09470D	17.4179	26.0405	11.9106	129.327	15.5356	209.664	18.4564	118.175	2.68484	0.000153711	0.00231509	BnaA02g09470D	chrA02	4702096	4702919	+	450	-	PF12490:Breast carcinoma amplified sequence 3	-
BnaCnng46670D	0	0	0	93.2998	120.401	140.508	0	118.069	9.33101	3.13e-14	2.61e-12	BnaCnng46670D	chrCnn_random	46124187	46124924	-	339	-	-	-
BnaCnng78530D	38.9341	43.0235	50.1947	113.623	136.908	103.185	44.0508	117.905	1.41708	1.39e-06	3.54e-05	BnaCnng78530D	chrCnn_random	80264225	80265156	+	636	-	PF04043:Plant invertase/pectin methylesterase inhibitor	-
BnaA05g37220D	17.4179	33.9659	24.672	103.461	134.966	115.26	25.3519	117.896	2.22446	1.73e-10	8.62e-09	BnaA05g37220D	chrA05_random	2923180	2924657	-	627	-	PF01583:Adenylylsulphate kinase	-
BnaA10g08520D	2.04916	2.2644	7.65682	223.55	57.2875	72.4492	3.99013	117.762	4.83384	8.48e-12	5.07e-10	BnaA10g08520D	chrA10	7245764	7248394	-	1548	-	PF01501:Glycosyl transferase family 8	Glyco_transf_8
BnaA04g20780D	15.3687	12.4542	9.35834	50.8068	164.095	138.312	12.3937	117.738	3.25435	2.51e-10	1.23e-08	BnaA04g20780D	chrA04	15929635	15931921	-	1410	-	PF00450:Serine carboxypeptidase	Peptidase_S10
BnaC03g22940D	18.4425	9.05758	12.7614	9.23761	192.253	151.485	13.4205	117.658	3.12935	5.81e-05	0.000997969	BnaC03g22940D	chrC03	12717998	12719997	+	1590	-	PF00454:Phosphatidylinositol 3- and 4-kinase	PI3_PI4_kinase
BnaA03g36500D	0	0	0	103.461	126.227	122.944	0	117.544	9.32549	2.34e-14	1.99e-12	BnaA03g36500D	chrA03	17874319	17875913	+	789	-	PF01657:Salt stress response/antifungal	-
BnaA03g47540D	3.07375	0	0.850758	84.0622	130.111	138.312	1.30817	117.495	6.47664	1.44e-15	1.41e-13	BnaA03g47540D	chrA03	24385860	24387824	-	642	-	PF00241:Cofilin/tropomyosin-type actin-binding protein	Cofilin_ADF
BnaA05g35740D	0	0	0	75.7484	162.153	114.162	0	117.355	9.32332	8.41e-14	6.65e-12	BnaA05g35740D	chrA05_random	1153962	1155178	-	375	-	-	-
BnaC07g16580D	24.59	32.8337	30.6273	104.385	112.633	135.019	29.3503	117.346	1.99841	2.06e-10	1.02e-08	BnaC07g16580D	chrC07	22524666	22525933	-	1110	-	PF04788:Protein of unknown function (DUF620)	-
BnaA09g39480D	10.2458	21.5118	3.40303	186.6	78.649	86.7195	11.7202	117.323	3.3564	9.22e-09	3.58e-07	BnaA09g39480D	chrA09	28004333	28005644	-	969	-	PF02365:No apical meristem (NAM) protein	NAM
BnaA03g48600D	15.3687	19.2474	15.3136	154.268	85.4458	111.967	16.6432	117.227	2.8238	4.94e-13	3.54e-11	BnaA03g48600D	chrA03	24923358	24924691	+	522	-	PF06749:Protein of unknown function (DUF1218)	-
BnaC06g29620D	13.3196	11.322	8.50758	98.8424	116.517	136.117	11.0497	117.159	3.4178	5.35e-18	6.97e-16	BnaC06g29620D	chrC06	30512423	30512563	-	141	-	-	-
BnaAnng32120D	12.295	27.1727	15.3136	152.421	49.5197	149.289	18.2605	117.077	2.69007	1.6e-07	4.96e-06	BnaAnng32120D	chrAnn_random	36683748	36684789	+	849	-	PF00249:Myb-like DNA-binding domain	Myb_DNA-binding
BnaA09g28950D	2.04916	0	0	103.461	118.459	128.433	0.683055	116.784	7.46505	3.07e-12	1.96e-10	BnaA09g28950D	chrA09	21788246	21789786	-	810	-	PF00244:14-3-3 protein	-
BnaC08g07320D	21.5162	29.4371	45.0902	141.335	33.9841	174.537	32.0145	116.619	1.85886	0.000861841	0.00994931	BnaC08g07320D	chrC08	10352451	10353853	+	1071	-	PF00891:O-methyltransferase|PF08100:Dimerisation domain	-
BnaA06g18840D	0	3.39659	0	157.963	12.6227	178.928	1.1322	116.504	6.74826	0.000161752	0.00242027	BnaA06g18840D	chrA06	11090057	11093708	-	1491	-	PF07993:Male sterility protein|PF03015:Male sterility protein	NAD_binding_4
BnaC08g12180D	51.2291	33.9659	36.5826	152.421	126.227	70.2538	40.5925	116.3	1.5214	6.5e-05	0.00110098	BnaC08g12180D	chrC08	17386128	17387956	-	1014	-	PF03492:SAM dependent carboxyl methyltransferase	-
BnaCnng26850D	3.07375	11.322	7.65682	68.3583	158.269	121.846	7.35085	116.158	3.9927	3.93e-14	3.26e-12	BnaCnng26850D	chrCnn_random	25304325	25307130	-	1650	-	PF17047:Synaptotagmin-like mitochondrial-lipid-binding domain|PF00168:C2 domain	C2
BnaA10g07190D	0	0	1.70152	2.77128	191.282	153.68	0.567172	115.911	7.58282	0.000249515	0.00349793	BnaA10g07190D	chrA10	5649902	5650722	-	417	-	-	-
BnaA10g20610D	12.295	22.644	9.35834	128.403	77.678	141.605	14.7658	115.895	2.99525	1.21e-11	7.06e-10	BnaA10g20610D	chrA10	14355102	14355566	+	465	-	PF00011:Hsp20/alpha crystallin family	-
BnaC01g42890D	21.5162	26.0405	21.2689	106.232	118.459	122.944	22.9419	115.879	2.34192	2.35e-13	1.76e-11	BnaC01g42890D	chrC01_random	2180917	2182991	-	552	-	PF00072:Response regulator receiver domain	Response_reg
BnaA02g13730D	14.3442	19.2474	17.8659	138.564	31.0712	177.83	17.1525	115.822	2.75485	1.93e-06	4.76e-05	BnaA02g13730D	chrA02	7553643	7554695	+	858	-	PF00249:Myb-like DNA-binding domain	Myb_DNA-binding
BnaC04g44540D	6.14749	29.4371	41.6871	42.493	169.921	135.019	25.7573	115.811	2.16222	0.000654336	0.00789141	BnaC04g44540D	chrC04	44475734	44479186	-	1005	-	-	-
BnaC08g25460D	0	0	0	6.46633	181.572	159.169	0	115.736	9.30352	1.92e-05	0.000372582	BnaC08g25460D	chrC08	27168752	27171061	-	1596	-	PF00083:Sugar (and other) transporter	Sugar_tr
BnaA03g16270D	9.22124	21.5118	21.2689	121.013	109.72	116.358	17.334	115.697	2.73491	3.77e-13	2.77e-11	BnaA03g16270D	chrA03	7593332	7596690	+	1995	-	PF01756:Acyl-CoA oxidase|PF14749:Acyl-coenzyme A oxidase N-terminal|PF02770:Acyl-CoA dehydrogenase, middle domain	-
BnaC07g33520D	34.8358	56.6099	22.1197	132.098	76.7071	137.214	37.8551	115.34	1.6188	0.000100779	0.00161378	BnaC07g33520D	chrC07	36716078	36717003	+	660	-	-	-
BnaA10g14730D	0	0	0	71.1296	139.82	135.019	0	115.323	9.29724	9.31e-14	7.32e-12	BnaA10g14730D	chrA10	11659878	11661584	-	501	-	PF02519:Auxin responsive protein	Auxin_inducible
BnaA07g36160D	15.3687	18.1152	15.3136	143.183	95.1556	107.576	16.2658	115.305	2.83197	1.64e-14	1.43e-12	BnaA07g36160D	chrA07_random	174197	176896	-	1857	-	PF00069:Protein kinase domain	Pkinase
BnaA09g40720D	16.3933	46.4201	30.6273	121.013	43.6939	181.123	31.1469	115.277	1.89026	0.000495114	0.00626533	BnaA09g40720D	chrA09	28575639	28578322	-	1470	-	PF01650:Peptidase C13 family	-
BnaA08g26430D	51.2291	65.6675	39.1349	112.699	132.053	100.99	52.0105	115.247	1.15778	0.000184717	0.00271585	BnaA08g26430D	chrA08	17892871	17895762	+	1872	-	PF02781:Glucose-6-phosphate dehydrogenase, C-terminal domain|PF00479:Glucose-6-phosphate dehydrogenase, NAD binding domain	G6PD_C
BnaC02g12790D	22.5408	43.0235	25.5227	100.69	133.995	110.869	30.3624	115.185	1.9348	3.88e-08	1.34e-06	BnaC02g12790D	chrC02	8142749	8146597	-	852	-	PF00069:Protein kinase domain	Pkinase
BnaC06g23890D	0	0	0	96.0711	150.501	98.7944	0	115.122	9.29644	5.2e-14	4.22e-12	BnaC06g23890D	chrC06	25621684	25626008	-	2433	-	PF05879:Root hair defective 3 GTP-binding protein (RHD3)	-
BnaCnng19580D	0	0	0	122.86	113.604	108.674	0	115.046	9.29563	2.68e-14	2.27e-12	BnaCnng19580D	chrCnn_random	18357143	18358716	+	945	-	PF00335:Tetraspanin family	Tetraspannin
BnaC07g01990D	1.02458	3.39659	3.40303	67.4345	143.704	133.921	2.60807	115.02	5.45062	1.03e-16	1.13e-14	BnaC07g01990D	chrC07	2664158	2666143	-	1155	-	PF13855:Leucine rich repeat	-
BnaA09g54660D	0	0	0	49.8831	148.559	145.996	0	114.813	9.29078	4.09e-13	2.99e-11	BnaA09g54660D	chrA09_random	2752394	2755394	-	1968	-	PF03141:Putative S-adenosyl-L-methionine-dependent methyltransferase	-
BnaC09g26090D	9.22124	7.92538	6.80606	105.309	121.372	117.456	7.98423	114.712	3.85333	1.57e-20	2.66e-18	BnaC09g26090D	chrC09	25876013	25880576	+	2202	-	PF00501:AMP-binding enzyme	AMP-binding
BnaA06g09680D	51.2291	53.2133	42.5379	96.0711	128.169	119.651	48.9934	114.63	1.23016	2.18e-05	0.000416645	BnaA06g09680D	chrA06	5174235	5174840	+	606	-	PF04043:Plant invertase/pectin methylesterase inhibitor	-
BnaA09g22150D	1.02458	0	0	88.681	123.314	131.726	0.341527	114.574	8.32602	1.26e-11	7.34e-10	BnaA09g22150D	chrA09	14727049	14730917	-	2001	-	PF00501:AMP-binding enzyme	AMP-binding
BnaC03g18750D	0	3.39659	0	82.2147	142.733	118.553	1.1322	114.5	6.83556	8.05e-14	6.38e-12	BnaC03g18750D	chrC03	9610518	9610733	+	216	-	-	-
BnaA06g17030D	0	0	0	115.47	112.633	115.26	0	114.454	9.28762	2.72e-14	2.3e-12	BnaA06g17030D	chrA06	9652120	9653436	+	1041	-	PF03195:Lateral organ boundaries (LOB) domain	-
BnaA05g21570D	3.07375	5.66099	2.55227	22.1703	105.836	215.152	3.76234	114.386	4.94898	3.58e-10	1.71e-08	BnaA05g21570D	chrA05	16607011	16607760	-	576	-	PF02298:Plastocyanin-like domain	Cu_bind_like
BnaC04g13500D	0	0	0	115.47	125.256	102.088	0	114.271	9.28605	3.11e-14	2.6e-12	BnaC04g13500D	chrC04	10724948	10726232	+	822	-	PF04109:Autophagy protein Apg9	-
BnaA04g21790D	58.4012	52.0811	47.6424	121.013	125.256	95.5013	52.7082	113.923	1.11616	8.24e-05	0.00135065	BnaA04g21790D	chrA04	16531764	16535006	-	1548	-	PF07690:Major Facilitator Superfamily	MFS_1
BnaA05g04980D	0	0	0	88.681	108.749	143.801	0	113.744	9.27684	5.57e-14	4.51e-12	BnaA05g04980D	chrA05	2615996	2616970	+	975	-	PF07859:alpha/beta hydrolase fold	Abhydrolase_3
BnaA08g26610D	27.6637	32.8337	12.7614	135.793	108.749	96.599	24.4196	113.714	2.23933	1.68e-08	6.21e-07	BnaA08g26610D	chrA08	17955618	17957979	-	618	-	PF01472:PUA domain	-
BnaA05g16350D	6.14749	23.7762	9.35834	93.2998	123.314	124.042	13.094	113.552	3.14238	1.36e-11	7.9e-10	BnaA05g16350D	chrA05	11038480	11041821	+	2697	-	PF03552:Cellulose synthase	-
BnaC02g31270D	11.2704	13.5864	14.4629	132.098	8.73878	199.784	13.1066	113.54	3.11276	5.91e-05	0.00101308	BnaC02g31270D	chrC02	33440545	33443748	+	2871	-	PF00069:Protein kinase domain|PF13855:Leucine rich repeat|PF08263:Leucine rich repeat N-terminal domain	Pkinase
BnaC03g60130D	16.3933	27.1727	22.1197	118.241	124.285	97.6967	21.8953	113.408	2.37882	4.24e-12	2.66e-10	BnaC03g60130D	chrC03	49311959	49313084	-	957	-	PF00388:Phosphatidylinositol-specific phospholipase C, X domain	PI-PLC-X
BnaC04g51650D	5.12291	22.644	3.40303	175.515	72.8232	91.1104	10.39	113.149	3.48117	3.08e-08	1.09e-06	BnaC04g51650D	chrC04	48888547	48891067	+	1095	-	PF02365:No apical meristem (NAM) protein	NAM
BnaA06g17510D	17.4179	22.644	21.2689	109.004	106.807	122.944	20.4436	112.918	2.4654	8.36e-14	6.62e-12	BnaA06g17510D	chrA06	9988584	9991859	+	1758	-	PF00733:Asparagine synthase|PF13537:Glutamine amidotransferase domain	-
BnaA10g20620D	24.59	30.5693	51.0455	58.1969	156.327	124.042	35.4016	112.855	1.66355	0.000239531	0.00337698	BnaA10g20620D	chrA10	14361104	14364245	+	2097	-	PF07714:Protein tyrosine kinase	Pkinase_Tyr
BnaC07g14820D	0	0	0	88.681	130.111	119.651	0	112.814	9.26602	4.95e-14	4.03e-12	BnaC07g14820D	chrC07	20744865	20748077	-	1617	-	PF17047:Synaptotagmin-like mitochondrial-lipid-binding domain|PF00168:C2 domain	C2
BnaA09g13250D	2.04916	1.1322	0	96.9949	127.198	114.162	1.06045	112.785	6.82546	2.51e-14	2.13e-12	BnaA09g13250D	chrA09	7289272	7291293	+	675	-	PF02115:RHO protein GDP dissociation inhibitor	-
BnaC07g14470D	51.2291	49.8167	60.4038	85.9097	128.169	124.042	53.8165	112.707	1.061	0.000430431	0.00556552	BnaC07g14470D	chrC07	20290989	20291815	+	510	-	-	-
BnaA09g12010D	6.14749	1.1322	0.850758	145.954	100.981	91.1104	2.71015	112.682	5.40795	4.16e-17	4.78e-15	BnaA09g12010D	chrA09	6304024	6304478	-	228	-	-	-
BnaC02g23400D	2.04916	28.3049	28.9258	202.304	35.9261	98.7944	19.76	112.341	2.50575	0.000789632	0.0092529	BnaC02g23400D	chrC02	20342089	20342754	-	243	-	-	-
BnaCnng44040D	22.5408	14.7186	15.3136	103.461	136.908	96.599	17.5243	112.323	2.68263	3.91e-13	2.86e-11	BnaCnng44040D	chrCnn_random	43177229	43178495	-	393	-	-	-
BnaA06g23960D	38.9341	69.0641	55.2993	106.232	116.517	114.162	54.4325	112.304	1.04764	0.000571661	0.00705133	BnaA06g23960D	chrA06	16570975	16572233	+	714	-	PF00191:Annexin	-
BnaAnng37240D	49.1799	41.8913	68.0606	123.784	102.923	109.772	53.044	112.16	1.07165	0.000403086	0.00525468	BnaAnng37240D	chrAnn_random	42204505	42206404	+	945	-	PF09752:Abhydrolase domain containing 18	-
BnaC04g31100D	3.07375	9.05758	1.70152	279.9	24.2744	31.8338	4.61095	112.003	4.62073	0.000287254	0.00395122	BnaC04g31100D	chrC04	32991820	32994585	+	1431	-	PF01619:Proline dehydrogenase	-
BnaA03g41230D	0	1.1322	0	78.5197	112.633	143.801	0.377399	111.651	8.28814	2.3e-11	1.29e-09	BnaA03g41230D	chrA03	20664663	20665607	-	780	-	PF03947:Ribosomal Proteins L2, C-terminal domain|PF00181:Ribosomal Proteins L2, RNA binding domain	Ribosomal_L2_C
BnaA09g35460D	0	0	0	31.4079	149.53	153.68	0	111.539	9.24911	2.93e-12	1.88e-10	BnaA09g35460D	chrA09	25851933	25853138	+	375	-	PF03226:Yippee zinc-binding/DNA-binding /Mis18, centromere assembly	-
BnaCnng05760D	22.5408	31.7015	28.075	108.08	108.749	117.456	27.4391	111.428	2.02355	1e-10	5.15e-09	BnaCnng05760D	chrCnn_random	5343128	5344885	-	831	-	PF01459:Eukaryotic porin	-
BnaC02g00900D	15.3687	10.1898	16.1644	101.614	139.82	92.2081	13.9076	111.214	2.98676	2.79e-14	2.35e-12	BnaC02g00900D	chrC02	357680	358857	-	936	-	PF00561:alpha/beta hydrolase fold	Abhydrolase_1
BnaA10g04790D	0	0	0	69.2821	106.807	156.973	0	111.021	9.24152	1.79e-13	1.36e-11	BnaA10g04790D	chrA10	2574561	2576471	+	1500	-	PF00083:Sugar (and other) transporter	Sugar_tr
BnaA07g18750D	1.02458	0	0	2.77128	237.889	92.2081	0.341527	110.956	8.28099	9.33e-05	0.00150827	BnaA07g18750D	chrA07	15212496	15213819	+	801	-	PF03330:Lytic transglycolase|PF01357:Pollen allergen	-
BnaC03g61610D	47.1308	52.0811	38.2841	97.9186	142.733	92.2081	45.832	110.953	1.28216	7.15e-05	0.00119568	BnaC03g61610D	chrC03	50796159	50797864	+	1059	-	PF00010:Helix-loop-helix DNA-binding domain	HLH
BnaC04g50140D	5.12291	18.1152	15.3136	145.03	25.2454	162.462	12.8506	110.913	3.10973	3.17e-06	7.48e-05	BnaC04g50140D	chrC04	47919429	47923251	+	705	-	PF02991:Autophagy protein Atg8 ubiquitin like|PF14547:Hydrophobic seed protein	-
BnaCnng05320D	10.2458	2.2644	19.5674	55.4256	135.937	140.508	10.6926	110.623	3.33634	2.5e-08	8.97e-07	BnaCnng05320D	chrCnn_random	5013749	5014868	+	1050	-	PF16913:Purine nucleobase transmembrane transport	-
BnaC08g02110D	0	0	0	109.928	120.401	100.99	0	110.439	9.23668	4.37e-14	3.6e-12	BnaC08g02110D	chrC08	1621968	1624249	+	1497	-	PF00083:Sugar (and other) transporter	Sugar_tr
BnaC08g07490D	14.3442	11.322	39.9856	187.523	59.2295	84.5241	21.8839	110.426	2.31969	5.37e-05	0.000930318	BnaC08g07490D	chrC08	10604733	10605393	+	414	-	PF03760:Late embryogenesis abundant (LEA) group 1	-
BnaA09g14940D	0	0	1.70152	12.0089	177.688	140.508	0.567172	110.068	7.47955	1.26e-05	0.000255747	BnaA09g14940D	chrA09	8657964	8659223	-	1260	-	-	-
BnaC08g22510D	13.3196	22.644	22.9705	103.461	115.546	110.869	19.6447	109.959	2.48094	1.31e-12	8.79e-11	BnaC08g22510D	chrC08	25140960	25142886	-	663	-	PF00085:Thioredoxin	-
BnaA09g23800D	23.5654	31.7015	12.7614	44.3405	144.675	140.508	22.6761	109.841	2.28654	1.27e-05	0.000258291	BnaA09g23800D	chrA09	16425283	16427170	-	1101	-	PF01734:Patatin-like phospholipase	-
BnaC05g02270D	10.2458	3.39659	2.55227	163.506	83.5039	82.3287	5.39823	109.779	4.36455	4.33e-14	3.57e-12	BnaC05g02270D	chrC05	1078454	1080976	+	1665	-	PF06101:Vacuolar protein sorting-associated protein 62	-
BnaC07g14030D	0	1.1322	0	43.4168	166.037	119.651	0.377399	109.702	8.26382	1.66e-10	8.27e-09	BnaC07g14030D	chrC07	19794665	19796876	+	1008	-	PF00319:SRF-type transcription factor (DNA-binding and dimerisation domain)	SRF-TF
BnaCnng57640D	0	0	0	42.493	167.979	118.553	0	109.675	9.22532	1.22e-12	8.23e-11	BnaCnng57640D	chrCnn_random	57387275	57389826	-	1131	-	PF04043:Plant invertase/pectin methylesterase inhibitor|PF00069:Protein kinase domain	Pkinase
BnaA01g14820D	0	0	0	58.1969	129.14	141.605	0	109.647	9.22408	2.93e-13	2.17e-11	BnaA01g14820D	chrA01	7486525	7488379	-	390	-	PF00241:Cofilin/tropomyosin-type actin-binding protein	Cofilin_ADF
BnaC04g46780D	25.6146	50.9489	18.7167	70.2058	106.807	151.485	31.76	109.499	1.79649	8.44e-05	0.00137979	BnaC04g46780D	chrC04	45955270	45956871	-	1356	-	PF02458:Transferase family	-
BnaA04g16270D	30.7375	30.5693	36.5826	105.309	73.7941	149.289	32.6298	109.464	1.73998	2.43e-06	5.86e-05	BnaA04g16270D	chrA04	13281827	13283572	+	1701	-	PF06813:Nodulin-like	-
BnaC03g61550D	31.762	52.0811	41.6871	92.3761	126.227	109.772	41.8434	109.458	1.39044	1.45e-05	0.000290714	BnaC03g61550D	chrC03	50726557	50727646	-	828	-	PF00249:Myb-like DNA-binding domain	Myb_DNA-binding
BnaC06g35790D	40.9833	48.6845	61.2546	96.9949	117.488	113.065	50.3075	109.183	1.11127	0.000179229	0.00264558	BnaC06g35790D	chrC06	34590822	34591822	+	828	-	PF01151:GNS1/SUR4 family	ELO
BnaC09g47940D	0	0	0	48.0356	137.879	141.605	0	109.173	9.21799	6.46e-13	4.57e-11	BnaC09g47940D	chrC09	47008598	47010551	+	1122	-	PF03009:Glycerophosphoryl diester phosphodiesterase family	-
BnaA07g10950D	17.4179	11.322	15.3136	177.362	114.575	35.1269	14.6845	109.021	2.89084	3.7e-07	1.07e-05	BnaA07g10950D	chrA07	10256343	10258066	-	501	-	-	-
BnaAnng39400D	23.5654	7.92538	22.9705	21.2465	146.617	159.169	18.1537	109.011	2.5767	0.000124299	0.00193079	BnaAnng39400D	chrAnn_random	44834920	44835955	+	717	-	PF01370:NAD dependent epimerase/dehydratase family	Epimerase
BnaC06g26510D	37.9095	30.5693	29.7765	84.986	123.314	118.553	32.7518	108.951	1.73422	1.12e-07	3.57e-06	BnaC06g26510D	chrC06	28140065	28142299	-	1563	-	PF00415:Regulator of chromosome condensation (RCC1) repeat	-
BnaAnng18410D	3.07375	0	0.850758	193.066	78.649	54.8858	1.30817	108.867	6.37037	1.92e-12	1.25e-10	BnaAnng18410D	chrAnn_random	19628923	19631267	+	1683	-	PF07731:Multicopper oxidase|PF07732:Multicopper oxidase|PF00394:Multicopper oxidase	-
BnaA01g05630D	0	0	0.850758	1.84752	153.414	171.244	0.283586	108.835	8.25297	0.000125785	0.00194878	BnaA01g05630D	chrA01	2628849	2631719	+	1722	-	PF01019:Gamma-glutamyltranspeptidase	-
BnaA02g27790D	1.02458	0	0.850758	0	194.195	131.726	0.625113	108.64	7.39106	1.06e-06	2.77e-05	BnaA02g27790D	chrA02	20529417	20530169	+	357	-	-	-
BnaC01g42110D	21.5162	39.6269	40.8364	176.438	66.0263	82.3287	33.9932	108.264	1.67151	0.000297334	0.00406761	BnaC01g42110D	chrC01_random	1151707	1152000	-	294	-	-	-
BnaA09g34510D	0	0	0	1.84752	167.979	154.778	0	108.201	9.20642	0.000255064	0.00356214	BnaA09g34510D	chrA09	25276148	25278468	-	1596	-	PF00083:Sugar (and other) transporter	Sugar_tr
BnaCnng42400D	34.8358	32.8337	29.7765	132.098	84.4749	107.576	32.482	108.05	1.73742	1.37e-07	4.3e-06	BnaCnng42400D	chrCnn_random	41489272	41490168	+	837	-	-	-
BnaC03g55960D	0	0	0	81.2909	116.517	126.237	0	108.015	9.20267	9.01e-14	7.11e-12	BnaC03g55960D	chrC03	45059785	45061371	+	1134	-	PF00022:Actin	Actin
BnaCnng35440D	2.04916	11.322	12.7614	124.708	15.5356	183.319	8.71084	107.854	3.62352	4.44e-06	0.000101515	BnaCnng35440D	chrCnn_random	33770710	33771480	+	699	-	PF02798:Glutathione S-transferase, N-terminal domain	GST_N
BnaA08g08460D	42.0079	60.0065	56.15	110.851	86.4168	126.237	52.7215	107.835	1.03128	0.000810556	0.00945215	BnaA08g08460D	chrA08	8307655	8308469	+	468	-	-	-
BnaC03g06160D	4.09833	3.39659	4.25379	75.7484	113.604	133.921	3.91624	107.758	4.76985	6.15e-18	7.92e-16	BnaC03g06160D	chrC03	2985758	2987806	-	2049	-	PF03081:Exo70 exocyst complex subunit	Exo70
BnaA10g09110D	14.3442	29.4371	17.0152	126.555	91.2717	105.381	20.2655	107.736	2.4254	2.16e-10	1.06e-08	BnaA10g09110D	chrA10	8147376	8150281	-	819	-	PF00071:Ras family	Ras
BnaC09g38470D	34.8358	41.8913	46.7917	137.64	70.8812	114.162	41.1729	107.561	1.38303	0.00010605	0.00168221	BnaC09g38470D	chrC09	41359124	41360352	-	1152	-	PF14541:Xylanase inhibitor C-terminal|PF14543:Xylanase inhibitor N-terminal	-
BnaA08g03570D	1.02458	3.39659	1.70152	5.54256	161.182	155.876	2.0409	107.533	5.73383	2.64e-05	0.000495783	BnaA08g03570D	chrA08	2899575	2900108	-	534	-	PF04043:Plant invertase/pectin methylesterase inhibitor	-
BnaA03g16090D	2.04916	0	1.70152	10.1614	142.733	169.048	1.25023	107.314	6.37221	2.33e-09	1e-07	BnaA03g16090D	chrA03	7465510	7466495	+	285	-	-	-
BnaA04g22680D	7.17208	18.1152	32.3288	123.784	30.1002	167.95	19.2053	107.278	2.47105	0.000140405	0.00214055	BnaA04g22680D	chrA04	17016439	17017704	+	1266	-	PF07014:Hs1pro-1 protein C-terminus|PF07231:Hs1pro-1 N-terminus	-
BnaA10g30040D	9.22124	26.0405	17.8659	85.9097	92.2427	142.703	17.7092	106.952	2.60022	2.52e-09	1.07e-07	BnaA10g30040D	chrA10_random	2033407	2035167	-	1461	-	PF00201:UDP-glucoronosyl and UDP-glucosyl transferase	UDPGT
BnaA09g03470D	0	0	0	100.69	107.778	111.967	0	106.812	9.18747	5.97e-14	4.82e-12	BnaA09g03470D	chrA09	1776543	1777782	-	372	-	PF01918:Alba	-
BnaA09g08330D	0	0	0	65.587	136.908	117.456	0	106.65	9.18472	2.23e-13	1.68e-11	BnaA09g08330D	chrA09	4084474	4085100	-	627	-	PF00808:Histone-like transcription factor (CBF/NF-Y) and archaeal histone	-
BnaA08g21000D	29.7129	41.8913	28.9258	68.3583	130.111	120.749	33.51	106.406	1.67172	8.93e-06	0.00018926	BnaA08g21000D	chrA08	15663687	15665008	+	987	-	PF05633:Protein BYPASS1-related	-
BnaC06g15410D	0	0	0	29.5603	151.472	137.214	0	106.082	9.17689	4.98e-12	3.07e-10	BnaC06g15410D	chrC06	18076977	18080931	+	2169	-	PF07059:Protein of unknown function (DUF1336)|PF01852:START domain|PF00169:PH domain	START
BnaA10g22010D	11.2704	26.0405	17.0152	133.945	102.923	81.231	18.1087	106.033	2.56192	4.78e-10	2.25e-08	BnaA10g22010D	chrA10	14969299	14971179	+	951	-	PF00191:Annexin	-
BnaC07g41360D	6.14749	2.2644	3.40303	166.277	83.5039	68.0584	3.93831	105.946	4.74694	1.03e-14	9.19e-13	BnaC07g41360D	chrC07	41271578	41273362	+	912	-	PF02365:No apical meristem (NAM) protein	NAM
BnaC02g19810D	4.09833	12.4542	1.70152	50.8068	143.704	122.944	6.08467	105.818	4.17194	7.52e-11	3.95e-09	BnaC02g19810D	chrC02	16198811	16203851	+	2052	-	PF07714:Protein tyrosine kinase	Pkinase_Tyr
BnaC05g01600D	5.12291	3.39659	5.95531	104.385	9.70975	201.98	4.82494	105.358	4.43568	1.51e-07	4.72e-06	BnaC05g01600D	chrC05	825598	832504	+	4404	-	PF10557:Cullin protein neddylation domain|PF00888:Cullin family	Cullin
BnaA04g19660D	0	0	0	19.399	167.008	129.53	0	105.312	9.16728	1.69e-07	5.2e-06	BnaA04g19660D	chrA04	15387917	15391004	+	1323	-	PF03094:Mlo family	-
BnaA01g01780D	20.4916	15.8508	9.35834	105.309	18.4485	192.1	15.2336	105.286	2.79369	5.22e-05	0.000905419	BnaA01g01780D	chrA01	930045	931130	-	549	-	PF00581:Rhodanese-like domain	Rhodanese
BnaA08g29010D	1.02458	0	0	45.2643	138.849	131.726	0.341527	105.28	8.2039	1.63e-10	8.13e-09	BnaA08g29010D	chrA08	18915121	18917658	-	1773	-	-	-
BnaC06g18610D	16.3933	10.1898	12.7614	72.9771	117.488	125.14	13.1148	105.202	2.99802	7.06e-13	4.94e-11	BnaC06g18610D	chrC06	20948941	20951171	+	1317	-	PF16363:GDP-mannose 4,6 dehydratase	-
BnaCnng19220D	8.19666	14.7186	11.9106	6.46633	182.543	126.237	11.6086	105.082	3.1794	0.00010193	0.00162813	BnaCnng19220D	chrCnn_random	17903980	17904866	+	285	-	-	-
BnaC09g19530D	12.295	15.8508	15.3136	102.537	99.0395	113.065	14.4865	104.881	2.85483	2.7e-15	2.56e-13	BnaC09g19530D	chrC09	16356122	16357717	+	1077	-	PF03479:Domain of unknown function (DUF296)	-
BnaA08g20380D	36.885	38.4947	49.344	101.614	117.488	95.5013	41.5745	104.868	1.32901	1.03e-05	0.000214141	BnaA08g20380D	chrA08	15401611	15403628	+	231	-	-	-
BnaA09g41470D	17.4179	26.0405	28.075	90.5286	67.9683	155.876	23.8445	104.791	2.13004	6.44e-07	1.77e-05	BnaA09g41470D	chrA09	28974193	28977139	+	1017	-	PF00010:Helix-loop-helix DNA-binding domain	HLH
BnaA09g19110D	1.02458	0	1.70152	2.77128	211.673	99.8921	0.908699	104.779	6.8018	0.000114325	0.00179721	BnaA09g19110D	chrA09	12016069	12017988	+	1380	-	PF00544:Pectate lyase|PF04431:Pectate lyase, N terminus	-
BnaA10g15550D	0	0	0	54.5019	121.372	138.312	0	104.729	9.15775	5.14e-13	3.68e-11	BnaA10g15550D	chrA10	12043524	12047894	+	4122	-	PF01369:Sec7 domain|PF12783:Guanine nucleotide exchange factor in Golgi transport N-terminal	Sec7
BnaC08g05830D	0	0	0	78.5197	118.459	115.26	0	104.08	9.14945	1.31e-13	1.01e-11	BnaC08g05830D	chrC08	8414338	8416318	-	1017	-	PF00319:SRF-type transcription factor (DNA-binding and dimerisation domain)	SRF-TF
BnaC04g48570D	45.0816	50.9489	41.6871	122.86	96.1266	92.2081	45.9059	103.732	1.18208	7.56e-05	0.00125448	BnaC04g48570D	chrC04	47104188	47104538	-	351	-	-	-
BnaC07g19810D	0	0	0	0.923761	189.34	120.749	0	103.671	9.14475	0.000722523	0.00856724	BnaC07g19810D	chrC07	26565126	26566118	-	789	-	PF00141:Peroxidase	-
BnaC02g31900D	3.07375	1.1322	2.55227	10.1614	169.921	130.628	2.25274	103.57	5.50356	3.79e-09	1.57e-07	BnaC02g31900D	chrC02	34338310	34339960	-	525	-	PF01190:Pollen proteins Ole e I like	-
BnaC06g30990D	24.59	33.9659	28.075	115.47	43.6939	151.485	28.877	103.55	1.84291	0.00010527	0.00167173	BnaC06g30990D	chrC06	31656053	31658294	-	591	-	PF04601:Domain of unknown function (DUF569)	-
BnaC05g39270D	45.0816	58.8743	46.7917	101.614	106.807	102.088	50.2492	103.503	1.04719	0.000205174	0.00296468	BnaC05g39270D	chrC05	37815253	37815732	-	231	-	-	-
BnaC03g44090D	0	0	0	89.6048	112.633	107.576	0	103.271	9.13872	9.77e-14	7.67e-12	BnaC03g44090D	chrC03	29174118	29177037	-	1602	-	PF00076:RNA recognition motif. (a.k.a. RRM, RBD, or RNP domain)|PF12872:OST-HTH/LOTUS domain	RRM_1
BnaA07g19210D	21.5162	16.983	39.1349	114.546	87.3878	107.576	25.878	103.17	1.97633	3.78e-07	1.08e-05	BnaA07g19210D	chrA07	15462014	15466975	-	3606	-	PF00005:ABC transporter|PF00664:ABC transporter transmembrane region	ABC_tran
BnaC08g23860D	0	0	0	30.4841	167.008	110.869	0	102.787	9.1318	6.51e-12	3.95e-10	BnaC08g23860D	chrC08	26008687	26010734	+	261	-	-	-
BnaA06g26110D	1.02458	5.66099	2.55227	102.537	107.778	97.6967	3.07928	102.671	5.10432	2.66e-18	3.56e-16	BnaA06g26110D	chrA06	18009354	18009995	-	642	-	PF02893:GRAM domain	GRAM
BnaA09g30080D	38.9341	50.9489	20.4182	69.2821	114.575	124.042	36.7671	102.633	1.49111	0.000351948	0.00468276	BnaA09g30080D	chrA09	22409313	22409996	-	417	-	-	-
BnaC07g08150D	5.12291	6.79319	4.25379	6.46633	138.849	162.462	5.38996	102.593	4.25859	8.23e-07	2.2e-05	BnaC07g08150D	chrC07	13107231	13109422	-	837	-	PF01417:ENTH domain	-
BnaA06g25460D	6.14749	13.5864	1.70152	98.8424	140.791	68.0584	7.14513	102.564	3.89701	2.17e-11	1.22e-09	BnaA06g25460D	chrA06	17613707	17617659	+	450	-	-	-
BnaC04g46630D	38.9341	50.9489	31.478	120.089	105.836	81.231	40.4537	102.385	1.35088	5.58e-05	0.000961993	BnaC04g46630D	chrC04	45881782	45886539	-	2154	-	PF00171:Aldehyde dehydrogenase family|PF00696:Amino acid kinase family	Aldedh
BnaA06g04360D	0	0	0	112.699	86.4168	107.576	0	102.231	9.12462	1.15e-13	8.93e-12	BnaA06g04360D	chrA06	2606445	2609063	+	1266	-	PF04646:Protein of unknown function, DUF604	-
BnaA08g00260D	33.8112	30.5693	20.4182	96.0711	122.343	87.8172	28.2662	102.077	1.86337	1.07e-07	3.42e-06	BnaA08g00260D	chrA08	196763	199402	-	1416	-	PF14681:Uracil phosphoribosyltransferase|PF00485:Phosphoribulokinase / Uridine kinase family	-
BnaA01g04240D	0	0	0	78.5197	139.82	87.8172	0	102.052	9.12243	2.48e-13	1.86e-11	BnaA01g04240D	chrA01	1966991	1967720	-	294	-	-	-
BnaC06g36670D	15.3687	30.5693	24.672	140.412	103.894	60.3744	23.5367	101.56	2.11496	1.41e-06	3.58e-05	BnaC06g36670D	chrC06	35099237	35102267	+	1659	-	PF00069:Protein kinase domain|PF13499:EF-hand domain pair	Pkinase
BnaC07g33110D	4.09833	11.322	3.40303	105.309	11.6517	187.709	6.27445	101.557	4.03822	1.06e-06	2.77e-05	BnaC07g33110D	chrC07	36445522	36447821	+	582	-	PF04535:Domain of unknown function (DUF588)	-
BnaA02g24680D	0	0	0	94.2236	124.285	85.6218	0	101.377	9.11335	1.52e-13	1.17e-11	BnaA02g24680D	chrA02	17993255	17994432	-	573	-	-	-
BnaA06g18020D	4.09833	2.2644	0.850758	83.1385	132.053	88.915	2.40449	101.369	5.44525	2.26e-16	2.4e-14	BnaA06g18020D	chrA06	10272438	10274455	-	1134	-	PF00022:Actin	Actin
BnaC09g13520D	0	0	0	79.4434	121.372	103.185	0	101.334	9.11141	1.64e-13	1.25e-11	BnaC09g13520D	chrC09	10122209	10124963	+	675	-	PF02115:RHO protein GDP dissociation inhibitor	-
BnaC05g01390D	36.885	30.5693	45.9409	141.335	59.2295	103.185	37.7984	101.25	1.41636	0.000447367	0.00574771	BnaC05g01390D	chrC05	730482	734494	+	2328	-	PF00514:Armadillo/beta-catenin-like repeat|PF16186:Atypical Arm repeat|PF01749:Importin beta binding domain	Arm
BnaA05g04040D	18.4425	36.2303	28.075	83.1385	101.952	118.553	27.5826	101.215	1.87848	2.55e-07	7.62e-06	BnaA05g04040D	chrA05	2179206	2197999	+	1788	-	PF00232:Glycosyl hydrolase family 1	Glyco_hydro_1
BnaA03g47910D	24.59	14.7186	33.1796	65.587	136.908	100.99	24.1627	101.161	2.05118	2.2e-06	5.37e-05	BnaA03g47910D	chrA03	24653638	24656658	+	933	-	PF05153:Myo-inositol oxygenase	-
BnaA02g28510D	0	0	0	3.69504	177.688	121.846	0	101.077	9.10816	8.38e-05	0.00137167	BnaA02g28510D	chrA02	20989355	20989762	-	408	-	PF05938:Plant self-incompatibility protein S1	Self-incomp_S1
BnaA03g09510D	0	0	0.850758	80.3672	109.72	113.065	0.283586	101.051	8.14497	3.81e-11	2.07e-09	BnaA03g09510D	chrA03	4263995	4265728	-	1134	-	PF00022:Actin	Actin
BnaC04g38160D	3.07375	1.1322	3.40303	86.8335	100.981	115.26	2.53633	101.025	5.26805	9.85e-18	1.23e-15	BnaC04g38160D	chrC04	39433420	39433857	+	438	-	PF01277:Oleosin	-
BnaC07g19800D	0	0	0	62.8157	110.691	129.53	0	101.012	9.10554	3.75e-13	2.76e-11	BnaC07g19800D	chrC07	26563734	26564321	-	588	-	PF04043:Plant invertase/pectin methylesterase inhibitor	-
BnaA01g12770D	0	0	0	106.232	99.0395	97.6967	0	100.99	9.10744	1.08e-13	8.43e-12	BnaA01g12770D	chrA01	6378883	6380615	-	774	-	PF01657:Salt stress response/antifungal	-
BnaA08g31000D	2.04916	11.322	0.850758	48.0356	125.256	129.53	4.74063	100.941	4.47858	2.65e-10	1.29e-08	BnaA08g31000D	chrA08_random	1800428	1802160	-	390	-	PF00241:Cofilin/tropomyosin-type actin-binding protein	Cofilin_ADF
BnaC03g53360D	36.885	29.4371	22.9705	122.86	109.72	69.1561	29.7642	100.579	1.76506	2.6e-06	6.23e-05	BnaC03g53360D	chrC03	38677219	38680393	+	1719	-	PF00171:Aldehyde dehydrogenase family	Aldedh
BnaA03g40200D	40.9833	39.6269	37.4334	99.7662	120.401	81.231	39.3479	100.466	1.35562	1.56e-05	0.000310129	BnaA03g40200D	chrA03	20093860	20095203	+	789	-	PF00085:Thioredoxin	-
BnaA01g27130D	13.3196	29.4371	22.9705	72.0533	119.43	109.772	21.9091	100.418	2.19947	6.09e-08	2.03e-06	BnaA01g27130D	chrA01	18957031	18959023	+	930	-	PF01263:Aldose 1-epimerase	Aldose_epim
BnaA04g17840D	36.885	24.9083	21.2689	93.2998	99.0395	108.674	27.6874	100.338	1.86234	5.79e-08	1.94e-06	BnaA04g17840D	chrA04	14375405	14376151	-	747	-	PF00160:Cyclophilin type peptidyl-prolyl cis-trans isomerase/CLD	Pro_isomerase
BnaA04g00340D	30.7375	46.4201	39.1349	107.156	104.865	88.915	38.7641	100.312	1.37598	1.06e-05	0.000220835	BnaA04g00340D	chrA04	205902	209224	+	1116	-	PF12146:Serine aminopeptidase, S33	-
BnaC01g38540D	23.5654	48.6845	29.7765	141.335	99.0395	60.3744	34.0088	100.25	1.56885	0.00029662	0.00405933	BnaC01g38540D	chrC01	37562565	37563686	-	1122	-	PF08263:Leucine rich repeat N-terminal domain|PF13855:Leucine rich repeat	LRRNT_2
BnaCnng66090D	1.02458	5.66099	0.850758	98.8424	85.4458	116.358	2.51211	100.215	5.41726	1.67e-16	1.8e-14	BnaCnng66090D	chrCnn_random	65774133	65776946	-	2199	-	PF03169:OPT oligopeptide transporter protein	OPT
BnaA08g06050D	22.5408	10.1898	6.80606	47.1118	145.646	107.576	13.1789	100.111	2.93346	1.85e-07	5.67e-06	BnaA08g06050D	chrA08	5986338	5987225	-	741	-	-	-
BnaC07g27650D	1.02458	1.1322	0.850758	0	171.863	128.433	1.00251	100.098	6.652	1.02e-06	2.67e-05	BnaC07g27650D	chrC07	33089319	33090177	+	576	-	PF04927:Seed maturation protein	-
BnaA07g38600D	23.5654	21.5118	30.6273	72.0533	129.14	98.7944	25.2348	99.9958	1.97714	1.59e-07	4.94e-06	BnaA07g38600D	chrA07_random	1738585	1740750	+	1563	-	PF00415:Regulator of chromosome condensation (RCC1) repeat	-
BnaA07g30670D	0	2.2644	2.55227	6.46633	167.008	126.237	1.60556	99.9038	5.94923	7.93e-05	0.00130713	BnaA07g30670D	chrA07	21667197	21669345	+	1614	-	PF00083:Sugar (and other) transporter	Sugar_tr
BnaCnng38530D	33.8112	28.3049	28.9258	99.7662	97.0975	102.088	30.3473	99.6504	1.71541	2.42e-08	8.71e-07	BnaCnng38530D	chrCnn_random	37202184	37205581	+	1650	-	PF00295:Glycosyl hydrolases family 28	-
BnaC03g70770D	6.14749	2.2644	8.50758	126.555	75.7361	96.599	5.63982	99.6301	4.09764	1.76e-15	1.7e-13	BnaC03g70770D	chrC03	60366107	60367540	-	894	-	PF05691:Raffinose synthase or seed imbibition protein Sip1	-
BnaCnng55570D	0	0	0	46.188	127.198	125.14	0	99.5085	9.08427	1.32e-12	8.84e-11	BnaCnng55570D	chrCnn_random	55494392	55496383	-	1026	-	PF00657:GDSL-like Lipase/Acylhydrolase	Lipase_GDSL
BnaC01g05700D	0	0	0	78.5197	123.314	96.599	0	99.4775	9.08503	2.12e-13	1.61e-11	BnaC01g05700D	chrC01	3048611	3049305	-	300	-	PF06876:Plant self-incompatibility response (SCRL) protein	-
BnaA07g09870D	15.3687	29.4371	3.40303	110.851	101.952	85.6218	16.0696	99.4752	2.65819	2.16e-06	5.28e-05	BnaA07g09870D	chrA07	9533851	9534389	+	456	-	PF02713:Domain of unknown function DUF220	-
BnaC03g17520D	0	1.1322	0	2.77128	195.166	99.8921	0.377399	99.2765	8.12047	9.24e-05	0.00149586	BnaC03g17520D	chrC03	8957044	8960297	+	1653	-	PF00069:Protein kinase domain|PF13499:EF-hand domain pair|PF13833:EF-hand domain pair	Pkinase
BnaA05g34410D	9.22124	10.1898	19.5674	100.69	97.0975	99.8921	12.9928	99.2265	2.90543	5.99e-13	4.25e-11	BnaA05g34410D	chrA05_random	119225	119933	+	474	-	-	-
BnaA07g18430D	37.9095	29.4371	42.5379	136.717	58.2585	102.088	36.6282	99.0209	1.43025	0.00035841	0.00475483	BnaA07g18430D	chrA07	15037510	15041748	+	2559	-	PF00564:PB1 domain|PF02042:RWP-RK domain	RWP-RK
BnaAnng08490D	7.17208	11.322	25.5227	127.479	21.3615	148.192	14.6723	99.0107	2.74013	6.73e-05	0.00113386	BnaAnng08490D	chrAnn_random	9026211	9028318	+	1074	-	PF01764:Lipase (class 3)	Lipase_3
BnaC02g44220D	8.19666	12.4542	9.35834	130.25	97.0975	69.1561	10.0031	98.8346	3.31624	2.09e-13	1.58e-11	BnaC02g44220D	chrC02_random	62234	63934	+	969	-	PF03552:Cellulose synthase	-
BnaA10g00580D	0	0	0	1.84752	166.037	128.433	0	98.7723	9.07489	0.000280908	0.00387338	BnaA10g00580D	chrA10	293368	294087	-	720	-	PF00188:Cysteine-rich secretory protein family	SCP
BnaCnng44320D	31.762	45.2879	42.5379	96.0711	74.7651	125.14	39.8626	98.6586	1.30546	0.000143033	0.00217442	BnaCnng44320D	chrCnn_random	43384275	43384918	+	486	-	PF03760:Late embryogenesis abundant (LEA) group 1	-
BnaC08g25600D	1.02458	0	5.95531	61.892	141.762	92.2081	2.32663	98.6208	5.27982	2.25e-13	1.7e-11	BnaC08g25600D	chrC08	27282544	27286256	-	1614	-	PF01490:Transmembrane amino acid transporter protein	Aa_trans
BnaA08g27810D	6.14749	1.1322	3.40303	104.385	80.591	110.869	3.56091	98.6151	4.77033	3.14e-17	3.71e-15	BnaA08g27810D	chrA08	18420425	18421205	-	483	-	PF03061:Thioesterase superfamily	4HBT
BnaC05g45020D	5.12291	0	3.40303	75.7484	56.3166	163.56	2.84198	98.5415	5.07256	1.1e-12	7.49e-11	BnaC05g45020D	chrC05	41060020	41062068	+	1056	-	PF00076:RNA recognition motif. (a.k.a. RRM, RBD, or RNP domain)	RRM_1
BnaC03g44680D	10.2458	11.322	17.0152	94.2236	118.459	82.3287	12.861	98.3371	2.91839	5.27e-13	3.76e-11	BnaC03g44680D	chrC03	29747672	29748838	-	660	-	PF01988:VIT family	DUF125
BnaC05g11610D	46.1062	41.8913	45.9409	90.5286	83.5039	120.749	44.6461	98.2604	1.13386	0.000237373	0.00335287	BnaC05g11610D	chrC05	6758796	6760881	-	1443	-	PF00448:SRP54-type protein, GTPase domain|PF02978:Signal peptide binding domain|PF02881:SRP54-type protein, helical bundle domain	-
BnaA04g16000D	4.09833	6.79319	2.55227	154.268	68.9393	71.3515	4.48126	98.1863	4.49486	9.59e-14	7.53e-12	BnaA04g16000D	chrA04	13145685	13146625	+	525	-	PF04949:Transcriptional activator	-
BnaC05g05120D	0	0	0	50.8068	109.72	133.921	0	98.1495	9.06396	1.06e-12	7.2e-11	BnaC05g05120D	chrC05	2494238	2496124	+	1500	-	PF00083:Sugar (and other) transporter	Sugar_tr
BnaAnng18330D	43.0325	38.4947	39.1349	125.631	95.1556	73.5469	40.2207	98.1113	1.28953	0.000115795	0.00181715	BnaAnng18330D	chrAnn_random	19518957	19520962	-	807	-	PF01182:Glucosamine-6-phosphate isomerases/6-phosphogluconolactonase	-
BnaA09g47830D	24.59	23.7762	26.3735	141.335	72.8232	80.1332	24.9132	98.0973	1.9772	5.64e-07	1.56e-05	BnaA09g47830D	chrA09	32168812	32171767	-	2040	-	PF02493:MORN repeat|PF01504:Phosphatidylinositol-4-phosphate 5-Kinase	MORN
BnaC04g25940D	3.07375	1.1322	0	11.0851	169.921	113.065	1.40198	98.0235	6.15756	2.63e-05	0.000494551	BnaC04g25940D	chrC04	27173450	27177743	-	2178	-	PF07059:Protein of unknown function (DUF1336)|PF01852:START domain|PF00169:PH domain	START
BnaA08g01260D	42.0079	43.0235	28.9258	72.9771	125.256	95.5013	37.9857	97.9114	1.37273	0.00011582	0.00181715	BnaA08g01260D	chrA08	949733	951066	+	1035	-	PF03634:TCP family transcription factor	TCP
BnaA06g35690D	0	0	0	107.156	94.1846	92.2081	0	97.8497	9.06214	1.59e-13	1.22e-11	BnaA06g35690D	chrA06	23437087	23437647	+	561	-	PF04043:Plant invertase/pectin methylesterase inhibitor	-
BnaA06g14970D	1.02458	0	1.70152	123.784	97.0975	72.4492	0.908699	97.7769	6.64088	5.76e-13	4.1e-11	BnaA06g14970D	chrA06	8194905	8196768	+	606	-	PF01988:VIT family	DUF125
BnaC04g20960D	27.6637	27.1727	25.5227	51.7306	123.314	117.456	26.7864	97.5	1.86309	1e-05	0.000209651	BnaC04g20960D	chrC04	21922166	21923673	-	549	-	PF00255:Glutathione peroxidase	GSHPx
BnaA07g16480D	0	1.1322	1.70152	11.0851	157.298	124.042	0.944571	97.475	6.64344	5.02e-09	2.04e-07	BnaA07g16480D	chrA07	13925249	13929217	+	2169	-	PF07059:Protein of unknown function (DUF1336)|PF01852:START domain|PF00169:PH domain	START
BnaC01g32200D	20.4916	12.4542	5.95531	37.8742	128.169	126.237	12.967	97.4267	2.92033	6.73e-07	1.84e-05	BnaC01g32200D	chrC01	31336086	31342280	-	3279	-	PF00690:Cation transporter/ATPase, N-terminus|PF00122:E1-E2 ATPase|PF00702:haloacid dehalogenase-like hydrolase|PF12515:Ca2+-ATPase N terminal autoinhibitory domain|PF00689:Cation transporting ATPase, C-terminus	E1-E2_ATPase
BnaCnng67440D	46.1062	26.0405	36.5826	61.892	119.43	110.869	36.2431	97.3971	1.42104	0.000277767	0.00383573	BnaCnng67440D	chrCnn_random	67164661	67167845	+	1686	-	PF00854:POT family	-
BnaA03g52340D	6.14749	9.05758	6.80606	111.775	40.781	139.41	7.33705	97.322	3.73625	6.73e-11	3.55e-09	BnaA03g52340D	chrA03	27281317	27284884	-	1068	-	PF02353:Mycolic acid cyclopropane synthetase	-
BnaA06g30120D	1.02458	2.2644	1.70152	58.1969	103.894	129.53	1.6635	97.2072	5.87841	3.04e-14	2.55e-12	BnaA06g30120D	chrA06	20406896	20409892	+	1722	-	PF00254:FKBP-type peptidyl-prolyl cis-trans isomerase|PF13432:Tetratricopeptide repeat	FKBP_C
BnaC08g18510D	22.5408	38.4947	17.8659	133.945	88.3588	69.1561	26.3005	97.1534	1.90087	8.76e-06	0.000186107	BnaC08g18510D	chrC08	21641884	21642260	+	303	-	-	-
BnaA03g19250D	7.17208	2.2644	6.80606	11.0851	151.472	128.433	5.41418	96.9967	4.14579	4.04e-07	1.15e-05	BnaA03g19250D	chrA03	9095210	9097196	+	1590	-	PF00454:Phosphatidylinositol 3- and 4-kinase	PI3_PI4_kinase
BnaC05g45900D	12.295	4.52879	13.6121	9.23761	137.879	143.801	10.1453	96.9723	3.24445	4.78e-05	0.000838654	BnaC05g45900D	chrC05	41622475	41623403	-	657	-	PF00190:Cupin	-
BnaC04g50470D	3.07375	0	0.850758	3.69504	163.124	124.042	1.30817	96.9536	6.20546	0.000216456	0.00310197	BnaC04g50470D	chrC04	48136287	48137631	-	693	-	PF00412:LIM domain	LIM
BnaC06g18370D	12.295	11.322	24.672	96.0711	80.591	114.162	16.0963	96.9415	2.56463	7.65e-10	3.51e-08	BnaC06g18370D	chrC06	20778420	20783455	-	3621	-	PF00664:ABC transporter transmembrane region|PF00005:ABC transporter	ABC_membrane
BnaA03g41240D	5.12291	1.1322	3.40303	175.515	54.3746	60.3744	3.21938	96.7545	4.89036	6.85e-12	4.14e-10	BnaA03g41240D	chrA03	20666896	20667574	-	576	-	-	-
BnaA02g15830D	33.8112	37.3625	36.5826	110.851	85.4458	93.3058	35.9188	96.5343	1.42737	3.8e-06	8.81e-05	BnaA02g15830D	chrA02	9270482	9272548	-	1470	-	PF03765:CRAL/TRIO, N-terminal domain|PF00650:CRAL/TRIO domain	CRAL_TRIO_N
BnaC03g60370D	31.762	23.7762	35.7318	48.9593	141.762	98.7944	30.4233	96.5054	1.65902	0.000217583	0.00311418	BnaC03g60370D	chrC03	49558761	49561334	-	2574	-	PF12819:Carbohydrate-binding protein of the ER|PF07714:Protein tyrosine kinase	Pkinase_Tyr
BnaC05g45870D	10.2458	11.322	2.55227	92.3761	114.575	82.3287	8.04002	96.4266	3.62931	2.27e-13	1.71e-11	BnaC05g45870D	chrC05	41614406	41616554	+	1515	-	PF00083:Sugar (and other) transporter	Sugar_tr
BnaC02g47640D	16.3933	14.7186	15.3136	54.5019	119.43	115.26	15.4752	96.3973	2.6365	2.81e-09	1.19e-07	BnaC02g47640D	chrC02_random	3656214	3659277	-	1692	-	PF03547:Membrane transport protein	-
BnaC03g68570D	16.3933	28.3049	3.40303	72.0533	71.8522	144.898	16.0338	96.268	2.60762	1.67e-05	0.000329676	BnaC03g68570D	chrC03	58286418	58290389	+	2133	-	PF02897:Prolyl oligopeptidase, N-terminal beta-propeller domain|PF00326:Prolyl oligopeptidase family	-
BnaA05g04520D	9.22124	32.8337	28.9258	114.546	31.0712	142.703	23.6602	96.1069	2.02122	0.000857797	0.00991212	BnaA05g04520D	chrA05	2416316	2417335	+	1020	-	PF00413:Matrixin|PF01471:Putative peptidoglycan binding domain	PG_binding_1
BnaA03g13350D	0	0	0	69.2821	103.894	114.162	0	95.7796	9.02907	3.67e-13	2.71e-11	BnaA03g13350D	chrA03	6074551	6076005	+	933	-	PF00106:short chain dehydrogenase	adh_short
BnaC03g63470D	4.09833	13.5864	5.10455	49.8831	107.778	129.53	7.59642	95.7306	3.68413	1.29e-10	6.54e-09	BnaC03g63470D	chrC03	52873723	52874977	-	684	-	PF03807:NADP oxidoreductase coenzyme F420-dependent|PF14748:Pyrroline-5-carboxylate reductase dimerisation	F420_oxidored
BnaC09g00230D	5.12291	6.79319	14.4629	80.3672	132.053	74.6447	8.79299	95.6882	3.41231	9.79e-12	5.79e-10	BnaC09g00230D	chrC09	100713	110197	-	2685	-	PF01397:Terpene synthase, N-terminal domain|PF03936:Terpene synthase family, metal binding domain	-
BnaA03g39070D	28.6883	24.9083	17.0152	98.8424	97.0975	91.1104	23.5373	95.6834	2.03518	4.84e-09	1.98e-07	BnaA03g39070D	chrA03	19447454	19449312	+	963	-	-	-
BnaAnng12200D	0	0	0	2.77128	168.95	115.26	0	95.6604	9.02871	0.000151863	0.00229187	BnaAnng12200D	chrAnn_random	13197918	13200091	+	1782	-	PF00168:C2 domain	C2
BnaC01g14080D	5.12291	7.92538	1.70152	173.667	57.2875	55.9835	4.9166	95.646	4.32729	1.55e-10	7.78e-09	BnaC01g14080D	chrC01	9266232	9267534	-	804	-	PF00249:Myb-like DNA-binding domain	Myb_DNA-binding
BnaA06g14180D	12.295	21.5118	39.9856	106.232	38.839	141.605	24.5975	95.5589	1.94666	0.000533816	0.00667261	BnaA06g14180D	chrA06	7654622	7656114	-	819	-	PF00810:ER lumen protein retaining receptor	ER_lumen_recept
BnaCnng01570D	1.02458	2.2644	0	36.0267	127.198	122.944	1.09633	95.3895	6.56264	3.84e-11	2.08e-09	BnaCnng01570D	chrCnn_random	1673039	1673797	+	759	-	PF00230:Major intrinsic protein	-
BnaC08g09520D	0	0	0	66.5108	119.43	99.8921	0	95.2776	9.02226	4.6e-13	3.32e-11	BnaC08g09520D	chrC08	14323445	14325071	+	1065	-	PF03407:Nucleotide-diphospho-sugar transferase	-
BnaA02g01290D	3.07375	5.66099	2.55227	138.564	75.7361	71.3515	3.76234	95.2172	4.70059	5.98e-15	5.45e-13	BnaA02g01290D	chrA02	582758	584759	-	840	-	PF00249:Myb-like DNA-binding domain	Myb_DNA-binding
BnaC04g46500D	20.4916	15.8508	19.5674	90.5286	87.3878	107.576	18.6366	95.1642	2.34536	3.31e-11	1.82e-09	BnaC04g46500D	chrC04	45827603	45827875	+	249	-	-	-
BnaA07g37460D	1.02458	1.1322	0	80.3672	85.4458	119.651	0.718927	95.1547	7.16354	3.99e-11	2.17e-09	BnaA07g37460D	chrA07_random	1092677	1093951	-	1110	-	PF04788:Protein of unknown function (DUF620)	-
BnaC04g39910D	19.4671	33.9659	27.2243	112.699	93.2136	79.0355	26.8857	94.9827	1.82686	3.74e-07	1.07e-05	BnaC04g39910D	chrC04	40904800	40906930	+	798	-	PF00403:Heavy-metal-associated domain	HMA
BnaC02g44910D	0	1.1322	0	15.7039	175.747	93.3058	0.377399	94.9188	8.05536	6.62e-09	2.64e-07	BnaC02g44910D	chrC02_random	703215	707021	+	2223	-	PF00069:Protein kinase domain	Pkinase
BnaC03g14570D	44.057	48.6845	49.344	95.1474	103.894	85.6218	47.3618	94.8878	1.00291	0.000498398	0.00630262	BnaC03g14570D	chrC03	7031369	7033719	+	1839	-	PF03321:GH3 auxin-responsive promoter	-
BnaA07g36410D	0	0	0	12.0089	167.008	105.381	0	94.7991	9.01563	2.52e-06	6.08e-05	BnaA07g36410D	chrA07_random	417352	420136	-	1785	-	PF02140:Galactose binding lectin domain|PF01301:Glycosyl hydrolases family 35|PF02837:Glycosyl hydrolases family 2, sugar binding domain	-
BnaC04g44040D	0	1.1322	0.850758	8.31385	148.559	127.335	0.660985	94.736	7.16699	3.34e-08	1.17e-06	BnaC04g44040D	chrC04	44232228	44235312	+	1323	-	PF03094:Mlo family	-
BnaAnng02900D	0	0	0	41.5692	128.169	114.162	0	94.6335	9.01198	2.76e-12	1.77e-10	BnaAnng02900D	chrAnn_random	2396110	2399749	-	1890	-	PF12899:Alkaline and neutral invertase	-
BnaA05g26930D	23.5654	28.3049	32.3288	84.986	100.981	97.6967	28.0664	94.5547	1.74648	9.34e-08	3.01e-06	BnaA05g26930D	chrA05	19554045	19555469	+	849	-	PF00335:Tetraspanin family	Tetraspannin
BnaC02g35900D	0	0	0	1.84752	154.385	127.335	0	94.5225	9.01142	0.000289217	0.00397402	BnaC02g35900D	chrC02	38771523	38771879	+	357	-	-	-
BnaC04g11420D	0	0	0	73.9009	102.923	106.478	0	94.4342	9.00901	3.27e-13	2.42e-11	BnaC04g11420D	chrC04	8933336	8936272	-	777	-	PF01657:Salt stress response/antifungal	-
BnaC01g27710D	1.02458	0	0	4.6188	174.776	103.185	0.341527	94.1932	8.04459	3.77e-05	0.000680001	BnaC01g27710D	chrC01	25347035	25348589	+	1350	-	-	-
BnaC02g43150D	0	0	0	1.84752	217.498	62.5698	0	93.9719	9.00312	0.000467151	0.00596092	BnaC02g43150D	chrC02	45460072	45461925	+	1191	-	-	-
BnaC02g24900D	2.04916	2.2644	0	70.2058	102.923	108.674	1.43785	93.9344	6.13723	5.01e-14	4.07e-12	BnaC02g24900D	chrC02	22231651	22235246	+	1638	-	PF00806:Pumilio-family RNA binding repeat	PUF
BnaC09g21280D	0	0	0	71.1296	102.923	107.576	0	93.8764	9.00034	3.84e-13	2.82e-11	BnaC09g21280D	chrC09	18520902	18521381	+	480	-	PF01466:Skp1 family, dimerisation domain|PF03931:Skp1 family, tetramerisation domain	Skp1
BnaA03g56690D	11.2704	23.7762	5.95531	140.412	70.8812	70.2538	13.6673	93.8489	2.808	1.75e-07	5.38e-06	BnaA03g56690D	chrA03_random	813677	815763	+	984	-	PF00249:Myb-like DNA-binding domain	Myb_DNA-binding
BnaA09g39920D	8.19666	26.0405	28.075	116.394	56.3166	108.674	20.7707	93.7948	2.17039	1.32e-05	0.000267509	BnaA09g39920D	chrA09	28165985	28167255	+	492	-	PF00582:Universal stress protein family	Usp
BnaA10g18220D	0	1.1322	0	87.7573	13.5937	180.025	0.377399	93.7921	8.03717	1.02e-08	3.92e-07	BnaA10g18220D	chrA10	13257358	13262784	+	1980	-	PF00240:Ubiquitin family|PF09280:XPC-binding domain	ubiquitin
BnaA09g17180D	4.09833	1.1322	0.850758	5.54256	133.024	142.703	2.02709	93.7564	5.54539	8.07e-08	2.63e-06	BnaA09g17180D	chrA09	10376923	10379760	-	801	-	PF05558:DREPP plasma membrane polypeptide	-
BnaC05g02570D	12.295	6.79319	13.6121	56.3494	135.937	88.915	10.9001	93.7336	3.08703	4.44e-10	2.1e-08	BnaC05g02570D	chrC05	1250505	1254969	-	3078	-	PF05664:Plant family of unknown function (DUF810)	-
BnaA08g29100D	0	0	0	173.667	55.3456	51.5926	0	93.5351	8.99842	8e-12	4.8e-10	BnaA08g29100D	chrA08	18951400	18953408	+	987	-	PF00190:Cupin	-
BnaA04g18810D	23.5654	48.6845	13.6121	55.4256	126.227	98.7944	28.6207	93.4823	1.72107	0.000743662	0.00878861	BnaA04g18810D	chrA04	14934608	14936521	-	1335	-	PF00249:Myb-like DNA-binding domain	Myb_DNA-binding
BnaA01g29380D	7.17208	4.52879	1.70152	51.7306	123.314	105.381	4.46746	93.4751	4.42048	4.53e-13	3.28e-11	BnaA01g29380D	chrA01	20309322	20311532	-	1044	-	PF00076:RNA recognition motif. (a.k.a. RRM, RBD, or RNP domain)	RRM_1
BnaC04g03210D	0	0	0	89.6048	88.3588	102.088	0	93.3504	8.99286	2.65e-13	1.97e-11	BnaC04g03210D	chrC04	2308772	2310123	-	618	-	PF05724:Thiopurine S-methyltransferase (TPMT)	-
BnaA02g09490D	2.04916	1.1322	0.850758	134.869	80.591	63.6675	1.34404	93.0425	6.13878	2.79e-13	2.07e-11	BnaA02g09490D	chrA02	4706537	4708586	+	1605	-	PF01501:Glycosyl transferase family 8	Glyco_transf_8
BnaA10g06310D	1.02458	0	1.70152	51.7306	117.488	109.772	0.908699	92.9967	6.56891	5.53e-12	3.38e-10	BnaA10g06310D	chrA10	4811393	4812671	-	696	-	-	-
BnaC03g17290D	12.295	28.3049	47.6424	114.546	94.1846	70.2538	29.4141	92.9949	1.65148	0.000517385	0.0065042	BnaC03g17290D	chrC03	8820514	8831219	-	1098	-	PF14416:PMR5 N terminal Domain|PF13839:GDSL/SGNH-like Acyl-Esterase family found in Pmr5 and Cas1p	-
BnaA09g44630D	0	9.05758	1.70152	140.412	73.7941	64.7652	3.58637	92.9903	4.7677	3.02e-11	1.67e-09	BnaA09g44630D	chrA09	30643595	30644647	-	546	-	PF14368:Probable lipid transfer	-
BnaC01g37680D	1.02458	1.1322	0	15.7039	129.14	133.921	0.718927	92.9217	7.11201	8.13e-09	3.19e-07	BnaC01g37680D	chrC01	36968832	36971523	-	1653	-	PF07732:Multicopper oxidase|PF00394:Multicopper oxidase|PF07731:Multicopper oxidase	-
BnaA02g17720D	49.1799	47.5523	23.8212	86.8335	104.865	86.7195	40.1845	92.8061	1.21866	0.000846648	0.00980572	BnaA02g17720D	chrA02	10664117	10664701	+	585	-	PF01988:VIT family	DUF125
[truncated: 2,253 more rows]

## Sheet: 4001B_vs_4001A_down
Table S1: Down-regulated differentially expressed genes (Fold change≥2, pvalue＜0.05, padj<0.01) in 4001B.
gene_id	4001A1_read_count	4001A2_read_count	4001A3_read_count	4001B1_read_count	4001B2_read_count	4001B3_read_count	4001A_read_count	4001B_read_count	log2FoldChange	pvalue	padj	gene_name	gene_chr	gene_start	gene_end	gene_strand	gene_length	gene_biotype	gene_description	tf_family
BnaA06g25520D	33.8112	64.5353	91.0311	0	0	0	63.1259	0	-8.43289	8.06e-11	4.21e-09	BnaA06g25520D	chrA06	17666105	17666584	+	480	-	PF00226:DnaJ domain	DnaJ
BnaCnng70440D	51.2291	110.955	9.35834	0	0	0	57.1809	0	-8.28352	9.46e-09	3.65e-07	BnaCnng70440D	chrCnn_random	70473152	70473766	+	615	-	PF04043:Plant invertase/pectin methylesterase inhibitor	-
BnaC03g35270D	59.4258	221.911	4.25379	0	0	1.09772	95.1968	0.365905	-8.06039	8.03e-05	0.00132002	BnaC03g35270D	chrC03	21448037	21448348	-	312	-	PF14368:Probable lipid transfer	-
BnaA03g18350D	25.6146	38.4947	45.0902	0	0	0	36.3998	0	-7.63783	6.36e-09	2.54e-07	BnaA03g18350D	chrA03	8618562	8619794	-	801	-	PF03083:Sugar efflux transporter for intercellular exchange	-
BnaC03g21870D	46.1062	24.9083	32.3288	0	0	0	34.4478	0	-7.55741	1.16e-08	4.41e-07	BnaC03g21870D	chrC03	11876287	11877214	-	444	-	PF03083:Sugar efflux transporter for intercellular exchange	-
BnaA09g33600D	25.6146	40.7591	88.4788	0.923761	0	0	51.6175	0.30792	-7.18282	7.31e-08	2.41e-06	BnaA09g33600D	chrA09	24759457	24761438	+	1500	-	PF00067:Cytochrome P450	p450
BnaA09g31810D	10.2458	62.2709	3.40303	0	0	0	25.3066	0	-7.10539	1.42e-05	0.000284916	BnaA09g31810D	chrA09	23700585	23701429	+	336	-	-	-
BnaC03g35280D	94.2616	288.71	0.850758	0.923761	0.970975	1.09772	127.941	0.997484	-7.00582	1.11e-07	3.53e-06	BnaC03g35280D	chrC03	21451577	21451888	-	312	-	PF14368:Probable lipid transfer	-
BnaA04g27050D	335.038	666.864	112.3	3.69504	4.85488	2.19543	371.401	3.58178	-6.68623	4.72e-14	3.87e-12	BnaA04g27050D	chrA04	19084902	19085924	-	591	-	PF00847:AP2 domain	AP2
BnaC02g43710D	211.064	321.544	82.5235	0.923761	0.970975	4.39086	205.044	2.0952	-6.66922	1.8e-18	2.45e-16	BnaC02g43710D	chrC02	45847344	45848848	-	909	-	PF00010:Helix-loop-helix DNA-binding domain	HLH
BnaC03g75740D	9.22124	26.0405	19.5674	0	0	0	18.2764	0	-6.64051	5.15e-06	0.000115741	BnaC03g75740D	chrC03_random	4410730	4411017	+	186	-	-	-
BnaC09g35250D	11.2704	66.7997	1.70152	0	0	1.09772	26.5905	0.365905	-6.21521	0.000171879	0.00255372	BnaC09g35250D	chrC09	38625395	38626644	-	792	-	PF00232:Glycosyl hydrolase family 1	Glyco_hydro_1
BnaC04g00090D	25.6146	33.9659	72.3144	0	0	2.19543	43.965	0.73181	-6.03611	4.45e-07	1.26e-05	BnaC04g00090D	chrC04	31312	31998	+	468	-	PF00808:Histone-like transcription factor (CBF/NF-Y) and archaeal histone	-
BnaC08g24820D	16.3933	15.8508	31.478	0	0.970975	0	21.2407	0.323658	-5.9031	2.23e-05	0.000426065	BnaC08g24820D	chrC08	26738828	26740538	+	798	-	PF03083:Sugar efflux transporter for intercellular exchange	-
BnaA05g10810D	16.3933	39.6269	62.9561	0	0	2.19543	39.6588	0.73181	-5.88211	1.63e-06	4.1e-05	BnaA05g10810D	chrA05	5917547	5918340	+	729	-	PF00240:Ubiquitin family	ubiquitin
BnaAnng08170D	9.22124	21.5118	1.70152	0	0	0	10.8115	0	-5.87565	0.000812127	0.00946603	BnaAnng08170D	chrAnn_random	8831438	8833390	+	1512	-	PF01095:Pectinesterase|PF04043:Plant invertase/pectin methylesterase inhibitor	-
BnaC09g18440D	16.3933	29.4371	10.2091	0	0.970975	0	18.6798	0.323658	-5.70458	6.93e-05	0.00116292	BnaC09g18440D	chrC09	15200326	15202247	+	1173	-	PF01565:FAD binding domain	FAD_binding_4
BnaC03g32900D	13.3196	9.05758	5.95531	0	0	0	9.44415	0	-5.68629	0.000452932	0.00580624	BnaC03g32900D	chrC03	20152405	20153427	-	1023	-	PF05055:Protein of unknown function (DUF677)	-
BnaC03g60870D	11.2704	7.92538	6.80606	0	0	0	8.66728	0	-5.5641	0.000670178	0.00804741	BnaC03g60870D	chrC03	49995271	49996203	+	933	-	PF13639:Ring finger domain	-
BnaA02g18640D	16.3933	23.7762	8.50758	0	0	1.09772	16.2257	0.365905	-5.50139	0.000154469	0.00232462	BnaA02g18640D	chrA02	11400370	11401660	-	1041	-	PF00332:Glycosyl hydrolases family 17	Glyco_hydro_17
BnaC04g23690D	9.22124	31.7015	5.10455	0	0	1.09772	15.3424	0.365905	-5.41855	0.000517136	0.00650217	BnaC04g23690D	chrC04	24700680	24701340	+	546	-	-	-
BnaC03g17210D	39.9587	107.559	212.689	5.54256	3.8839	0	120.069	3.14216	-5.21713	9.01e-12	5.35e-10	BnaC03g17210D	chrC03	8783292	8783543	+	252	-	-	-
BnaC07g28660D	139.343	509.489	15.3136	0.923761	1.94195	15.368	221.382	6.07791	-5.19679	0.000742564	0.00877841	BnaC07g28660D	chrC07	33720571	33721189	-	201	-	-	-
BnaA05g01720D	10.2458	22.644	5.95531	0	0	1.09772	12.9484	0.365905	-5.17413	0.000738714	0.00873843	BnaA05g01720D	chrA05	984996	986020	+	792	-	PF01208:Uroporphyrinogen decarboxylase (URO-D)	-
BnaC04g12440D	17.4179	29.4371	91.8819	1.84752	1.94195	0	46.2456	1.26316	-5.15373	5.24e-07	1.46e-05	BnaC04g12440D	chrC04	9688864	9689658	-	729	-	PF00240:Ubiquitin family	ubiquitin
BnaC07g30330D	448.767	567.231	111.449	20.3227	6.79683	4.39086	375.816	10.5035	-5.1521	8.97e-09	3.49e-07	BnaC07g30330D	chrC07	34864788	34866603	+	906	-	PF00704:Glycosyl hydrolases family 18	-
BnaA01g28570D	386.268	728.003	167.599	11.0851	5.82585	19.7589	427.29	12.2233	-5.13956	2.68e-22	5.49e-20	BnaA01g28570D	chrA01	19875590	19875784	+	195	-	-	-
BnaA03g10950D	215.162	434.764	74.0159	12.9327	0.970975	6.58629	241.314	6.82997	-5.13852	1.14e-06	2.97e-05	BnaA03g10950D	chrA03	4918842	4921376	-	1158	-	PF03492:SAM dependent carboxyl methyltransferase	-
BnaC05g02320D	27.6637	39.6269	21.2689	1.84752	0	1.09772	29.5199	0.981746	-4.89349	2.34e-06	5.67e-05	BnaC05g02320D	chrC05	1109606	1110969	+	1269	-	PF00743:Flavin-binding monooxygenase-like	FMO-like
BnaA09g33610D	9.22124	35.0981	69.7622	0	3.8839	0	38.0272	1.29463	-4.85992	2.07e-05	0.000397233	BnaA09g33610D	chrA09	24762494	24764308	+	1416	-	PF00067:Cytochrome P450	p450
BnaC05g14110D	88.1141	58.8743	171.002	3.69504	1.94195	5.48858	105.997	3.70852	-4.85912	4.09e-14	3.38e-12	BnaC05g14110D	chrC05	8221804	8222784	-	567	-	PF14368:Probable lipid transfer	-
BnaC03g13660D	914.952	1938.32	217.794	31.4079	12.6227	62.5698	1023.69	35.5334	-4.85022	8.77e-07	2.33e-05	BnaC03g13660D	chrC03	6588612	6590985	-	1158	-	PF03492:SAM dependent carboxyl methyltransferase	-
BnaC02g14520D	312.498	645.353	35.7318	5.54256	5.82585	24.1497	331.194	11.8394	-4.81169	4.83e-05	0.000846639	BnaC02g14520D	chrC02	10037114	10038949	+	777	-	PF03083:Sugar efflux transporter for intercellular exchange	-
BnaA06g02910D	35.8604	97.369	6.80606	0.923761	0.970975	3.29315	46.6785	1.72929	-4.78439	6.34e-06	0.000139798	BnaA06g02910D	chrA06	1774321	1776195	+	1599	-	-	-
BnaC03g26560D	61.4749	108.691	102.942	0	0.970975	10.9772	91.0359	3.98271	-4.57898	9.74e-10	4.39e-08	BnaC03g26560D	chrC03	15134311	15135616	+	504	-	PF02298:Plastocyanin-like domain	Cu_bind_like
BnaA05g08360D	4.09833	12.4542	55.2993	0.923761	0	2.19543	23.9506	1.03973	-4.57299	0.000456625	0.00584757	BnaA05g08360D	chrA05	4642911	4644875	-	1095	-	PF13839:GDSL/SGNH-like Acyl-Esterase family found in Pmr5 and Cas1p|PF14416:PMR5 N terminal Domain	-
BnaC07g11670D	320.694	788.01	68.0606	24.0178	0.970975	25.2475	392.255	16.7454	-4.55066	0.000560446	0.0069446	BnaC07g11670D	chrC07	17213891	17214864	-	372	-	-	-
BnaC09g10840D	412.907	528.736	123.36	5.54256	17.4776	23.052	355.001	15.3574	-4.54172	5.45e-17	6.17e-15	BnaC09g10840D	chrC09	7407937	7411434	+	1821	-	PF00251:Glycosyl hydrolases family 32 N-terminal domain|PF08244:Glycosyl hydrolases family 32 C terminal	-
BnaAnng29180D	174.179	423.442	26.3735	18.4752	6.79683	2.19543	207.998	9.15582	-4.49842	0.000221561	0.00316239	BnaAnng29180D	chrAnn_random	33362979	33363921	-	333	-	-	-
BnaC08g16330D	705.937	1153.71	302.87	37.8742	10.6807	59.2766	720.839	35.9439	-4.3278	9.65e-08	3.1e-06	BnaC08g16330D	chrC08	20407563	20410206	+	1005	-	PF00149:Calcineurin-like phosphoesterase	Metallophos
BnaC02g06730D	76.8437	100.766	57.0008	4.6188	5.82585	1.09772	78.2033	3.84746	-4.3107	4.37e-13	3.17e-11	BnaC02g06730D	chrC02	3609132	3611289	+	951	-	PF00249:Myb-like DNA-binding domain	Myb_DNA-binding
BnaC07g11660D	28.6883	46.4201	1.70152	1.84752	0	2.19543	25.6033	1.34765	-4.25594	0.000736723	0.00871764	BnaC07g11660D	chrC07	17206952	17207566	+	261	-	-	-
BnaA06g12550D	5.12291	24.9083	62.9561	1.84752	1.94195	1.09772	30.9958	1.62906	-4.24358	7.46e-05	0.0012409	BnaA06g12550D	chrA06	6519857	6520836	-	567	-	PF14368:Probable lipid transfer	-
BnaC03g45920D	153.687	322.676	28.075	6.46633	5.82585	15.368	168.146	9.22007	-4.19875	5.13e-09	2.08e-07	BnaC03g45920D	chrC03	30944643	30944840	+	198	-	-	-
BnaA06g33340D	74.7945	20.3796	9.35834	4.6188	0	1.09772	34.8441	1.90551	-4.16327	0.000124771	0.00193698	BnaA06g33340D	chrA06	22071234	22074095	-	1674	-	PF01397:Terpene synthase, N-terminal domain|PF03936:Terpene synthase family, metal binding domain	-
BnaA06g03170D	35.8604	120.013	58.7023	6.46633	1.94195	4.39086	71.5252	4.26638	-4.05858	2.06e-09	8.94e-08	BnaA06g03170D	chrA06	1919606	1920187	-	306	-	PF13833:EF-hand domain pair|PF00036:EF hand	efhand
BnaC06g10990D	60.4504	66.7997	21.2689	1.84752	2.91293	4.39086	49.5063	3.05044	-4.03617	6.53e-08	2.17e-06	BnaC06g10990D	chrC06	13005362	13005840	-	195	-	-	-
BnaC06g04230D	30.7375	36.2303	10.2091	3.69504	0.970975	0	25.7256	1.55534	-3.98829	9.15e-05	0.00148291	BnaC06g04230D	chrC06	4910854	4914581	+	1320	-	PF05362:Lon protease (S16) C-terminal proteolytic domain|PF00004:ATPase family associated with various cellular activities (AAA)	AAA
BnaC08g12350D	18.4425	20.3796	8.50758	0.923761	0.970975	1.09772	15.7765	0.997484	-3.98136	0.000460633	0.00589082	BnaC08g12350D	chrC08	17496648	17497908	+	1212	-	PF00069:Protein kinase domain	Pkinase
BnaA03g22550D	26.6391	57.7421	163.346	3.69504	7.7678	4.39086	82.5756	5.28457	-3.96871	4.73e-08	1.62e-06	BnaA03g22550D	chrA03	10713054	10714158	+	504	-	PF02298:Plastocyanin-like domain	Cu_bind_like
[truncated: 519 more rows]

## Sheet: 4006B_vs_4006A_up
Table S1: Up-regulated differentially expressed genes (Fold change≥2, pvalue＜0.05, padj<0.01) in 4006B.
[truncated: 3,858 more rows]

[truncated: 5 more sheets: 4006B_vs_4006A_down, 6251B_vs_6251A_up, 6251B_vs_6251A_down, 6284B_vs_6284A_up, 6284B_vs_6284A_down]
