# Supplementary material for: Global transcriptome analysis reveals potential genes associated with genic male sterility of rapeseed (Brassica napus L.)
Source: Front Plant Sci. 2022 Oct 21;13:1004781. doi: 10.3389/fpls.2022.1004781 (PMC9635397; doi:10.3389/fpls.2022.1004781)
Supplement: Supplementary file 5 [file Table_2.xlsx]

## Sheet: Table S2
Table S2 Expression of the differentially expressed genes into heatmap
gene_id	4001A_fpkm	4001B_fpkm	4006A_fpkm	4006B_fpkm	6251A_fpkm	6251B_fpkm	6284A_fpkm	6284B_fpkm
BnaA03g02520D	0.981627	404.352	0.246655	63.9873	0.0476754	64.7968	0.157471	226.237
BnaC09g25680D	3.85905	122.397	4.6439	99.3853	4.39491	102.164	2.81382	114.824
BnaA05g02520D	0.605195	555.271	0.861794	242.626	0.582845	598.507	0.195361	1077.62
BnaA10g01390D	0.37905	205.821	0.464958	70.2312	0.884843	170.337	0.301015	428.384
BnaA03g41090D	15.4739	268.559	11.9447	352.882	7.14138	213.351	7.74806	255.048
BnaA03g02140D	0.379464	2340.04	0.183198	1680.49	0	1002.81	0	3826.46
BnaC09g53640D	1.59939	724.046	0.584063	287.631	3.33579	649.725	0.857368	1098
BnaC07g32000D	10.6662	168.44	8.91032	225.702	14.1688	184.995	13.0714	232.447
BnaC07g25720D	1.49498	436.263	0.835	151.06	0.447729	358.63	0.456157	504.819
BnaCnng61850D	2.13821	105.128	2.07016	90.6952	1.11828	82.557	1.86868	79.966
BnaA09g54370D	1.33625	96.2828	0.549259	17.7956	0.952746	50.1427	1.45829	92.9718
BnaA06g14250D	7.2927	187.73	0.256795	228.776	0.0343588	167.56	0.0308404	214.317
BnaC09g03610D	1.72344	959.827	3.47094	432.894	2.91383	1032.71	0.313906	2192.54
BnaA03g21590D	0.205689	94.4843	0.589247	30.7632	0.561868	82.817	0.30091	482.537
BnaA03g38140D	0.214367	17.7445	0	10.0418	0	14.4642	0.00622729	23.1918
BnaA08g20430D	0.434774	39.4523	0.15502	38.8927	0.0230097	30.03	0.00685325	38.6411
BnaC03g74390D	0.633947	16.3015	0.151136	7.99316	0.14189	15.9514	0.174995	25.646
BnaA03g52460D	88.0038	1978.73	2.81714	1852.02	0	1986.54	0	2281.4
BnaCnng36380D	19.853	740.454	0.936964	833.587	0	17.8716	0	1041.64
BnaC03g17860D	7.28993	84.6635	3.17119	95.7055	2.63509	74.1962	0.13138	0.204769
BnaC03g46270D	2.8056	59.5981	5.3356	63.3146	2.48414	46.0272	3.69352	49.5335
BnaA10g23950D	9.11739	105.409	0.465145	139.231	0	238.064	0	60.278
BnaA06g31320D	0.222035	125.35	0.981526	105.447	1.05691	253.501	0.171113	562.432
BnaC05g01430D	0.143347	96.8487	0.317006	34.6811	0.273412	69.8667	0.101627	185.422
BnaA03g14810D	1.10314	26.3138	0.746016	30.6062	0.326152	19.9039	0.815611	38.8541
BnaCnng40260D	41.2837	213.111	56.8331	125.056	74.0677	83.1899	49.1674	81.1215
BnaCnng73190D	0.284976	93.1342	0.359969	30.0881	0.389751	81.0599	0.161427	212.62
BnaCnng14120D	0.751147	923.207	0.908547	333.249	3.76835	785.59	0.497485	1589.89
BnaC07g48260D	1.99413	53.7685	0.217089	53.7589	0.29664	52.2386	0.306599	65.4956
BnaCnng04830D	21.7431	277.971	5.74731	122.566	5.8718	132.179	4.46888	191.709
BnaC08g28710D	1.29652	506.703	1.64387	203.011	1.11334	525.256	0.142366	1099.46
BnaC08g28820D	8.20905	58.5961	8.25105	55.3016	6.83048	45.0763	7.96265	52.6721
BnaCnng41060D	0.753435	16.9035	0.274545	4.10533	0.297044	3.79826	1.60914	8.29688
BnaA08g19210D	46.8949	352.149	15.5394	225.209	11.652	167.473	19.3202	259.628
BnaA01g28670D	2.54917	58.0752	1.4527	77.489	1.71649	48.5905	0.976742	14.8931
BnaCnng07210D	1.029	79.2189	0.148894	114.808	0.0187386	78.6584	0	73.3042
BnaA07g06210D	1.82438	34.5002	2.3293	12.1764	0.320781	6.81826	0.0675306	13.7626
BnaC03g56870D	1.25514	38.998	0.0425228	48.0461	0	25.3919	0	33.65
BnaC03g70760D	1.81066	24.7844	2.69983	10.0584	3.52289	11.8384	1.898	10.3648
BnaC08g17150D	21.2565	137.874	15.4465	75.8607	18.4178	43.291	24.6378	74.1681
BnaC09g01840D	0.401177	203.347	0.135609	64.307	0.213154	174.417	0.248081	248.634
BnaA06g03670D	4.47719	53.6637	1.9476	30.9091	3.14999	39.8865	1.6768	36.8746
BnaA05g29820D	1.37852	55.921	0.0163412	6.63589	0	9.51461	0	14.7127
BnaA05g06610D	0.433471	40.9275	0.243266	9.75518	0.568217	11.3225	0.339365	23.4531
BnaA06g39760D	21.4156	324.32	0.118057	411.893	0.15424	495.568	0	259.776
BnaA03g49720D	1.36219	41.5349	0.0117151	83.23	0	63.7564	0.025947	73.3843
BnaA02g17180D	14.1668	151.85	9.35498	147.711	2.51962	37.9033	7.2032	94.6904
BnaCnng68880D	0.878901	74.5075	0	87.6812	0.0533242	83.7506	0	88.4689
BnaAnng14670D	8.99102	84.8447	0.17807	77.8473	0.0215593	63.1047	0	72.634
BnaA06g30420D	0.317328	195.215	0.533593	62.7167	0.498216	153.003	0.0740835	412.937
BnaC05g14030D	0.359745	60.2989	0.0622739	31.1518	0	53.2183	0	61.1475
BnaC07g07790D	0.295804	15.8548	0.103503	7.38128	0.500343	17.5852	0.172361	33.9506
BnaA07g09880D	0.0781628	80.662	0.0155671	74.8637	0.0119143	136.83	0	166.601
BnaAnng37370D	62.0455	341.232	23.266	180.579	32.7903	145.364	46.3389	299.253
BnaC05g15630D	10.4945	94.0247	0.477446	124.957	0	89.9211	0	119.389
BnaC01g03500D	0.0751655	14.3831	0.0773371	4.8272	0.0651772	11.3466	0.0415546	32.4155
BnaA05g06900D	0.104586	37.0137	0.130301	16.1118	0.0419111	32.4383	0.276054	49.8992
BnaC06g32740D	0.619678	13.8338	0.479313	6.87461	0.049747	10.1581	0.188472	13.5157
BnaC07g25300D	0.364681	212.959	0.320323	78.6458	0.558197	164.285	0.515418	372.442
BnaA08g18330D	0.26711	181.107	0.516005	54.3083	0.38677	156.786	0.102267	343.563
BnaCnng40460D	0.0923311	172.759	0	64.5539	0.051402	178.802	0.0371734	294.282
BnaCnng46510D	1.02431	38.0411	0.971129	40.5594	0.340193	38.1741	0.207502	59.1797
BnaA04g03860D	1.72048	16.6337	2.7721	13.9016	1.71578	11.9394	1.62984	24.0059
BnaA09g10760D	0.625216	36.699	1.33595	19.7348	0.189644	34.8596	0.494041	60.8432
BnaC07g48270D	1.16174	31.2642	0.46004	33.8939	0.352073	37.587	0.173523	42.3198
BnaA02g08420D	0.437357	9.97254	1.55761	10.2112	1.76864	8.39266	1.15486	6.08991
BnaAnng40690D	0.479062	331.077	1.08944	131.056	0.45028	307.141	0.315924	750.374
BnaA08g20420D	0.111297	107.783	0	78.0277	0.0160548	71.8079	0	66.7707
BnaC02g27940D	1.36958	23.8642	0.97014	10.1848	0.494221	19.4853	0.76774	30.3775
BnaC05g15620D	0.185509	195.202	0.0676214	227.451	0	179.574	0	224.072
BnaC07g48520D	9.09897	105.437	0.105784	138.443	0	78.3536	0	72.9802
BnaA07g18960D	1.41607	18.5843	0.247136	4.14618	0.0261315	5.94745	0.0295813	26.45
BnaC08g02990D	6.63638	143.672	1.75813	140.164	4.73842	83.1199	11.8765	105.69
BnaCnng40600D	0.479062	325.406	1.66259	143.555	1.26151	305.985	0.384788	711.233
BnaA02g06580D	0.467783	21.7663	0.393545	5.20762	0.660979	4.91572	0.362211	21.0737
BnaC08g01740D	7.14596	144.198	0.32219	180.447	0.284839	128.786	0.365313	132.845
BnaA09g10850D	3.36336	24.1485	2.9697	17.113	1.34423	17.7879	2.28553	20.6894
BnaCnng07240D	5.18281	99.6691	0.53949	132.826	0	105.588	0	104.013
BnaA03g05780D	0.098026	54.3647	0.0705688	54.7535	0.178035	52.2055	0.148814	74.7074
BnaC03g72420D	0.26562	136.909	0.661855	42.1795	0.554145	116.844	0.143431	0.449331
BnaA06g36370D	0.597178	20.3183	0.398419	3.24358	0.598587	8.53453	0.454274	14.8318
BnaC03g43380D	0.421157	119.042	0.0601807	86.8707	0.114437	181.179	0.291067	296.923
BnaA05g24130D	1.18679	708.006	0.599959	537.332	0.0433718	552.431	0.277206	918.239
BnaAnng39330D	1.09727	23.7332	0.79687	19.9674	0.3413	9.27807	0.514965	13.7391
BnaC03g65500D	9.02279	74.0497	7.64956	21.5613	19.9569	130.645	30.5675	117.312
BnaA07g31050D	6.08012	28.3291	6.62097	43.1506	5.39785	36.3875	5.85328	24.5999
BnaC04g45660D	0.349565	17.44	0.175567	3.96493	0.257101	6.0301	0.275395	13.3284
BnaC06g38650D	0.0457926	103.329	0	109.157	0.0159816	82.3113	0	99.2846
BnaA03g32390D	0.222935	24.5928	0.0855294	11.547	0.135809	23.6335	0.376336	34.4904
BnaA01g08370D	0.478667	27.204	0.184624	5.71672	0.824789	10.5616	0.483733	25.6338
BnaC05g18900D	6.62342	45.8448	2.61196	26.4574	1.51605	26.7359	9.70419	44.3044
BnaA06g02890D	0.0489337	45.881	0	12.2812	0.0109429	36.8325	0	34.5735
BnaAnng04370D	0.194271	34.8106	0.0521179	26.6341	0.264369	36.8316	0.266373	33.8437
BnaA07g34000D	0.0795087	35.9158	0	25.8732	0.0316946	16.6463	0	31.4735
BnaC07g51240D	2.78525	117.611	0	202.498	0	113.454	0	92.3049
BnaA03g19650D	0.723988	868.634	1.0996	285.61	4.80879	1482.21	2.63729	3065.92
BnaAnng18460D	0.741824	37.5108	0.919313	11.1234	1.19822	16.1555	2.14571	69.7674
BnaC01g43360D	50.0544	441.549	329.776	804.981	3.99288	172.876	24.0715	460.094
BnaC02g38360D	0.042385	303.556	0.0417429	93.6761	0.16586	229.943	0.0263142	657.843
BnaA07g09900D	0.467396	22.2399	0	21.9242	0.0571463	29.0206	0.0143757	34.8568
BnaA04g02260D	0.735813	892.134	1.34838	352.723	4.40101	852.817	1.688	1613.47
BnaAnng15470D	0.877421	21.3055	0.264696	13.3876	0	1.09251	1.65912	19.8185
BnaA01g18050D	6.67227	47.2308	5.05425	14.1525	2.77069	12.684	3.67092	27.899
BnaC05g47790D	9.16526	103.778	2.42399	57.0631	2.82472	102.289	2.66768	152.575
BnaCnng47940D	0.407581	7.57223	0.910176	8.24557	1.34293	6.65531	0.711611	8.41788
BnaA02g11730D	0.317718	14.2164	0.172349	24.4538	0.023821	20.2928	0	22.0451
BnaC09g18430D	0.513826	120.053	0.689862	124.822	0.271891	117.723	0.655195	130.522
BnaA09g29240D	26.9373	173.503	46.5535	106.638	47.9596	67.6984	42.0178	57.9449
BnaC06g11610D	0.263639	11.7742	0.403637	12.5119	0.555338	12.3757	0.462136	14.6359
BnaAnng27730D	0.510906	13.6004	2.01043	19.5177	1.20105	14.8617	0.919885	16.547
BnaA06g31760D	0.361519	9.01807	0.455173	5.61672	0.745002	3.37216	3.03543	8.49326
BnaA05g29830D	11.297	152.758	0	3.37867	0	6.28072	0	8.3243
BnaA03g00160D	0.363847	8.07149	0.564917	3.97984	0.509844	8.99506	1.018	5.58706
BnaA01g02230D	0.0430822	13.204	0.0133234	3.9534	0.0717961	9.50094	0.0551512	28.1795
BnaC06g30350D	2.08522	63.5672	2.63367	9.54346	3.27563	18.9417	2.31772	54.7191
BnaCnng13510D	0.330762	11.7645	0.459198	9.89531	0.336567	13.0724	0.273973	47.3189
BnaAnng03010D	0.0630794	24.1994	0.0443212	12.0744	0.143062	25.0423	0.210613	42.0191
BnaAnng05530D	59.1173	295.551	40.2569	169.877	70.8734	266.573	38.5903	345.15
BnaA05g13210D	0.524645	17.3443	0.334864	17.7563	0.84368	19.761	0.380254	20.1132
BnaA07g00980D	0.297784	21.8444	0.957385	37.0306	4.6825	28.502	0.300223	17.8369
BnaA05g21050D	0.0645871	30.2211	0.208698	12.0833	0.151523	21.7546	0.0404075	34.1339
BnaCnng14830D	1.3735	13.5863	2.11882	8.30324	0.650517	7.66163	0.56797	7.79367
BnaC03g03160D	0.105401	115.792	0.0278963	95.908	0	103.644	0	0
BnaC02g14810D	0.318118	19.138	0.225467	21.0052	0.151733	13.5635	0.0174602	15.2273
BnaA06g10120D	0.4071	109.552	0.760263	39.278	0.369002	86.7428	0.581899	175.46
BnaC07g50270D	21.3819	67.2336	21.6307	89.4793	27.6666	67.0281	26.7766	67.9923
BnaC09g48600D	0.0488919	90.6786	0.0469592	29.92	0.0254257	9.88202	0.0394947	295.492
BnaA09g04230D	2.25085	2063.91	3.0089	829.6	3.96259	1990.88	0.942844	4130.77
BnaC04g32640D	0.0468345	19.1355	0.0898533	24.1199	0.160165	16.2953	0.0982169	25.9908
BnaC04g39650D	0.737415	24.123	0.54826	2.9643	0.971021	7.94317	0.414614	11.0582
BnaA02g20410D	1.58574	21.9335	2.35669	8.91171	1.74585	16.335	2.17218	27.0658
BnaC03g26980D	48.7361	580.404	8.79854	811.769	2.43938	511.229	1.55241	192.59
BnaA10g07050D	0	805.355	0.393624	297.045	0	697.625	0.911407	1209.03
BnaC03g03170D	0.0557491	811.102	0.0931536	637.801	0	623.129	0	0
BnaC04g22570D	0.0325988	159.281	0	152.509	0.0610282	144.438	0.0124841	106.783
BnaA01g32930D	0	755.369	0	279.159	0	606.581	0	1050.41
BnaC03g03650D	51.12	430.605	13.0324	476.457	1.0155	349.684	0	19.7785
BnaC03g35500D	0.127535	411.879	0	122.374	0.319921	330.298	0	748.128
BnaC01g39610D	0	500.646	0.0282854	136.345	0.0729835	409.882	0.0107276	571.997
BnaC03g46310D	5.71887	29.8152	4.71259	23.5981	2.81925	9.45412	3.46531	11.364
BnaA10g11140D	5.62558	57.6152	15.7491	57.3426	6.12639	15.9549	8.65499	50.7737
BnaC03g33530D	3.74207	24.0209	1.94119	8.98319	4.53269	13.1979	3.01975	44.2781
BnaA08g09490D	0.222796	30.7972	0.657199	7.64602	0.166517	18.7632	0.250567	31.5911
BnaCnng75560D	1.82537	27.1227	1.55425	22.1721	1.52804	29.787	1.67356	46.1503
BnaC07g49180D	0.144999	102.92	0.681273	35.2693	0.482772	56.5164	0.18324	180.629
BnaA08g20390D	0	146.213	0	133.752	0	114.425	0	100.103
BnaA04g21810D	0.191593	10.0416	0.10908	2.54287	0.111603	0.787346	0.109989	7.11969
BnaC07g25330D	0.0208981	198.859	0.0283651	67.186	0.038497	166.379	0.0969828	304.033
BnaAnng03750D	0.130875	22.2978	0.428789	2.01939	0.517697	5.15317	0.376674	13.9873
BnaC03g01120D	0.228224	5.74609	0.548271	3.46357	0.111649	4.38157	0	1.97834
BnaA07g35430D	0	42.6614	0	20.8922	0.122096	36.1194	0.407992	45.5493
BnaA08g02780D	0.800497	26.6535	0.7482	13.7967	1.42892	18.8875	0.303978	22.7396
BnaA09g29890D	2.2365	17.7961	2.69744	24.3387	1.54129	3.90029	2.45753	6.76027
BnaA02g22570D	0.54456	76.036	0	97.6797	0	48.1992	0	39.6477
BnaA06g31290D	0	186.962	0.00938855	60.925	0.0362403	153.388	0.0804567	275.795
BnaA09g26100D	0	220.894	0	78.3031	0.0901823	188.468	0	290.879
BnaC05g23320D	0.0238202	269.2	0.0139188	90.1951	0.0399351	222.935	0.0643359	356.126
BnaAnng37930D	1.32682	17.7425	0.0299669	17.3935	0.930889	12.988	0.422446	12.816
BnaA10g23860D	0.0506915	234.943	0.0583835	70.9708	0.168012	357.651	0	191.614
BnaA09g02350D	1.69761	240.568	0.35077	83.423	0.309568	210.653	0.389374	295.111
BnaC03g25110D	0.898951	40.8041	0.516962	160.606	0.262468	104.462	0	0.279668
BnaC04g00150D	2.13881	38.1266	0.49273	12.6176	0.0462975	23.553	0.0521047	85.4442
BnaA05g29810D	0.0120774	230.716	0.0435352	64.497	0.0284426	163.9	0	265.375
BnaA02g21990D	0.127305	5.15693	0.0784576	2.95897	0	4.40335	0	5.65714
BnaA01g19850D	0.141247	12.3534	0.0312989	2.08767	0.0658659	6.90665	0.0354069	16.1219
BnaA02g03580D	0.207617	7.64923	0.164132	1.15704	0.469347	2.74995	0.0548517	1.15684
BnaC03g74050D	2.94518	21.1992	5.36975	15.6019	2.36017	20.1519	6.46914	41.2871
BnaC02g28920D	0.0871747	5.57497	0.0493262	3.12853	0.0528033	5.1366	0.0391314	7.74156
BnaC05g48860D	1.26639	14.8837	2.96939	19.8459	0.112426	0.0437243	0	0
BnaC02g23350D	0	77.9113	0	81.6354	0	74.3608	0	85.0827
BnaA06g15500D	0.16918	5.72831	0	1.49265	0.132557	4.75627	0.0602412	4.98187
BnaC01g13500D	0.345206	6.80126	0.0615642	3.44965	0.0869572	5.07577	0.247324	5.23925
BnaCnng55000D	18.5086	235.24	0.547546	280.833	0.0372477	185.361	0.00507475	247.726
BnaC03g43370D	1.65825	38.136	5.67089	19.4759	2.73136	38.4947	4.05793	63.901
BnaA06g30950D	0.0834361	313.663	0.0587812	123.518	0.196895	286.543	0.0484983	410.538
BnaCnng14980D	0	216.691	0.208131	74.8609	0.195953	156.492	0.120575	293.713
BnaC09g16350D	0.238115	2.38835	0	0.573024	0.0187355	1.74817	0.0204419	2.19953
BnaC08g21610D	0.138115	17.4228	0.123882	2.24742	0.277789	4.67611	0.0865429	7.93722
BnaC03g20820D	2.26284	14.7022	3.14518	11.615	4.27895	14.0663	0.0114466	0.0494313
BnaA07g05150D	5.40557	259.699	50.246	203.368	0.185216	307.451	0.97659	307.311
BnaC07g50260D	2.47812	20.2019	1.22029	34.4121	1.39725	28.1881	1.89598	34.758
BnaC04g45460D	3.00889	63.2786	0.792604	19.1376	0.347236	32.0995	0.115617	60.0395
BnaA03g55650D	38.9253	206.812	21.0717	58.2257	5.12435	146.823	16.503	275.445
BnaC05g44150D	0	143.011	0	52.2228	0	116.179	0	182.396
BnaC06g40340D	0.0070615	43.9003	0.0248217	23.3473	0.0603882	33.8538	0.34197	43.611
BnaC07g38190D	1.0782	23.412	0.397637	4.14405	1.67966	12.2973	1.54945	34.7893
BnaC04g23870D	0.252914	9.13655	0.104646	7.26832	0.806962	6.86732	3.31503	8.27451
BnaA03g14300D	2.28934	12.9505	3.99936	10.8085	3.39961	9.25716	8.88237	26.5258
BnaA04g06800D	0.121543	199.662	0	79.1288	0	160.6	0	251.694
BnaC03g35960D	0	267.924	0	211.214	0.0565931	236.33	0	285.603
BnaA09g39720D	0.0105861	195.745	0.120778	59.4701	0.104965	180.202	0.0158509	332.875
BnaCnng13620D	1.40964	24.1935	1.59793	24.2238	2.3975	21.0613	1.5274	22.8629
BnaA04g01560D	0	61.3693	0	46.285	0	52.6487	0	44.8914
BnaA02g27950D	0.21648	6.43261	0.143165	2.35666	0.30059	3.64358	0.256701	5.89709
BnaAnng36840D	0	310.405	0	180.139	0	350.283	0	445.054
BnaA05g11550D	0	764.781	0	253.349	0	503.581	0	1042.98
BnaA03g30330D	0.747778	20.8158	0.49917	17.5806	0.411868	15.1814	0.496837	25.3098
BnaA07g29550D	3.27387	22.6769	1.90645	12.66	1.63759	20.9621	2.03634	24.2452
BnaA09g27400D	0.268468	67.0774	0.100639	18.8099	0.309865	54.9906	0.0406886	168.856
BnaAnng13740D	0.00634725	11.5855	0.00616841	28.0028	0.00472101	12.0339	0.00237598	15.1117
BnaC02g37530D	0	63.802	0	24.346	0	49.1166	0	74.9454
BnaC02g39270D	0.114474	16.9008	0.318134	6.99254	0.0994446	10.7933	0.156214	17.4396
BnaA10g11680D	46.768	138.759	31.5134	131.196	35.8484	82.8204	43.1056	84.9765
BnaC02g14070D	0	256.366	0	101.993	0	184.895	0	195.043
BnaA03g35090D	0.433232	13.6482	0.0410799	5.47083	0.046279	11.1137	0.103263	18.9558
BnaC03g01200D	9.76699	34.1076	11.5983	23.2125	7.21249	8.51227	1.33006	3.87123
BnaC06g03490D	0	36.1494	0	20.1122	0.0109429	31.2809	0	47.6184
BnaC01g15470D	8.16773	35.5881	4.44142	39.2428	9.68222	32.272	10.7868	32.41
BnaA05g28590D	0.365071	11.3193	0.0108643	0.83873	0.74448	4.80862	1.20459	7.6833
BnaC01g16970D	0.210523	21.4555	0.0695941	10.4114	0	12.5203	0	16.547
BnaA06g22370D	2.57716	18.6229	0.90951	13.9756	2.32322	11.0103	4.99568	19.7682
BnaC01g19620D	3.46883	56.9714	1.13934	9.37238	1.74669	26.2986	1.18057	49.4182
BnaA06g18300D	0.863703	13.0883	0.560836	2.93488	0.940948	5.73063	1.67583	10.796
BnaC07g18380D	43.9504	260.424	48.1828	263.969	56.0357	204.725	38.3715	248.515
BnaC01g39620D	0.0187379	89.5993	0.0328639	32.242	0	61.5908	0	309.152
BnaC04g07220D	0.420844	36.0126	0.325798	8.04271	0.546836	12.0564	0.44814	23.5335
BnaA10g30190D	13.2174	625.854	0.0491384	792.001	0.38873	1297.19	0	342.789
BnaA10g11330D	14.2096	40.0461	9.49879	24.6192	11.123	34.7926	20.6637	37.7876
BnaAnng40360D	0.0724644	886.322	0	265.093	0	716.866	0	1162.11
BnaC03g07500D	0.0936951	9.85268	0	9.46563	0.377906	7.91504	0.0397117	0.487918
BnaCnng37090D	0.12395	25.1965	0.119266	26.6448	0.0455713	5.80098	0.0199001	5.88608
BnaC09g32490D	2.36327	25.8624	2.25793	7.19844	1.85339	12.3756	2.5079	14.1174
BnaC04g07770D	0	36.5766	0	13.7505	0	30.264	0.0112952	48.7015
BnaC09g54050D	0	32.6142	0	27.9011	0	16.0166	0	10.9224
BnaA09g13680D	0.358458	228.69	1.6299	52.7634	0.86135	188.459	0.31879	571.075
BnaC05g48040D	0.326931	3.75825	0.149045	1.75802	0.0466933	1.45158	0.0526137	2.43231
BnaA08g24390D	0.0145971	73.0183	0.0128108	76.9981	0.0135671	38.7487	0	41.8026
BnaA06g24600D	0.713858	7.00506	0.57993	2.75987	0.394391	4.39146	0.116313	8.64814
BnaAnng08340D	0.527047	13.1786	0.0839074	4.03264	0.0527062	9.21128	0	15.7126
BnaC06g23520D	11.5885	55.8707	15.6708	76.6719	6.69343	84.4359	2.30259	90.4071
BnaC01g41140D	0.621819	7.271	0.68608	7.27586	0.263942	6.07463	0.61898	5.65221
BnaC08g31060D	0.029552	1.16441	0.00481229	0.395425	0.032084	1.2565	0.00614168	1.52419
BnaA10g19340D	0.562708	147.606	1.81242	40.7277	1.15799	161.327	2.36339	462.926
BnaA08g21020D	0	46.0827	0	48.6815	0	41.152	0	13.9587
BnaA03g20510D	2.00315	22.4311	0.285907	7.61102	0.164305	2.27193	0.221374	15.9569
BnaA07g23430D	4.86109	28.6158	3.60063	17.8607	3.98351	29.1068	4.43158	35.9862
BnaC07g22540D	16.4635	63.8716	14.5166	31.3279	16.0108	42.049	18.9858	50.4442
BnaC02g42910D	88.7951	363.402	35.1006	153.302	27.2334	157.904	33.5777	244.089
BnaC01g31810D	0.716023	8.42699	1.65094	8.50828	0.556723	5.39872	1.09557	4.74806
BnaA10g14780D	0.0154102	18.9275	0.0406437	14.8496	0.0393121	22.2639	0.0580686	22.4635
BnaA07g14060D	0	39.1777	0	16.4104	0.598066	13.7248	0.312406	11.2555
BnaA08g27260D	1.07902	19.0869	0.0922753	2.48562	0.449316	6.23497	0	0
BnaC08g31950D	1.24712	23.0371	1.60879	11.6142	1.1271	1.03294	2.72702	26.8811
BnaA05g24040D	0.622093	8.3573	0.732442	4.62719	0.288018	3.63508	0.126898	7.00274
BnaA09g39730D	0.149359	22.4314	0.199779	7.84509	0.265372	19.9942	8.5716	39.6223
BnaC04g44060D	0.499421	39.7342	0.0731793	10.2833	0.127477	30.3407	0.0584873	38.0686
BnaA09g32040D	0.228775	3.64427	0.191213	1.89597	0.283012	2.77797	0.384502	4.43325
BnaC09g47930D	41.5191	154.673	3.41947	174.194	0	2.84171	0	240.779
BnaC05g40890D	0.114277	8.98353	0.0541052	5.2194	0.376466	12.7531	0.101158	13.3651
BnaA01g14390D	0.526247	29.2372	0.101018	13.5652	0	14.8783	0	22.9078
BnaC07g45340D	0.0935581	27.5984	0.111645	9.1252	0.175884	24.7474	0.0309971	64.9073
BnaC07g47690D	0.0647439	5.70789	0.0441137	0.8922	0.00510422	1.89818	0.0048135	6.95575
BnaC03g03830D	0	72.8715	0	63.0266	1.21791	60.5948	0.0837171	0.190011
BnaA08g18320D	0	144.305	0.0267734	43.7172	0.115293	112.645	0	262.989
BnaC07g22640D	51.8856	125.873	38.5853	107.595	37.8735	97.1502	40.5031	95.1875
BnaC01g09920D	0.392232	15.4666	0.148218	3.75635	0.534427	5.53168	0.339158	16.189
BnaA08g18150D	0	69.7599	0.0965911	24.9374	0.209801	60.3466	0.241888	127.284
BnaAnng05860D	1.03659	9.62063	0.578297	29.2947	0.270849	10.9099	0.257684	21.8284
BnaC05g04310D	0.0373042	38.8249	0	61.9135	0	50.9558	0.0171975	40.9698
BnaC03g15310D	0.220019	19.5992	0.0467701	2.29389	0.123135	14.6023	0	0
BnaC05g02930D	0.268928	2.4645	0.184449	1.5964	0.161008	2.22743	0.211918	2.5936
BnaCnng62360D	0	70.0458	0.03114	21.955	0.0328923	38.7245	0.0248231	90.9745
BnaA02g27390D	0.0465479	14.013	0.0129442	14.1646	0.0104559	17.3155	0.0785162	20.8536
BnaC05g10990D	0.15053	8.51173	0.298695	6.68219	0.118109	16.7496	0.163014	28.0007
BnaA08g20740D	0	16.3309	0	8.56134	0.275753	13.3576	0.256563	17.2847
BnaC07g32130D	0.426736	17.1086	0.205711	1.99546	0.779892	5.56199	0.620624	9.84972
BnaC03g23540D	1.47617	305.329	1.16681	88.9505	2.38303	527.1	0	0.568025
BnaA03g45950D	1.64347	23.1655	1.7388	8.38876	1.98092	11.608	1.8264	27.5356
BnaC07g48440D	1.1424	25.4602	0.617016	11.6511	0.856065	10.7822	0.533	17.0615
BnaA03g57570D	1.46356	14.839	1.2602	11.0815	0.594046	12.1804	1.87283	20.2402
BnaA09g15850D	0.242486	2.45504	0.0249193	1.24134	0.461152	2.01131	1.56429	2.4514
BnaA07g05820D	0	108.606	0	25.7726	0	98.1612	0	180.615
BnaA10g11610D	0.0923982	4.41739	0.206302	2.72141	0.471166	3.52945	0.208501	5.52362
BnaC03g70650D	0.495178	40.0799	0.15617	28.4443	0.0832163	24.21	0.0273276	70.02
BnaAnng37910D	1.12288	10.7994	1.85808	6.35604	0.983311	15.563	1.0478	17.8057
BnaA03g00810D	0.402416	6.05665	0	0.545346	0.0188897	1.30547	0.0228237	3.59946
BnaAnng07690D	0.229886	14.514	0.424216	11.328	0.2239	28.0632	0.163775	72.3023
BnaCnng07220D	4.85152	46.9426	0.135816	58.5356	0	42.6953	0	46.4515
BnaA09g00130D	0.337583	9.39716	0.547003	5.26125	0.145836	3.03501	0.864097	5.05413
BnaA08g18440D	0.210847	52.038	0.143342	16.3388	0.562496	46.4755	0.426016	132.303
BnaC09g21480D	0.148256	131.989	0.130011	34.342	0.0995043	110.249	0.187674	203.606
BnaC04g47040D	1.69133	13.7828	0.654153	5.49391	0.139777	1.0963	0.0455519	1.40513
BnaA08g05160D	0	89.3635	0	26.4087	0	79.0789	0	139.903
BnaC05g33830D	0.0303175	30.0509	0.0373341	14.1537	0.0437994	22.4478	0.0235349	35.027
BnaA03g49520D	0	64.8789	0	13.9716	0	48.4119	0	91.51
BnaC07g41910D	0	64.0562	0	27.6689	0	46.3933	0.0632529	86.5081
BnaC09g05420D	0	30.3766	0	18.6676	0	25.2578	0	35.599
BnaA05g15920D	0.0333381	15.9066	0.0850435	6.67656	0.0175143	14.6014	0	25.6495
BnaA03g02130D	0	101.188	0	30.915	0	279.685	0	97.3959
BnaC05g35750D	0.176427	10.6843	0.125546	6.21773	0.634966	7.89809	0.322905	11.4378
BnaA02g21860D	0.0736845	4.26571	0.0268886	2.30185	0.0375316	3.59118	0.154445	5.3461
BnaC06g02730D	0.0323532	24.979	0	15.6888	0	25.943	0.0327851	27.8447
BnaC03g25640D	0	53.1291	0	20.8973	0	44.997	0	32.6002
BnaA03g55820D	0.0850721	88.8166	0.0994202	79.261	1.49617	70.1053	2.42883	166.223
BnaCnng30820D	4.15274	40.4825	4.76079	47.1701	3.35485	44.6674	1.04997	50.8861
BnaC08g08680D	0	74.6567	0	24.5662	0	72.2847	0	129.989
BnaC03g11150D	0.349925	5.53636	0.357472	1.40757	0.655084	2.46694	0	0.0114578
BnaC03g51340D	3.31396	20.6734	1.13319	13.2258	3.26865	13.0866	6.01649	19.3816
BnaA03g14280D	0	97.6685	0	36.4572	0.0558944	18.5388	0	36.9652
BnaC01g23650D	0.0584469	3.82452	0.0216324	1.82679	0.014733	3.42207	0.0626504	5.61388
BnaC08g00600D	0.434124	13.4656	0.0332676	6.76939	0.274098	10.2786	0.419805	18.5261
BnaA07g27370D	0.112457	15.5344	0.113742	2.2468	0.948769	10.5527	0.474299	27.794
BnaC09g43440D	1.9088	17.0668	0.0805528	26.3573	0	11.523	0	7.72212
BnaC09g11730D	0.928703	9.22242	0.84097	2.99286	0.697842	8.00286	0.974838	15.2333
BnaA04g19180D	0.115155	4.77453	0.224387	3.02726	4.58456	12.043	4.95481	14.3575
BnaC07g17610D	0.275699	18.3616	0.286125	2.98044	0.507042	7.48896	0.366365	13.1183
BnaC02g15500D	1.10461	19.9264	0.842538	4.17408	2.14276	7.41439	1.64125	29.8985
BnaA02g17580D	0	22.3484	0	38.84	0	47.1662	0	9.52198
BnaC07g32120D	1.61905	13.9649	1.45983	13.8807	6.51287	16.2061	7.57583	19.8101
BnaAnng28600D	0	70.2567	0	17.3561	0.0430482	56.356	0	104.368
BnaA09g25960D	0	31.6488	0	14.0907	0.0479447	24.1636	0.156981	34.9816
BnaA01g13540D	10.7492	40.2673	7.38922	54.9969	7.34978	59.5905	6.40156	70.2071
BnaC05g11780D	0.0993859	8.02459	0.113283	8.12912	0.567274	5.85881	0.286116	6.69727
BnaA01g20570D	0	203.772	0	76.8896	0	189.025	0	301.714
BnaC09g02010D	3.67305	31.8537	5.39371	32.2766	1.05729	32.5622	2.91959	41.8928
BnaCnng78600D	0	58.7585	0	12.5067	0.0449006	29.159	0	46.343
BnaA03g56310D	0.494472	17.295	0.160732	17.4101	0.173229	11.1564	0.467406	20.9556
BnaC09g26090D	0.194137	2.77704	0.0525469	1.3665	0.060816	2.11545	0.0540473	3.71461
BnaA03g02710D	0.0969984	12.1196	0	3.63537	0	5.56861	0.146865	22.3528
BnaA08g17360D	0	57.6662	0.0146062	18.5303	0	24.9834	0	82.2274
BnaA08g15060D	1.04159	14.5314	0.673203	25.3986	4.11469	19.2266	1.41027	22.5081
BnaA04g24210D	0.244925	108.437	0.372397	32.7931	0.0770702	84.1954	0	147.086
BnaC07g30740D	21.6258	71.5074	18.3638	58.1722	28.1262	36.9163	18.6544	46.6094
BnaA10g10540D	0	71.681	0	29.1055	0	58.4976	0	98.7067
BnaA09g39580D	0.995532	18.8881	0.587479	3.64543	1.04067	6.95706	0.602554	21.5796
BnaC03g42430D	0	25.6672	0	13.8691	0	23.8149	0	37.769
BnaCnng53630D	0	16.7326	0.0235514	8.56302	0	14.8977	0.0219101	22.6709
BnaC09g09040D	0.0292653	23.3921	0	16.5747	0	19.659	0	27.7203
BnaC08g32060D	0	38.2254	0.0765607	19.2182	0.0961828	28.4007	0.0469378	64.2543
BnaA06g12430D	0.0708986	54.4658	0	26.4871	0.0514132	35.6215	0.0739438	60.3755
BnaC09g25390D	0	31.9581	0	21.3731	0	32.5038	0	36.9558
BnaC04g54760D	0	22.2068	0.015003	17.815	0.33742	13.9138	0.188254	12.9924
BnaC08g36560D	0	52.4049	0.039571	14.5955	0.0419073	35.4232	0	66.5694
BnaA09g18690D	0.232487	21.9294	0.245921	14.6051	0.560707	19.4857	0.220539	27.4184
BnaC01g04110D	1.45525	36.7836	0	15.7936	0	30.8313	0	42.3177
BnaC05g38340D	3.77381	24.8664	2.34414	12.5986	3.40243	20.495	4.57104	28.1025
BnaC09g31020D	0.188935	8.00723	0.123904	1.6998	0.310871	3.61258	0.241188	7.84005
BnaC04g25800D	1.79	16.3498	2.32378	16.5048	0.722064	12.6359	1.24202	20.321
BnaA06g37410D	0	7.90811	0.220641	3.08429	0	8.96414	0.0092233	9.1606
BnaCnng35460D	0.216192	42.852	0.0184847	45.3612	0.103552	40.3085	0.162115	43.6216
BnaCnng38970D	0	53.9813	0	19.1443	0	42.9597	0	99.5771
BnaA03g48580D	0.219904	4.14615	0.008304	6.99746	0	1.9604	0	4.88915
BnaA02g03630D	0.0760876	180.978	0	56.6998	0.141437	154.728	0	379.749
BnaA03g24290D	0	19.0631	0	10.3654	0	13.2293	0	22.6575
BnaC07g02040D	0	274.938	0	85.613	0	232.06	0	363.075
BnaA06g31450D	0.391096	23.1009	0.968493	19.7172	1.59704	20.4157	3.55845	26.3124
BnaC01g12180D	7.70738	28.7499	9.88024	20.4744	6.80256	21.6691	8.90651	29.0318
BnaC05g07000D	1.1117	12.1384	1.28831	3.97513	2.89808	6.72988	1.30086	11.0236
BnaAnng40890D	0	60.6384	0	57.6842	0.0435331	49.9184	0	69.6168
BnaC03g58480D	0.174806	47.4969	0.0478222	17.4171	0.247022	28.4689	0.105642	104.749
BnaA04g01020D	11.9841	126.373	7.45499	91.2859	12.6142	109.018	7.13932	124.995
BnaC01g22270D	9.28877	42.9774	10.6551	43.5383	10.6715	37.5657	13.9697	36.734
BnaC03g17280D	0.239261	7.56409	0	9.5718	0.027265	9.2126	0	0.174047
BnaA01g11220D	0.313536	4.33316	0.197534	4.80836	0.0880348	3.75274	0.0151225	3.1464
BnaA05g07190D	0.468477	2.73431	0.437356	1.08379	0.281284	1.05818	0.466362	2.00671
BnaA07g01000D	0.165167	31.2437	0	6.76208	0.0838145	25.6416	0.067513	47.908
BnaA03g21280D	0	36.7637	0	11.8781	0.0572258	28.7902	0	56.8343
BnaA02g22620D	0.0586577	94.1976	0.0931493	55.3624	0.208854	88.1636	0	100.449
BnaA07g09040D	0.265792	8.1565	0.0847299	3.36904	0.417368	7.02464	0.261551	13.1374
BnaA03g30680D	0	71.5346	0	35.7409	0.0597294	64.2696	0	105.984
BnaC08g42290D	0.5973	4.33192	1.38418	3.87927	0.643709	1.42548	0.63005	1.75667
BnaA02g20090D	0.130371	10.5742	0.0722165	7.37219	0.125733	5.15849	0.176524	26.6553
BnaC04g33890D	8.516	30.2507	6.28768	20.7257	6.98251	24.1697	6.29276	53.2149
BnaA04g01390D	0.492129	6.2722	0	1.55738	0.121215	5.34229	0.301399	8.30114
BnaAnng03360D	0.0909599	18.3573	0	12.8016	0	17.7025	0	24.8472
BnaC08g05240D	0	51.2371	0	15.1671	0	37.5682	0	64.3899
BnaA09g25810D	1.04041	7.02397	0.822381	3.64674	0.481661	5.5618	0.762923	8.65827
BnaC04g54170D	0	21.5382	0	13.16	0	20.8455	0	27.709
BnaC09g29340D	3.19993	15.1128	2.57378	15.0828	2.94793	11.4969	3.30545	22.0528
BnaAnng06440D	0.136276	600.612	0.216125	887.854	0	437.601	0.0460316	1095.09
BnaC07g11200D	0.162286	7.33299	0.195783	2.9965	0.4912	6.35313	0.382614	11.2514
BnaA02g17590D	9.00674	68.7302	0.250971	57.2887	0.160347	44.0514	0	41.7825
BnaA03g02100D	0.166835	113.092	0.143278	101.285	0.0888977	95.8823	0.417794	162.571
BnaA03g23710D	0	24.0258	0	14.8827	0	20.5142	0	63.635
BnaA09g31930D	0.667458	30.3243	0.546654	10.427	0.525617	18.6481	0.666881	37.0284
BnaA03g36490D	0	19.5897	0	11.5834	0.0392324	15.0701	0	24.7033
BnaCnng14920D	0	31.6641	0.03096	14.3811	0.0261702	27.7141	0	59.9479
BnaC03g28170D	0	24.4118	0	9.15311	0.0225394	16.7135	0	1.55206
BnaC04g39890D	8.79144	51.5331	6.24656	61.182	13.2435	35.9462	7.41967	37.5572
BnaC07g44690D	7.8918	70.6017	4.24942	13.4286	6.20902	10.8833	7.31467	75.4512
BnaC05g00310D	0.200084	14.4434	0.492312	6.03201	0.762407	12.9809	0.774419	33.3276
BnaA03g10360D	16.1683	39.4416	15.4201	42.9238	6.13254	12.5215	28.2142	70.0659
BnaA09g54120D	0.0866742	4.97296	0.152218	1.06334	0.249648	2.75379	0.166749	4.21635
BnaA10g02820D	0	41.0267	0	20.3019	0.11027	53.5773	0	77.2366
BnaC03g58650D	0.0159849	30.4987	0.0814222	4.77571	0.0983406	18.4545	0.0356165	81.6728
BnaC06g24100D	0	53.8712	0	14.308	0	53.7463	0	109.499
BnaC03g02760D	32.7622	129.438	42.9824	94.0946	3.7541	95.4546	0.0200897	0.0883919
BnaC03g16030D	0	168.527	0	57.494	0.0513801	134.669	0	0
BnaC03g37770D	0	18.7965	0	11.1141	0.0339134	18.9253	0.0330588	27.6795
BnaA10g06470D	7.16711	22.9154	6.22128	24.3616	5.93283	12.3125	6.77631	23.5035
BnaC04g35400D	11.454	30.2021	8.49035	40.4693	7.4585	23.2595	6.97404	25.9101
BnaC03g67820D	28.4622	96.606	17.6782	49.4	20.2052	44.381	18.0381	51.5253
BnaC05g04330D	0	56.814	0	23.4294	0	50.5797	0	74.8327
BnaC06g04170D	0.0141122	19.5569	0.0111759	9.03283	0.0218323	17.874	0.0123764	31.1612
BnaA06g26110D	0.257012	8.52606	0.983821	7.30522	0.279687	7.24289	0.669397	10.0024
BnaA02g11200D	0.891593	19.4148	0.776599	3.55826	1.67635	5.97162	0.768649	48.1233
BnaCnng32930D	0	17.9135	0	6.36498	0	14.2949	0	23.9083
BnaA10g23870D	0.0186344	158.777	0.213284	39.3452	0.339721	172.79	0.0533142	297.27
BnaA09g42240D	0	4.61385	0	1.60823	0	2.43538	0	3.78527
BnaCnng26950D	0.0161379	20.3565	0	10.1271	0.0114315	16.1353	0	23.0422
BnaA02g30970D	0	19.7018	0	6.27238	0.0189433	10.4598	0.0438203	17.0513
BnaC03g28870D	0.0312456	19.2476	0	9.31586	0	13.2536	0	0
BnaA01g27830D	0.077423	4.68397	0.0564873	3.51688	0.0665013	4.80177	0.0441072	5.53188
BnaC08g26920D	0.545241	9.21674	0.273535	4.0468	0.921481	3.98093	1.54445	7.49028
BnaA03g59200D	0	12.6297	0	14.8167	0.19912	15.74	0.0586881	29.7862
BnaC06g29620D	4.19586	44.2803	7.6094	26.1469	7.41107	34.9266	6.7896	25.0555
BnaA05g24330D	0.206184	14.7542	1.37158	14.2622	1.21662	13.5945	2.71171	30.5094
BnaC05g23590D	0.0500315	25.3859	0.022636	12.9543	0.0671288	19.2959	0.0817786	28.1812
BnaA09g52990D	10.6813	37.4592	4.10212	16.6029	7.21212	22.0872	5.58627	30.5746
BnaC02g30990D	0.0440156	70.9798	0.232873	50.0897	0.206672	87.8356	0	196.673
BnaC03g06160D	0.102334	2.80248	0.0234645	1.487	0.235823	2.85801	0.0687342	0.554736
BnaA09g05820D	0.380108	64.9676	0.0188102	58.505	0.0318834	55.7765	0	72.716
BnaA03g24410D	0.415598	6.0214	0.487229	4.88495	0.488663	4.34238	0.307546	8.41639
BnaC07g19790D	0	22.7584	0	11.3473	0	20.1388	0	35.4534
BnaA01g13340D	3.92835	16.0814	3.79739	20.5205	9.53328	27.3484	10.937	25.5344
BnaAnng40460D	0	191.04	0	51.9427	0	142.434	0	228.663
BnaA04g19080D	0	76.9354	0	22.9217	0	41.8527	0	59.8311
BnaC02g48110D	2.06556	13.2354	1.48673	12.2857	1.05031	10.6057	1.07231	14.2871
BnaC04g38160D	0.309958	12.2921	0.182948	5.61174	0.342777	8.36536	0.0624264	26.0037
BnaA06g33630D	37.2691	83.6816	25.3054	70.6596	10.3361	46.5123	25.758	59.018
BnaC04g48000D	0.196355	403.963	0.603816	56.9665	0.573936	136.886	0.147004	306.135
BnaA05g00270D	0	20.0965	0.286652	3.17484	0	14.0272	0.239989	13.8049
BnaC08g43970D	0	31.412	0	34.0831	0.167314	23.2282	0	0
BnaA09g44650D	0.137493	13.4976	0.0902917	7.3792	0.0614943	3.9981	0	12.3927
BnaC05g22240D	0.539902	6.18905	0.310839	1.56288	0.334966	2.81986	0.307182	4.76258
BnaC03g18380D	0	53.39	0	27.5678	0	47.8984	0	0.152457
BnaC08g43620D	3.49813	16.7219	6.52929	30.8539	2.36541	7.94505	0	0
BnaC07g06960D	0.0646148	11.8477	0	8.51524	0	6.06761	0	10.7124
BnaA01g07530D	0	33.728	0.0396747	10.4888	0.167629	24.9697	0.0316265	72.0271
BnaC06g02010D	0.0141391	20.5204	0.0448834	9.38965	0.124337	17.9379	0.205639	28.2483
BnaA08g19740D	0.0462969	9.50245	0.0162869	2.22695	0	8.41602	0	16.5201
BnaA09g37070D	4.08163	19.3801	6.76423	23.3109	8.38088	29.9966	10.7939	30.186
BnaCnng60890D	0.727615	182.554	0.350485	126.165	0.0176165	0	0.359757	464.797
BnaC05g15990D	0	11.1462	0.011999	3.3026	0	8.47286	0	19.2839
BnaC03g38560D	0.371642	6.56542	0.539154	3.61093	0.721781	5.51443	0.461854	6.00816
BnaA01g04260D	0	39.0915	0	14.8361	0	35.135	0	41.6794
BnaA06g31300D	0	65.0221	0.0119024	16.4903	0	44.4436	0	80.8766
BnaC04g08140D	0.31431	9.22307	0.386989	2.03178	0.789269	6.22652	0.588522	8.66419
BnaA05g35700D	0	5.04254	0.00658805	4.45271	0.00695877	7.91885	0	10.5149
BnaA01g12760D	0	18.366	0	6.41515	0	10.2964	0	15.4412
BnaAnng13700D	0	88.1982	0	51.5802	0	74.8951	0	264.541
BnaA08g27810D	0.394502	10.8784	0.0332676	7.17623	0	9.27558	0.106076	13.445
BnaA01g17620D	1.44617	15.7885	0.574299	6.8892	0.227726	9.20016	0.318992	13.0102
BnaC03g00050D	0	7.49095	0.0305028	1.67173	0	6.52238	0	16.9527
BnaC07g51250D	5.29605	148.41	0.370864	391.872	0.00677761	162.931	0.0127832	266.136
BnaC02g07260D	0.107798	25.9007	0	41.0059	0.173473	27.3642	0.229063	53.3911
BnaC03g77670D	0	30.8142	0.0793494	5.90945	0.226332	15.6082	0.0438217	32.237
BnaA08g21440D	0.0587434	26.8156	0	32.7355	0.145763	27.8621	0.176595	32.8261
BnaA04g23090D	10.4787	31.858	4.03684	13.59	2.45237	12.0105	1.67204	22.7358
BnaA09g12010D	0.635914	26.3487	0.492955	10.7852	0.438473	19.1803	1.58135	40.9927
BnaC03g58640D	0	35.9681	0	1.11863	0.0699684	19.159	0.0642041	98.1343
BnaC07g50180D	0.489891	18.7887	0.166099	1.81163	0.576401	5.21027	0.343913	9.99819
BnaCnng19590D	50.0544	117.75	36.2923	121.173	39.3801	80.9067	51.0107	80.6516
BnaA05g32610D	0.0803053	88.3437	0.140845	21.817	0.0568851	82.6029	0	172.629
BnaC07g40870D	0.0962989	3.6486	0	6.61873	0.00877129	4.82462	0	4.19401
BnaC04g56300D	1.83859	9.25022	1.53141	7.12633	1.3923	6.5932	1.43916	5.95668
BnaC07g25130D	0.580168	20.6722	1.06712	22.1186	4.36202	18.3507	1.4235	11.4935
BnaCnng51040D	0.0557491	71.9253	0	82.7136	0	51.4699	0.0753244	42.1912
BnaA01g15120D	0	32.2987	0	19.273	0.131514	26.1826	0	39.5841
BnaC05g04340D	0	41.3177	0	16.3979	0	33.7705	0	56.6619
BnaC08g34690D	0	3.44396	0	1.33541	0	4.10238	0	6.24743
BnaC06g27820D	130.072	837.72	2.33614	475.294	2.59921	928.124	1.88993	1199.98
BnaA06g08670D	0.0690328	10.7699	0.13413	1.68987	0.0751364	4.02821	0.128515	8.5621
BnaC07g20780D	0.152871	13.3351	0.168233	8.04222	0.0281467	4.77495	0.131742	4.1933
BnaC06g15710D	0.350667	8.79658	0.321334	2.46278	0.847451	4.83695	1.74206	5.35915
BnaCnng75830D	0.38018	227.668	0.567263	46.2875	1.13875	243.02	0.377009	558.042
BnaA02g29430D	0	52.1688	0	18.3376	0	39.5382	0	64.4865
BnaC07g26590D	0.0372546	3.93026	0.168182	3.21185	0.81348	5.26546	0.847839	7.33455
BnaA01g04250D	0	37.6133	0	17.4111	0	36.9717	0	49.8961
BnaC07g01990D	0.120964	5.3089	0.0738459	2.17821	0.126073	5.38866	0.0536586	11.1786
BnaC07g31370D	0.62676	57.5686	0	91.3087	0	44.5846	0	65.2511
BnaA03g34620D	0.00865936	8.0149	0.00687559	7.21118	0.0217875	10.6833	0	15.2158
BnaC03g03850D	0	7.56819	0	2.49227	0	7.28966	0.00957304	3.57245
BnaC05g48960D	1.78403	10.6423	0.685506	4.19183	0.528645	4.80128	0.712079	7.78536
BnaA09g08760D	0.0260826	12.0042	0.0217727	17.3748	0.0189142	21.0877	0.017356	29.9592
BnaA07g01870D	0	9.71828	0.0257196	20.0747	0.0448277	12.0995	0.0476586	23.8982
BnaC02g11200D	72.734	163.594	36.7404	104.096	39.0582	92.9705	50.0049	112.07
BnaA07g08200D	0	22.507	0	7.57063	0.0263224	36.354	0	79.6896
BnaA08g18970D	0.238134	6.11223	0.0916138	1.22409	0.279565	2.03568	0.203878	4.67406
BnaC03g28750D	0	145.015	0	27.2548	0	73.0615	0	0.077172
BnaCnng66090D	0.0612237	2.42815	0	0.293526	0.857855	2.64516	1.21898	2.71978
BnaA01g28100D	0	42.8182	0	14.9058	0	27.7513	0	63.5409
BnaCnng71300D	0.0784774	119.76	0.190905	33.5962	0.167667	93.6534	0.0176633	281.907
BnaAnng00740D	0.0161032	6.50066	0.00706625	5.07664	0.00598868	5.54714	0.0417108	10.7869
BnaC07g45750D	0	9.02167	0	5.5205	0	10.3357	0	12.9895
BnaA09g39130D	1.41103	5.54686	1.70934	7.62648	2.17475	5.91997	1.8442	6.60961
BnaA06g18020D	0.113495	4.76802	0.102073	1.99618	0.0149669	5.83011	0.0623527	9.16037
BnaC08g06080D	0.0330836	14.789	0	9.90056	0.905223	11.5243	0.444367	13.7593
BnaA07g34010D	0	5.21103	0	3.36465	0	5.77275	0.00708055	5.43029
BnaC07g02110D	0.185531	111.872	0	32.4138	0.093058	92.4346	0.136714	144.777
BnaC05g37480D	6.1701	28.9484	7.14883	41.0744	7.31598	24.668	5.28018	26.2635
BnaC05g24140D	0	9.54653	0	3.22655	0	6.99655	0	12.3675
BnaAnng25200D	1.54945	7.79859	0.691004	2.22137	0.604231	4.05054	0.327636	5.26965
BnaA06g29200D	0	21.3576	0.137156	7.87341	0.0290221	18.3614	0.0273691	27.9655
BnaA03g02110D	4.01017	1019.29	3.9259	911.337	0.295002	751.118	0.0205268	1775.5
BnaA03g53130D	0.0563391	17.8379	0.0819879	4.01429	0.110269	16.4505	0.0322648	47.9733
BnaA07g16680D	0.388203	21.0174	0.777697	11.7051	0.49097	9.86976	0.351764	17.8199
BnaCnng23550D	0	21.7553	0	8.35878	0	83.2604	0	157.816
BnaAnng14270D	8.80385	33.6446	1.03774	39.0009	1.04882	31.5619	0.752474	31.6977
BnaC08g00060D	3.0212	21.6148	2.1354	6.5548	5.14415	10.23	3.44095	25.0494
BnaA09g10050D	1.15106	7.81047	2.19254	6.14217	3.40688	5.37528	1.09291	7.39201
BnaC03g55690D	0.592791	8.53419	0.536281	2.10463	0.546398	4.20558	0.910223	6.04934
BnaC09g47050D	0	6.7794	0	1.45417	0	0.430799	0.043273	11.9971
BnaC02g15240D	0	25.0993	0	7.24833	0	18.3939	0	44.6663
BnaC02g38920D	0	22.838	0	4.8269	0	14.6971	0	29.0232
BnaC07g13050D	0.0259448	20.5103	0.0411468	9.04022	0.0217595	14.6785	0	22.0475
BnaC09g28350D	0	25.6794	0.0451565	7.82025	0	20.0053	0.0451597	47.0292
BnaC01g09200D	0.045089	41.9051	0.329518	10.5268	0.0419073	38.0913	0.24067	77.3881
BnaA06g37760D	0	24.5064	0	10.4766	0	14.4011	0	30.018
BnaA10g07470D	0	27.9275	0	6.59552	0	19.1289	0	50.4344
BnaA03g48940D	0.445301	5.46537	0.0990671	1.39417	0.143295	3.8053	0.0920212	9.58801
BnaA03g60280D	0	15.4558	0.0252645	12.1686	0	10.2836	0.0416354	7.69678
BnaC07g51090D	0	8.11892	0	12.2433	0.274386	7.68108	0.0586881	18.8798
BnaA05g04690D	0	168.165	0	107.304	0	484.937	0	308.888
BnaC09g53330D	0.359335	4.87879	0.194839	7.47784	0.314944	9.5194	0.445174	12.308
BnaA02g17050D	5.1862	29.6756	0.143485	48.6205	0.00927755	23.0665	0.0121228	23.2424
BnaC02g10000D	0.0475384	8.23926	0	1.1187	0	8.58386	0.013364	19.0631
BnaAnng06430D	24.1346	1506.66	43.5643	2504.3	9.17532	1416.87	0.437698	3446.4
BnaC09g20480D	0	4.80087	0.00957201	2.43453	0.0164805	3.69142	0.0307641	5.86417
BnaA03g22910D	18.7744	365.01	8.96048	524.96	2.00932	366.242	6.00075	615.764
BnaC09g44160D	0.148304	7.87023	0.0301357	0.915327	0	0	0	1.42656
BnaC08g38350D	4.44645	33.0518	4.82827	32.8935	8.61595	27.5438	3.56242	26.3328
BnaC05g49450D	0	14.8938	0	4.43118	0	12.6926	0	30.6459
BnaC01g18590D	0	9.96734	0	9.74317	0	7.71267	0	8.06829
BnaC03g70080D	0	41.1728	0	14.3544	0	34.1937	0	55.638
BnaA03g47540D	0.108985	9.75437	0	2.09282	0.609279	6.36111	0.449216	11.8048
BnaA01g26600D	0.220118	3.67175	0.466759	2.58833	0.337282	2.91093	0.300809	7.60277
BnaC05g20320D	0.0497833	15.5423	0	4.12205	0	13.0137	0.016816	26.9968
BnaA06g25070D	9.90778	26.0854	8.04258	18.9632	4.27233	19.2413	5.357	22.3075
BnaA09g00590D	0	23.2369	0	7.22422	0	12.0276	0	53.5973
BnaA06g26230D	35.0974	98.5244	25.364	73.4219	51.0095	66.1726	36.3576	71.684
BnaAnng13730D	0	47.2627	0	33.0986	0.0744405	43.9868	0	31.6822
BnaC01g01920D	0.0454194	7.51508	0.0314388	11.7025	0.0180998	8.84668	0.00808631	10.1282
BnaC05g40880D	0	8.00554	0	3.52415	0	5.8257	0.0140652	9.80558
BnaA01g12780D	0	10.3471	0	5.10718	0	8.37117	0	16.1827
BnaA01g24910D	41.3493	190.67	44.3311	219.011	6.13096	172.997	3.13164	168.762
BnaC06g38660D	0	4.23779	0	3.14937	0	5.42855	0	5.11134
BnaC09g19530D	0.720321	5.18992	1.06676	4.86733	0.94637	4.25972	1.67218	5.93926
BnaA08g01470D	0	22.1119	0.047399	5.63084	0.140198	20.2013	0.0755677	29.2666
BnaC08g48600D	0.366952	5.37708	0.424091	3.81976	1.02098	4.03593	2.37107	7.07086
BnaA03g15240D	0.0800922	61.1521	0.0702906	26.7705	0.137314	49.6559	0.236065	143.366
BnaA08g15210D	0.0146644	12.2331	0.0128598	18.4663	0.590946	14.1644	0.358029	25.1213
BnaCnng30700D	2.8446	12.7877	4.67997	9.53874	4.28026	14.2516	5.48384	13.799
BnaA02g08090D	56.1376	132.26	48.5082	108.946	52.2855	96.3459	52.778	108.456
BnaA04g05000D	0	16.6897	0	7.87802	0	16.0644	0	25.5051
BnaC05g17110D	0	5.05338	0.0344431	1.96514	0.0191517	4.17491	0.0118556	5.98609
BnaC09g09650D	0	6.13036	0	10.5546	0.198274	8.13524	0.0223783	15.556
BnaA07g05630D	7.6462	22.7223	3.16213	29.1271	2.26274	14.8018	1.62961	16.6137
BnaC03g61960D	0	8.22939	0	10.7251	0.331728	16.1759	0.0261173	23.7408
BnaA06g10060D	2.86286	15.2489	1.76006	13.3025	9.91646	6.73269	1.92372	17.1297
BnaAnng35700D	0.0134265	11.8755	0	5.96896	0	11.6011	0	14.7109
BnaA04g15210D	0.0458887	30.0215	0.120724	6.48263	0.303666	9.09247	0.0804888	17.2837
BnaA05g05430D	0.617782	6.89457	0.287483	2.13722	0.562481	3.60532	0.517267	3.81946
BnaA05g12290D	6.50827	17.9103	5.29707	13.8018	6.24361	12.7517	4.07905	13.4215
BnaA02g34050D	26.3731	123.752	3.87769	29.59	41.9359	157.3	4.46585	60.1295
BnaC03g42460D	0	9.56659	0	5.88093	0	8.70883	0	11.3079
BnaC04g49480D	0	3.91733	0	1.82882	0	3.13713	0	4.72591
BnaAnng00030D	0	3.67239	0	2.03771	0	2.09308	0.0273048	5.52924
BnaC03g75050D	0	7.74225	0	2.05745	0.0485732	2.39294	0	17.8297
BnaC05g05530D	0	4.36692	0	2.5528	0	3.19681	0.0194666	3.95458
BnaC04g27710D	0	15.231	0	4.87612	0	12.8787	0	24.4083
BnaA08g28550D	11.3771	245.841	0.239607	295.553	0.0965045	218.447	0.11649	278.74
BnaA03g51430D	0	8.51743	0.231344	3.39334	0.0202053	5.20681	0.0841762	4.5599
BnaCnng34490D	0.0277946	31.6611	0.122157	8.75026	0	26.263	0.0389915	46.7925
BnaC07g29440D	0.624413	6.74229	0.967806	3.30408	0.633515	4.8672	1.40384	8.40771
BnaC07g41360D	0.23112	6.19412	0.271181	1.66361	0.339181	3.10186	0.832041	7.29823
BnaC08g43060D	9.71506	30.262	11.8023	55.8418	2.00421	15.7173	1.31793	19.5102
BnaA04g27260D	0.099724	5.48143	0.0229083	2.23857	0.104191	5.48485	0.490012	10.2877
BnaC04g22440D	0	4.97314	1.58862	4.17663	0.00957176	4.31544	0	5.2011
BnaC06g29150D	0	9.49147	0.0229875	4.07396	0.024281	9.56001	0	18.8092
BnaAnng08200D	0	5.94116	0	1.49288	0	5.09251	0	5.32113
BnaA05g10450D	0	9.32969	0	6.67587	0	6.73832	0	9.7953
BnaA10g29860D	3.53645	13.9695	0.228697	18.6446	0.380235	15.4305	1.06695	16.9883
BnaA09g19180D	0	15.4109	0	24.6688	7.11024	25.7374	5.1056	32.7223
BnaCnng55560D	6.73149	41.7466	0.306766	41.4335	0.0983307	30.5687	0	33.6204
BnaCnng08220D	5.39965	29.5487	0.126347	49.3716	0	28.7055	0.0136943	27.6108
BnaAnng17790D	0	6.25831	0	4.07066	0.0650285	3.97033	0.0339996	6.74949
BnaC06g40550D	0.741831	4.28647	0.868969	3.42529	1.36612	4.62262	1.0742	5.88936
BnaC06g15550D	0	34.7167	0.381911	12.8757	0.914654	21.9283	0.879837	36.7258
BnaA02g26930D	2.16261	15.252	1.93711	9.73396	0.0944751	1.1022	0.875374	3.83818
BnaAnng14690D	0.177037	2.90832	0.0579865	0.946125	0.053663	1.95109	0.164323	3.54613
BnaA07g36160D	0.469059	3.30936	0.345209	1.49855	0.378027	2.29968	0.0238168	3.57445
BnaA07g08550D	0	18.6318	0	6.95205	0.0567427	19.3669	0	51.9365
BnaC03g57490D	0	6.47283	0	3.9274	0	6.60015	0	13.2476
BnaC02g35130D	212.116	941.398	11.3924	1145.37	8.85694	908.88	0.185917	573.295
BnaA05g06040D	2.67406	9.50338	0.779626	2.18898	0.796323	2.89815	0.625041	3.34952
BnaA05g21250D	35.949	131.872	19.9867	68.1234	24.2974	76.0919	18.2591	106.352
BnaA02g00010D	0	19.7671	0	44.2329	0	16.932	0	33.475
BnaAnng13090D	0.0364629	24.6682	0.176508	8.09264	0.481187	35.6109	0.0812442	78.1987
BnaC09g39710D	0	125.286	0	33.8109	0	48.5059	0	84.4551
BnaA03g36500D	0	7.94162	0	3.82928	0	8.72377	0	8.68851
BnaA09g13250D	0.0840874	8.90822	0.0476096	3.93233	0.112885	8.6178	0.186188	17.9257
BnaC07g12270D	0.112196	5.96868	0.0619913	1.78755	0	6.57278	0.0611529	16.0307
BnaCnng19580D	0	6.48996	0	3.92358	0	4.76342	0.0551297	4.31588
BnaA09g51590D	0.180318	26.1142	0	9.9939	0.0626182	12.511	0.0180123	25.9026
BnaA06g17030D	0	5.86055	0	4.34363	0	5.23246	0.0123042	6.81949
BnaA07g16700D	0.32023	5.1742	0.294002	2.29913	1.03737	3.10666	1.59009	4.27396
BnaA06g04170D	0.178646	8.32757	0.06228	3.10798	0.0555622	7.55773	0.278618	11.9897
BnaA06g30120D	0.0517454	3.00779	0.143695	1.74574	0.343047	3.21422	0.451375	4.57188
BnaC04g13500D	0	7.41261	0	5.9442	0	10.4806	0	13.9471
BnaCnng46670D	0	18.5605	0	3.93154	0	16.1968	0	0.139319
BnaA05g33820D	1.58528	7.90911	3.53466	12.6388	3.34731	14.7916	1.98588	11.0022
BnaA04g25580D	0.00849294	6.16304	0	2.3993	0	4.72513	0.0148099	6.33183
BnaA09g02550D	5.26724	20.2262	7.5615	34.4597	0.657505	13.285	1.61893	13.5371
BnaA09g12900D	0.590605	6.72483	0.406251	2.03988	1.26258	4.76107	0.321548	6.5798
BnaCnng26850D	0.238679	3.75431	0.281726	1.63473	0.293774	3.15103	0.227142	5.21923
BnaC06g38460D	0	7.51842	0.0162306	2.77257	0	6.8451	0	15.4537
BnaC05g02270D	0.1735	3.51481	0.187116	4.687	0.3344	4.90702	0.401246	5.66467
BnaC08g02110D	0	3.9336	0.0655229	2.06747	0.29357	1.90022	0.216937	2.0425
BnaA07g09490D	0.397974	5.86368	0.086977	2.85346	0.12883	6.09651	0.136046	13.0899
BnaA09g10010D	0.319881	20.0618	0.138157	4.18832	0.422758	16.8335	0.408847	31.3121
BnaA09g23510D	4.99973	32.912	0.694991	3.66739	3.42399	16.5187	3.72843	20.7663
BnaC01g05680D	0	24.1271	0	10.896	0	21.5485	0	33.1213
BnaC07g31360D	1.98168	81.3398	0.084795	78.6305	0.0449006	67.8593	0	94.6073
BnaC07g14820D	0	3.71945	0.0297853	1.64533	0.0377919	2.84459	0.0595704	4.09854
BnaA10g08330D	2.76317	13.5594	2.54198	8.95073	15.4495	17.1528	18.2568	15.6539
BnaC02g24900D	0.047006	3.05656	0.0293778	2.85662	0.0589498	2.96369	0.0378362	2.59287
BnaC07g22530D	226.391	738.019	4.34934	921.648	0.073739	588.433	0.0771865	678.092
BnaC06g23890D	0	2.52395	0	1.34626	0.0128679	2.062	0.0258275	3.06969
BnaA09g09400D	2.32587	14.2165	2.31376	8.23345	1.45732	10.3289	2.09665	13.8806
BnaA05g04980D	0	6.21558	0	1.16517	0	3.15733	0	6.74288
BnaC08g31320D	4.15475	13.3404	3.44955	17.3486	4.32146	13.8983	4.30017	15.4382
BnaA09g03470D	0	15.3045	0	5.17789	0	9.81998	0	16.4405
BnaCnng03700D	0	11.4483	0	5.50459	0	0	0	18.9077
BnaA08g13460D	0.0499677	26.8623	0	2.53766	0.0353952	8.11398	0.0316265	20.0266
BnaA02g02430D	3.47193	12.425	0.0496794	17.8214	0.00601254	13.8655	0.00567008	14.166
BnaA02g32320D	7.25894	28.1535	4.03331	37.2115	4.29324	26.9045	4.12035	31.0467
BnaA02g34690D	0.0684026	4.09129	0	0.793204	0.253542	2.979	0.0123166	4.92752
BnaA09g56310D	1.10502	10.0324	1.05399	4.32871	1.21066	2.92998	0.743419	5.84056
BnaCnng31630D	10.4672	23.1537	10.309	22.6107	12.3817	16.646	0	0
BnaC03g18750D	0.281068	28.2654	0.148391	9.56988	0	20.319	0	0
BnaA05g35740D	0	16.6916	0	3.39696	0	10.6626	0	29.7996
BnaC03g12030D	0	5.99259	0	1.77316	0.0299337	3.89884	0	0
BnaC03g55960D	0	5.07661	0	1.49487	0	4.76518	0.0120559	10.801
BnaA05g34670D	10.8163	57.2873	10.2462	29.0533	9.84907	32.3256	6.37705	43.9345
BnaA08g09900D	0.234116	34.4432	0.288656	32.2689	0	40.3235	0	62.74
BnaA10g14730D	0	12.2705	0.266628	6.03445	1.03376	17.1225	0.362975	29.1654
BnaC03g44090D	0	3.4365	0.0300904	2.51294	0.0263748	2.79997	0.022157	2.93914
BnaA01g12770D	0	6.95533	0	1.89402	0	5.14858	0	9.08682
BnaC04g04840D	0.371261	6.3327	0.327448	1.55307	0.623454	3.38538	0.422784	3.72415
BnaA02g30550D	0	12.9915	0	8.4088	0	12.672	0	26.1073
BnaA02g03540D	0.0304927	23.7583	0	35.8484	0	23.6723	0	18.4128
BnaC04g53190D	0	30.5303	0	12.8765	0	325.825	0	513.665
BnaA06g04360D	0	4.30313	0	2.76972	0	4.31317	0.0411513	6.24876
BnaA07g36130D	5.144	13.3177	4.38877	11.768	2.54269	11.5784	2.22354	14.3189
BnaC08g05830D	0	5.45541	0	1.72282	0.0166887	2.88868	0.0125946	4.78945
BnaC08g48010D	0.0969461	37.2057	0.149331	7.45978	0.51828	29.9361	0.0396272	135.113
BnaA04g24870D	2.35468	9.33778	0.598252	2.3621	1.36039	3.71562	0.481503	3.15067
BnaA02g24680D	0	9.43639	0	7.67815	0	4.77736	0	5.06034
BnaC05g07810D	6.28523	15.9033	4.32696	9.78075	2.34922	6.37409	2.05473	9.74531
BnaA06g35690D	0	9.29789	0	4.57611	0	11.78	0	14.518
BnaC09g13520D	0	8.00446	0.0262911	3.42539	0	8.60604	0	15.0945
BnaC07g47420D	0	9.34638	0.0462518	13.325	2.4494	12.9577	2.16948	17.5867
BnaA10g04790D	0	3.9425	0	3.13962	1.04212	3.38177	0.543528	4.48764
BnaCnng25770D	0	10.3561	0	2.68516	0	7.60983	0.0114428	0.571388
BnaC01g05700D	0	17.6826	0	8.44327	0	12.5643	0	17.5752
BnaA04g28970D	0	39.0191	0	11.8393	0	36.5271	0	60.0281
BnaA09g08330D	0	9.06927	0	2.34745	0	4.72691	0	8.15175
BnaC01g42890D	2.22566	11.1894	1.80887	10.1286	4.13292	10.7358	9.29436	11.7295
BnaC03g72710D	13.4371	41.376	9.98359	51.2359	8.61812	40.4625	0.0495665	0.69789
BnaCnng39630D	2.70504	12.7555	1.76626	10.1577	0.556624	5.53425	2.099	6.01507
BnaA01g04240D	0	18.5173	0	7.22801	0	16.7019	0	30.4546
BnaC09g12000D	0.293993	3.75709	0.270164	2.05556	0.295983	3.77426	0.74386	5.9741
BnaC04g03210D	0	8.05007	0	5.06053	0	4.56523	0	7.25384
BnaA02g09490D	0.0448251	3.09111	0.0410388	1.206	0.0726262	1.20275	0.0545751	4.19915
BnaA01g14820D	0	14.9835	0.082186	4.84354	0.0802756	11.7848	0.0350548	30.5844
BnaC04g11420D	0	6.47809	0	4.50312	0	5.13767	0	7.51813
BnaC08g44320D	0	4.47614	0	4.07396	0.0157152	2.76329	0	0
BnaC02g23340D	8.68511	35.802	0.216559	31.2482	0.0325142	32.5319	0	46.195
BnaA03g13350D	0	5.47119	0	2.55937	0	4.9433	0.0570668	15.4974
BnaC07g19800D	0	9.15444	0	5.64598	0	8.2352	0	22.8979
BnaC09g21280D	0	10.4243	0	11.7741	1.33906	9.88275	1.04864	12.5364
BnaC03g49210D	0.138857	2.27789	0.0581769	3.77646	0.932519	2.73523	1.56133	5.25545
BnaCnng44040D	2.38717	15.2434	0	9.67917	0.420418	22.815	0.0451597	29.6658
BnaA10g21970D	0.132723	4.25114	0.116509	3.47292	0.478277	2.46511	0.569217	0.135773
BnaA01g32270D	0.00768102	4.30983	0.0414444	2.87002	0.0171699	4.17495	0.0609279	5.25907
BnaA02g32000D	0	4.71117	0	2.91184	0	3.64883	0	4.45853
BnaA09g54660D	0	3.10979	0	0.626936	0	2.59905	0.013017	5.11259
BnaC03g41260D	0	5.37342	0	2.79688	0.0210579	5.84888	0.0550319	11.2441
BnaC05g37020D	0.0661631	36.5763	0	14.1469	0	30.3206	0	49.0834
BnaC09g10670D	1.55768	30.0481	0	18.0406	0	18.9464	0	37.0384
BnaC03g64680D	0	9.18658	0	6.30107	0.219678	8.24198	0.160954	19.3931
BnaA01g29380D	0.229067	4.77395	1.71476	7.53866	0.441547	4.37939	0.520036	4.51341
BnaC05g17710D	20.7714	51.3219	9.15644	35.8478	15.2547	37.2677	17.8456	59.6534
BnaC08g09520D	0	4.77022	0.0317115	1.37342	0.0850069	2.41781	0.0256739	6.61405
BnaC04g00570D	0.998692	4.82189	1.20501	7.55785	1.2602	4.86215	1.38345	4.6093
BnaC05g50820D	4.74137	24.4117	4.03775	8.8304	3.27566	8.98628	3.30395	12.2561
BnaC01g17860D	0	14.5904	0.245692	14.9876	0.0830724	22.2452	0.125425	24.3628
BnaC09g02750D	0.0544003	22.8102	0.0431942	8.26572	0.0385351	17.5199	0	24.23
BnaA03g48600D	1.70743	11.9671	9.39248	23.0794	6.7656	35.0067	6.12211	64.3667
BnaA04g17720D	0	2.83745	0.00971289	1.1803	0	2.23235	0	2.59963
BnaA10g15550D	0	1.35396	0.0207123	0.49783	0.0151904	1.93056	0.0172225	3.19917
BnaA07g10170D	20.7696	58.425	14.9644	35.0949	15.8178	30.6981	12.9491	39.8241
BnaC03g44680D	1.04347	7.94671	0.631086	4.37666	1.0928	6.79003	0.952256	6.32582
BnaA09g09490D	0	4.74713	0	8.75844	0.116069	6.684	0	13.4722
BnaC03g74190D	0	88.3029	0	32.4514	0	77.6083	0	108.966
BnaCnng07860D	2.98242	14.4985	2.20484	11.3723	1.54852	15.1214	1.88671	19.3458
BnaA06g14970D	0.0802505	8.60422	0.052892	6.79966	0.0473104	9.05314	0	11.0905
BnaC04g26100D	0	4.49057	0.0114641	1.97622	0	3.36449	0.0419291	4.91378
BnaA05g34410D	1.46782	11.1584	0.834029	6.86357	1.34978	5.44075	2.20533	8.95014
BnaA09g18560D	0.00984953	4.42232	0	2.08166	0	3.46629	0.0169467	5.46147
BnaA05g00800D	0.462049	44.0989	0.336146	7.41067	1.11547	30.692	0.399082	140.301
BnaC09g47940D	0	5.18623	0	6.2395	0.319086	0.345568	0.195809	13.7184
BnaC01g02650D	0	8.08977	0.146485	3.21707	0.0228659	6.50033	0.0514419	11.3127
BnaC06g18610D	0.533097	4.25744	0.861947	3.84182	0.584608	2.97017	0.419819	7.08485
BnaC09g31330D	2.64544	12.5528	3.15708	6.80645	3.29673	7.24879	3.65812	8.34901
BnaC07g27530D	0.186617	10.1326	0.0799415	3.39318	0	2.34496	0	4.30955
BnaAnng17220D	0.0449709	17.3916	0	8.88055	0	14.9974	0.0303808	24.5923
BnaC03g44950D	1.43128	11.9753	1.24619	3.32788	1.7044	4.68735	2.19903	10.1718
BnaC01g20810D	0.413206	9.94366	0.0998028	3.03663	0	10.9273	0	25.7669
BnaA01g35270D	0	5.32874	0	7.82346	0	5.37184	0.0163338	4.43174
BnaC07g45900D	2.47943	7.22672	2.00562	4.81841	1.63287	2.11824	1.47567	6.7293
BnaC03g39030D	0	4.45928	0	2.42367	0	4.10162	0	5.54404
BnaA05g11010D	0.0492383	205.047	0.0821722	200.517	0.0761739	256.127	0.0644284	364.177
BnaA04g22250D	0.620092	22.5927	0.614559	24.3543	0.205726	9.03513	0.107562	9.19768
BnaC08g22860D	0.00742198	3.73661	0	1.52586	0	2.84212	0	3.20921
BnaC05g45020D	0.143984	4.96587	0.554576	5.35527	2.35781	5.43313	2.76815	7.89896
BnaA01g05000D	0	10.9604	0	10.0679	0	10.6728	0.135479	9.55613
BnaC04g45360D	0.679008	7.42173	0.696954	4.14653	0.520375	5.92367	0.874159	8.83119
BnaC05g07080D	2.01828	8.36612	1.71943	5.14667	1.67852	4.40601	0.872526	3.46091
BnaC03g58660D	0.0122859	9.56211	0.014358	15.3244	0.110481	7.59341	0	26.0283
BnaCnng59190D	0	10.1082	0	3.98632	0.0299831	9.83999	0.0301796	13.3093
BnaCnng57640D	0	5.17242	0.130683	2.35506	0.0420223	3.64949	0.0120879	11.5703
BnaA08g01880D	0.142586	32.0709	1.14654	41.3201	0.131068	31.0094	0.554693	40.3198
BnaA06g03770D	0.0282782	6.62428	0	3.52267	0.0607564	4.64455	0.0165249	15.4216
BnaCnng55570D	0	5.16986	0	5.60931	0	4.68699	0	4.32813
BnaC08g44370D	0	1.37809	0	0.819119	0.0208763	1.74264	0	0.0124214
BnaA09g10480D	0	6.46999	0	2.23775	0	5.17355	0.0207142	8.52164
BnaA05g10460D	0	5.95036	0	4.68974	0.0197453	8.34157	0	9.14576
BnaC05g02280D	4.84531	15.2971	7.22509	15.6554	7.0994	14.3299	7.12838	13.3022
BnaA04g03390D	3.68608	10.2642	3.04396	12.0904	4.86248	11.3	4.71096	10.6652
BnaA05g26840D	0	4.80603	0	1.69985	0.0138032	3.26218	0	4.36903
BnaA06g28050D	0	39.0135	0.0381645	14.8777	0.0584186	40.3659	0	101.556
BnaA06g20460D	0	5.69405	0.0156495	1.74283	0	5.56968	0	17.7636
BnaA03g38010D	0.0303569	2.88881	0	1.89976	0.0692228	2.01674	0.0165294	2.20268
BnaC09g31970D	0.0286516	2.89576	0.106336	1.49466	0.00854235	1.95682	0.0558106	2.41748
BnaC03g12580D	0.184316	14.5197	0.254174	8.66347	0.178023	25.9788	0	0
BnaC06g01890D	4.52974	21.1339	2.94524	7.08091	2.52385	10.9087	2.94717	19.7799
BnaA05g01020D	0.0299681	5.98707	0.0300279	9.27705	0.37434	7.01875	0.314118	6.87315
BnaC07g20950D	1.2173	10.3874	0.518151	2.56735	1.80818	2.97906	1.08182	3.85492
BnaC04g46410D	4.06237	15.0094	3.68017	9.54981	0.387241	0.540276	1.81839	9.21014
BnaA10g11690D	0.0386477	7.12096	0.0187794	2.79676	0.0287457	4.94416	0.046802	5.00309
BnaAnng18410D	0.0415737	3.44949	0.0782238	1.17166	0.15153	1.30658	0.149208	7.63579
BnaA04g24510D	0	4.10017	0	4.09029	0.589194	2.86865	0.903898	3.28094
BnaA06g19780D	0.233642	6.12992	0.331949	3.3315	1.95383	1.07981	0.415861	2.58987
BnaAnng19440D	1.88875	11.1493	0.225183	4.75663	0.577322	7.54539	0.373522	14.6167
BnaAnng07260D	0	7.56679	0	5.11437	0	8.05163	0.0235888	9.67001
BnaA06g10630D	0.112184	4.08247	0.176332	4.18489	0.291948	0.0913355	0.588247	5.34618
BnaC07g39790D	0	8.95096	0	3.54618	0.0628609	7.72267	0	14.3606
BnaA08g03860D	0	94.2755	0	29.7142	0	70.7245	0	149.252
BnaA10g27380D	0	6.83965	0	3.86206	0	13.2708	0	5.33182
BnaC05g22110D	0.249425	38.4696	0.258471	7.15518	0.418187	31.9519	0.60567	100.682
BnaA03g49730D	0	9.64732	0	11.1401	0	10.0013	0	7.36813
BnaA08g10420D	0.0484251	9.22302	0.0626403	2.13551	0.0768673	4.43497	0.11018	6.48155
BnaA04g03610D	0.525907	7.11502	0.413751	2.11546	0.528887	6.20075	0.428719	38.2906
BnaC07g10600D	0.0543483	27.5252	0	7.50768	0.0909368	25.4518	0.0935094	76.1354
BnaC02g29020D	0	73.8705	0.288892	22.4187	0.182016	75.0834	0.313906	136.491
BnaC08g18040D	0	4.85122	0	4.75632	0.0619432	3.93343	0.0683381	4.71724
BnaA09g35460D	0	15.8533	0	15.0431	0	10.6927	0	15.3406
BnaAnng13380D	0	4.03888	0	7.05307	0	6.03749	0	3.72666
BnaC05g38590D	0.142767	1.5635	0.0419238	0.935676	0.0743224	1.52095	0.162946	2.52351
BnaC04g11300D	0	5.34316	0	2.89195	0	5.9299	0	6.64368
BnaA01g26790D	0.0429361	7.89015	0.0194258	11.8007	0.0164634	5.10968	0.0165714	7.69463
BnaA09g28950D	0.045089	7.6844	0	3.96049	0	6.13691	0.0337565	27.6267
BnaA09g20500D	0.0792139	14.3781	0.820687	15.8767	6.15643	13.2308	6.69582	19.687
BnaC02g11190D	0.0778737	4.4259	0	3.274	0	6.15998	0	6.02114
BnaA02g05210D	0.0257425	1.29874	0	0.578102	0.0911759	1.37423	0.0539848	2.37167
BnaC07g24070D	29.7135	391.975	8.92441	53.4311	5.45913	105.215	2.48144	138.031
BnaC07g25030D	1.49311	4.93766	0.846067	3.43265	1.63978	3.88066	0.354854	0.984027
BnaA03g24660D	0	17.2545	0	6.3927	0	14.9497	0	50.2536
BnaC08g44180D	0	3.52531	0	3.82699	0	2.67786	0	0
BnaA04g19670D	0.0693396	31.1341	0.0810343	7.39088	0	30.1255	0.187279	51.2244
BnaC08g34560D	1.38814	7.55677	1.12601	3.30152	1.19341	3.19302	0.73231	2.14538
BnaA10g09580D	0.0568549	2.19021	0.0200602	1.45566	0.109029	1.43218	0.0613819	2.01582
BnaC09g08600D	0	7.15655	0	1.80977	0	6.23488	0	11.7306
BnaC06g43330D	0.0465217	15.1533	0.110719	14.6395	1.78366	16.8511	0.771254	17.6482
BnaCnng19870D	2.58286	9.44798	3.92025	9.33344	2.7384	8.16815	2.86459	8.18837
BnaA09g30820D	1.63596	6.78815	1.33096	4.6994	1.463	4.19616	1.28494	5.62571
BnaA09g19720D	3.1663	17.671	0.17232	20.0838	0.0887505	15.7603	0.0249233	17.9788
BnaC07g18030D	0	8.71056	0	4.25811	0	9.187	0	11.8552
BnaA05g10400D	0	2.77741	0	1.18896	0	2.29995	0	3.41036
BnaC04g00900D	16.4853	42.7642	5.0431	16.5055	16.1662	42.4932	18.5039	41.1788
BnaC07g31390D	0	9.15707	0	4.49797	0	8.86444	0	15.9956
BnaAnng37210D	19.5408	293.719	0.600367	398.071	0	248.649	0.0568906	315.63
BnaC04g51570D	0.0621718	11.7037	0.0984717	2.95498	0.100234	9.32544	0	28.1266
BnaAnng23500D	1.53539	9.64538	0.452662	3.6422	0.607227	6.76255	0.0817786	0.433233
BnaC04g41360D	0.0583686	2.20087	0.10049	1.76672	0.0822236	2.37563	0.375598	2.23142
BnaC08g23580D	0	3.40922	0	2.09638	0	2.59141	0.0448176	4.67377
BnaA05g33680D	0.116623	31.8789	0.477991	6.85353	0.459559	49.4354	0.64201	209.906
BnaA08g14920D	0	3.3943	0	0.884949	0	2.66686	0.0486205	2.85079
BnaA06g17390D	0.0716335	5.30423	0.0619855	2.66505	0.0699219	3.70671	0.0175951	4.82457
BnaA07g24440D	0	1.20874	0.00569346	0.630862	0	1.52739	0	1.46432
BnaCnng13230D	3.96093	14.1866	1.76747	5.86422	0.762765	8.86476	2.65914	16.0818
BnaC03g26650D	0.07587	0.989146	0.0675772	0.615375	0.0462223	0.927004	0.0367414	0.162933
BnaC09g22860D	0	8.48622	0.0321813	10.6136	3.12217	9.58165	5.08156	16.3448
BnaA03g42440D	5.59703	176.089	1.22877	129.375	0.49031	130.32	0.204556	150.53
BnaA09g22420D	0	9.29082	0	6.20969	0.0428597	9.92181	0	12.7632
BnaC03g62750D	0.386721	34.2463	0.23408	7.18399	0.290227	30.5263	0.138703	118.411
BnaC08g23860D	0	21.0091	0	4.17049	0	17.8512	0.104761	47.2286
BnaC03g30000D	3.3499	14.8427	0.185192	41.4092	0.0286547	27.9451	0	18.5242
BnaC04g48730D	0.294769	3.46465	0.0273907	1.39446	0.196108	2.78473	0.422986	13.158
BnaA06g34820D	0	8.76631	0	3.68387	0.039288	7.25058	0	11.7963
BnaA03g04090D	2.81668	8.81027	3.10492	7.3981	3.70935	10.9642	8.66835	36.073
BnaC07g20880D	0	10.3478	0	5.07092	0	9.53402	0	15.9163
BnaC07g35300D	2.16385	11.9801	0	12.1066	0.221501	4.71904	0.211751	13.4861
BnaCnng50150D	0.0142013	4.69436	0	1.93096	0.0823283	2.66865	0.0594123	4.56064
BnaA03g33800D	0	4.22773	0	1.33423	0	3.93218	0.139228	6.6225
BnaA08g29100D	0	5.05226	0.0179802	7.71854	0.0137612	9.03285	0.0277029	11.9381
BnaC01g06560D	0	11.5938	0	15.0871	0.153789	10.7437	0	7.34714
BnaA10g08520D	0.138026	4.05464	0.06228	0.821432	0.13964	1.5469	0.0892779	2.83637
BnaA07g38980D	5.73364	12.5822	4.4875	10.73	2.06956	8.88202	2.02234	9.5475
BnaC08g19270D	0	2.19104	0.0191473	1.53185	0.0081137	2.0426	0.0245007	2.52253
BnaA09g16590D	18.8153	45.4094	18.3705	42.205	26.5513	33.1998	22.4418	35.8363
BnaC07g43270D	0.213543	3.89938	0.0948478	2.74979	0.0846847	3.04339	0.0610236	2.81939
BnaA02g10940D	0.112048	5.86114	0	3.91956	0	2.77651	0.153076	2.91474
BnaC07g39260D	0	7.22998	0	4.94673	0	5.78463	0	7.92409
BnaC04g46310D	0.892895	7.14957	0.515623	3.55116	0.359939	4.23798	0.408003	5.75442
BnaC09g00230D	0.175374	1.90142	0.227503	1.11235	0.150047	0.795826	0.223469	0.650397
BnaA07g33840D	0	4.16241	0	1.2288	0	2.15572	0	6.50224
BnaCnng44810D	0.807058	5.93172	0.116489	1.54454	0.72481	4.18791	0.239725	5.29295
BnaA09g33050D	0	18.2902	0	5.87516	0.0549236	18.9209	0	53.1473
BnaA03g11690D	2.98403	11.1754	4.22062	9.51975	3.50048	6.60266	9.35597	19.5517
BnaC05g40650D	0	52.6304	0	20.3172	0	43.5237	0	54.4254
BnaC01g14530D	0	4.60225	0	3.68586	0	5.72711	0	5.80014
BnaA01g21430D	0	4.15161	0.036842	4.40355	0.0195085	5.94398	0.0203997	9.51709
BnaA09g22150D	0.00912595	3.05177	0.0650586	1.45061	0.0424099	2.44301	0.0260357	4.74276
BnaC04g30880D	0	2.24922	0.0208675	1.53311	0	1.43845	0.0204552	2.49859
BnaA06g35700D	0	6.57521	0	4.74612	0	6.79492	0	9.19001
BnaA05g16350D	0.260134	2.24426	0.227673	1.49835	0.0606959	1.45523	0.0554575	2.23266
BnaC09g10500D	0.0309906	2.74268	0.102944	1.4404	0.0790419	2.10112	0.196148	2.55902
BnaC07g19460D	0.453078	8.00264	1.06283	6.71405	0.690967	6.01776	1.25944	4.82484
BnaC08g45090D	2.19049	15.0733	0.0932566	39.7501	0	16.6978	0	0
BnaA05g02930D	0	1.83605	0.007179	3.02127	1.0031	2.68496	1.0856	3.57251
BnaA01g19660D	0	2.27674	0	0.772534	0	2.98744	0	5.58774
BnaA03g08810D	0.412372	4.03581	0.240893	1.1018	0.598492	1.48143	0.71968	5.86443
BnaA07g03490D	0.00863718	4.06121	0.0205381	1.22581	0.0534486	4.70607	0.0229718	12.3483
BnaA05g18820D	0.143476	7.40467	0.0667761	7.52376	1.2526	7.5753	0.391656	12.5519
BnaAnng32860D	51.6435	158.268	11.4517	130.356	12.8888	99.9122	3.74269	90.3575
BnaC09g21740D	5.30146	17.8454	0.350005	22.1819	0.199039	17.6813	0.0379348	20.0262
BnaA09g10340D	0.178391	2.49558	0.139018	1.76645	0.137298	2.47398	0.180289	2.55154
BnaA04g27580D	2.76255	14.4082	0.233937	5.74106	2.22911	10.7737	7.41492	13.5299
BnaC09g17490D	0	6.96009	0	5.09241	0.752065	4.15023	0.892776	8.18563
BnaC05g05250D	0.0780993	1.74068	0.00984276	0.517836	0	1.7072	0.0217908	2.27194
BnaC01g41810D	0	2.3089	0	1.19256	0.00871962	1.77766	0.0263779	4.89456
BnaC03g49670D	6.91049	17.7698	11.1903	24.5807	9.49667	18.9115	9.59853	39.6402
BnaA06g25460D	0.850622	12.1625	0.703704	9.67047	0.158448	14.0487	0.305199	18.6446
BnaC01g14520D	0	9.78713	0	7.43994	0	17.2398	0	8.93301
BnaA03g41230D	0.0259448	7.62683	0	9.87373	1.61958	12.3816	1.12821	15.6493
BnaC03g69220D	11.827	53.4511	12.6328	50.5147	1.90691	55.1488	3.92689	64.1283
BnaC06g26020D	0.813463	4.55907	0.44539	1.95615	0.448884	3.05075	0.758349	5.13735
BnaC03g71800D	4.11464	16.5503	5.2033	13.6528	3.0625	9.87384	0.302869	0.910573
BnaC01g43390D	0.0823784	2.59472	0.0126921	5.65022	0.0107285	2.20122	0.138107	2.58342
BnaC03g23810D	1.28336	6.83127	0.370975	5.07278	0.0559777	5.44458	0	0
BnaC05g42110D	0.0790505	5.08032	0	1.72391	0	3.33942	0.0667121	2.42976
BnaA07g28880D	41.9559	112.071	36.8373	97.9048	34.5226	132.33	49.6661	116.263
BnaCnng27590D	0	128.317	0	34.5427	0	82.9127	0.239835	237.76
BnaCnng69820D	98.6127	310.625	3.73882	314.73	0.377622	258.369	0.171651	251.721
BnaC06g00450D	0	2.86618	0	1.16115	0	2.29116	0	3.87964
BnaA03g47450D	8.30915	23.5769	1.69144	5.16998	5.29106	20.5236	3.12545	25.2013
BnaA05g30560D	0.0911838	4.30534	0.141281	5.58509	2.52165	5.01433	3.23518	7.35513
BnaA09g44630D	0.352136	9.08027	0.156366	5.14221	0	7.63065	0	10.5017
BnaC04g36090D	0.194618	3.67657	0.128486	2.25932	0.126154	3.69374	0.110169	4.53063
BnaA03g02090D	0	7.04779	0	3.76441	0.119932	6.40857	0	15.8441
BnaAnng13920D	0.0533075	1.8157	0.0624704	0.750125	0.0667982	0.902088	0.240845	1.75288
BnaC01g31700D	0.166988	5.56767	0.039425	3.30837	0.0167064	5.75182	0.016816	5.81008
BnaC04g46500D	4.00723	20.3659	2.52329	19.698	2.99215	13.546	2.25299	11.1641
BnaC01g17460D	0	10.2701	0.0455038	3.64438	0.0870381	10.6815	0	26.8735
BnaA02g06800D	0	1.44663	0	0.843228	0.0207361	0.8648	0.00774336	1.19965
BnaA08g14800D	0.153548	1.68875	0.354475	1.46541	0.232474	2.21769	0.144181	2.60495
BnaA09g17560D	3.78015	17.8318	0.724323	21.9661	1.06329	16.3622	1.61395	16.2869
BnaA02g02900D	0.0167686	6.98793	0.0325923	4.88669	0.0131635	5.28124	0.0235238	6.24364
BnaC04g01690D	0.0954862	2.03729	0.0201852	1.33861	0.0106745	2.11235	0.0111621	2.32172
BnaA03g09510D	0.013391	4.74972	0	1.39047	0.0126411	4.67805	0.299499	16.6463
BnaC05g34170D	23.5329	69.3449	19.8346	53.7083	19.9877	41.2653	17.2887	59.0502
BnaCnng36370D	0	58.2449	0.0257196	44.7803	0	5.06872	0	145.774
BnaA07g37460D	0.0346828	4.56703	0.0144381	1.93267	0.0275268	3.49162	0.0283055	5.81681
BnaC04g54180D	0	501.046	0	299.308	0	525.457	0	847.56
BnaC03g21180D	0.034638	2.67934	0.119198	1.72729	0.291258	1.75894	0	0
BnaA09g18350D	0.151191	10.4983	0	14.5547	0.0838307	10.7623	0	10.0253
BnaC08g13700D	0	4.83198	0	2.48965	0	5.03235	0	6.71642
BnaC06g27920D	0.900064	8.32517	0.0549342	5.19642	3.88204	5.76046	3.15451	4.91364
BnaC09g43720D	0	2.31858	0	0.403449	0	0.81268	0.00717575	2.36575
BnaA08g20930D	0	3.79618	0	1.52189	0	2.86369	0	3.7282
BnaA03g40410D	0	7.7713	0	3.29676	0.0764524	5.94065	0	11.5467
BnaA02g25220D	0	5.62401	0.0318038	6.35411	0.147356	0.201408	0.378604	7.09053
BnaA06g40420D	0	3.60833	0	1.83941	0	3.3238	0.0158233	3.8657
BnaA03g05770D	0	25.0474	0	20.5148	0.310635	35.0226	0.178711	70.5482
BnaA08g31160D	0.0233321	2.99454	0	1.07442	0	1.57895	0	2.54814
BnaAnng39570D	0	14.0236	0	4.33805	0	13.3273	0	23.7664
BnaC09g49650D	0.437048	3.21154	0.536033	1.84751	0	0	0.336544	2.45282
BnaC02g20760D	0.0264353	2.00175	0	1.57131	0.0229498	0.162455	0.0481889	0.275249
BnaA07g24720D	0.423634	2.97826	0.607378	2.5894	1.13285	5.18474	2.03952	6.18436
BnaA03g22900D	13.2965	41.0906	16.7218	48.711	14.4372	36.1735	17.236	60.4738
BnaA06g38670D	0.290571	9.68104	1.11968	5.95603	0.52387	1.16067	1.09125	3.18015
BnaC04g03400D	26.2576	69.3761	25.062	51.1615	33.4616	57.2046	30.1224	99.3288
BnaCnng15220D	0.0665475	4.83157	0.0413057	3.4942	0.168957	3.68371	0.0404365	6.75936
BnaC02g19810D	0.15888	2.74959	0.114473	0.948476	0.158641	4.96131	0.0669296	9.16716
BnaA06g05670D	0	2.49878	0	1.14343	0	1.72308	0.0134453	2.59274
BnaC05g41900D	0.0458309	2.45433	0	0.684693	0.0101026	0.969279	0.0211283	3.71355
BnaC09g02640D	0.0269901	1.81744	0.076061	1.55694	0	2.28935	0.0128796	1.45113
BnaC02g42680D	0.23266	3.64912	0.231167	6.84729	1.886	5.17283	3.47046	7.73675
BnaA04g22030D	2.13103	18.8476	1.32105	6.97301	0	1.54075	0.647445	8.83284
BnaC09g04720D	13.8049	40.0855	4.7288	28.1284	4.07544	21.5251	2.06768	32.2326
BnaA01g20880D	7.87664	118.517	3.286	63.5845	0.311524	91.2399	0.215837	135.259
BnaA03g41120D	18.0402	45.4815	7.33618	18.538	2.2151	8.98549	3.42846	11.3467
BnaA10g22480D	0	3.40639	0	2.30659	0	9.59526	0	6.80867
BnaC03g39290D	33.347	85.8035	31.2466	72.6437	28.4263	65.3859	20.6275	91.9314
BnaA02g09810D	0.325365	3.57091	0.124432	1.23328	0.313336	1.68249	0.126724	1.47547
BnaA03g18240D	0.721728	4.74427	0.0177111	5.84445	0.0455514	4.58217	0.0885618	6.66413
BnaCnng42680D	0	0.969729	0	1.27718	0	1.13279	0	1.15631
BnaA03g37690D	0	14.9939	0	10.4809	0	19.0334	0	39.0963
BnaC04g56090D	0	2.76792	0	4.44113	0.040219	3.69621	0.0280376	6.48012
BnaC09g29910D	3.23441	8.4705	6.55874	13.1336	3.45986	7.50443	12.6681	10.2242
BnaA03g23810D	5.65812	20.5957	6.09086	14.8883	5.37369	9.01153	34.0116	55.8023
BnaA08g22600D	0	3.43826	0	2.47719	0	2.38928	0	4.22177
BnaC04g07950D	0.0816545	1.45588	0.0239407	0.802793	0.343065	1.72444	0.0723842	2.09116
BnaC03g03800D	0.0583419	5.12935	0.11965	5.86439	0.0486076	8.04016	0	0
BnaA04g06120D	0	1.38635	0.0299519	2.41916	0.473327	1.71611	0.417962	0.793306
BnaC03g50180D	0	17.1758	0	3.77589	0	32.9909	0	20.8388
BnaA01g31200D	2.17293	15.0024	1.14026	9.56412	1.67904	15.701	0.659088	4.63093
BnaA08g20880D	0.163463	2.83251	0.0825702	1.93848	0.157371	1.5649	0.407686	2.35281
BnaC05g37450D	3.29299	15.8963	1.32747	5.58542	0.613398	6.98727	0.637267	5.85394
BnaC03g63470D	0.595028	7.45758	0.345996	5.37281	6.91371	13.563	0.51896	0.174146
BnaA10g00230D	0.0327458	10.2143	0.221513	4.78648	0.341244	8.7393	0.197777	26.1615
BnaC09g29840D	0.165759	1.94784	0.154433	2.23091	0.196066	1.52149	0.204702	1.98557
BnaC07g33270D	0	119.828	0	95.6029	0	127.626	0	254.084
BnaC03g18300D	0	8.96207	0	4.26191	0.176545	3.58855	0	0
BnaC08g02290D	0	1.90153	0	0.972526	0	1.67432	0	2.25621
BnaA05g26190D	0	1.53721	0	0.410184	0	1.89437	0	4.04975
BnaC03g73380D	0	5.19786	0	1.26111	0.0232177	5.39843	0	12.7564
BnaA05g03630D	0.0327458	7.62638	0.103934	4.89943	0	3.86006	0.0635741	5.17854
BnaC01g14080D	0.32753	6.34191	0.63541	2.92051	1.03877	1.8639	0.273198	4.20395
BnaC09g18860D	2.47765	12.3016	3.79326	16.0664	4.94813	16.7201	5.76425	14.2208
BnaC09g03630D	0	12.9827	0	6.03458	0.110425	12.5759	0	31.6168
BnaC02g10520D	1.80436	18.9057	0.0759493	55.5257	0.0186101	31.0326	0.0140447	26.1751
BnaA08g29010D	0.0102995	3.16543	0	1.08126	0.00957272	2.20577	0	3.35713
BnaC07g14030D	0.0200763	5.80474	0.0670095	2.03252	0.223436	3.96135	0.0623396	8.2487
BnaC09g25460D	0	3.90288	0	2.80697	0	4.28269	0	6.26747
BnaA02g18810D	0	1.8004	0	1.15742	0.0360907	1.87773	0	1.89029
BnaCnng61970D	0	7.46666	0.0405764	15.9736	5.3294	10.0883	6.65282	19.4506
BnaC08g37240D	0	3.41856	0	1.19338	0	3.70172	0	5.0312
BnaA09g52930D	0.118275	3.30461	0.644675	5.51545	0.241122	2.84882	0.255212	1.36252
BnaA09g32740D	0	2.34511	0	0.703068	0.0264869	1.90212	0.0433459	3.38849
BnaA03g01220D	0.0492383	46.8294	0	12.724	0.0412955	38.3777	0.0311648	67.9187
BnaA09g30930D	0.486948	185.874	0.127962	188.48	0.102261	200.706	0.202895	252.565
BnaC09g10720D	0	4.49942	0	1.17089	0.0514316	3.46281	0.0268906	9.25176
BnaC07g12310D	0.327422	2.88249	0.414293	2.12902	1.12844	2.78922	0.373983	2.99743
BnaC07g16580D	1.41604	5.63359	0.965426	3.30274	0.800005	4.76383	0.995304	7.00133
BnaA02g17600D	31.9598	93.725	0.70646	111.185	0	62	0	51.1808
BnaC03g73300D	0.0655087	1.4922	0	1.12783	0	0.706814	0.0491551	0.829757
BnaA03g21050D	6.57984	35.5208	0.240285	55.2787	0	34.3396	0.28976	68.7748
BnaA04g02100D	0	6.4933	0.0402415	3.0486	0	7.33423	0	9.38966
BnaA07g31040D	0.2288	1.56434	0.175541	2.9658	0.115875	2.43133	0.0687084	2.27105
BnaC01g18750D	0.0491814	3.43855	0.157663	1.39564	0.301347	2.05693	0.239803	1.95399
BnaA04g20780D	0.47061	4.4524	0.0718867	16.8073	0.146344	9.32439	0.0375604	11.8393
BnaA03g34840D	0	16.9305	0.0924037	16.7734	0	16.5232	0	18.6717
BnaA09g08040D	0.0103785	1.24284	0.180023	0.878008	0.0854352	1.51778	0.0333296	2.66241
BnaC07g22520D	12.4051	27.3908	11.3786	28.8622	10.4955	23.9456	8.61323	18.1437
BnaA08g31000D	0.651479	13.7951	0.287866	3.79587	0	13.8862	0.0350548	19.4278
BnaA01g28480D	3.11832	51.9907	8.99093	55.3011	2.44203	48.0294	0.291016	23.9354
BnaA05g28470D	37.8786	78.6175	8.81158	45.1884	17.4	37.8955	28.5055	106.199
BnaCnng62770D	0	8.76159	0	5.28248	0	6.65667	0	16.5951
BnaA05g23710D	4.59716	16.6333	4.07586	17.8507	5.16222	16.0267	3.12868	13.7329
BnaA03g58390D	0.288992	8.51652	0.290733	2.73048	0.459822	3.96651	0.303547	9.59898
BnaA03g35440D	0	2.30884	0	1.5419	0.388235	2.44775	0.286371	3.15716
BnaC07g42290D	0.121981	2.21223	0.0793379	1.86823	0.181753	2.35821	0.0429848	2.98071
BnaA03g58750D	4.92823	31.2371	5.07573	18.6916	20.4812	18.7063	37.5764	34.2058
BnaA04g29020D	0.0550031	4.10854	0.18399	2.28315	0.204884	3.44962	0.512673	3.78498
BnaC03g31510D	2.28563	7.82623	0.866465	4.1338	1.8574	5.30729	1.3135	6.56984
BnaA01g19430D	0.202465	2.25545	0	1.01362	0.0169132	1.76823	0	1.86203
BnaC02g05880D	3.51845	11.3115	0.45973	18.3	0.076201	14.4969	0.122607	15.0375
BnaCnng19860D	0.427966	5.40144	0	3.34958	0.0676186	5.66563	0.0905378	7.95174
BnaC01g01180D	0	1.84294	0.0114202	0.832006	0.0120629	1.40331	0	1.8722
BnaA05g21570D	0.349868	10.5696	0.457339	6.81846	0.160446	8.54972	0.230354	14.1145
BnaC02g10690D	0.130075	4.66861	0.181799	4.04075	0.111508	1.17478	0.099359	1.00855
BnaAnng35110D	164.637	679.845	14.0966	737.836	2.98082	554.446	1.53086	562.575
BnaA04g04950D	0	5.83496	0	2.45655	0	5.15887	0	10.1535
BnaC04g48330D	0	2.30986	0	2.17623	0.333994	2.3941	0.456432	2.1827
BnaA07g21600D	0	2.69362	0	1.47153	0	2.50645	0	3.57665
BnaA06g19660D	3.17792	15.3151	2.75816	10.8557	1.99753	10.211	4.71007	26.1212
BnaC01g20510D	0.13246	6.7594	0.219441	16.4824	4.44057	9.08223	10.1771	19.031
BnaC02g43550D	0	4.76953	0	3.61974	0.0550639	4.95232	0.0252637	9.18153
BnaC05g16390D	0	4.02198	0	3.90725	0.0236552	3.44594	0	2.82057
BnaC04g41450D	16.5304	40.6506	15.3363	39.491	0.649364	9.49293	7.67887	33.4104
BnaC02g32730D	0	4.50606	0	4.89345	0.0293134	6.22493	0	7.80394
BnaC06g36360D	1.66801	14.15	3.1867	11.4317	0.873504	4.97547	0.821348	7.17082
BnaC02g33020D	0.0351335	8.4673	0.340218	3.90082	0.391013	6.16421	0.0545471	2.90126
BnaA03g38350D	0	2.68919	0.0542463	0.671596	0.0117984	4.11052	0	12.9429
BnaC08g06380D	0	1.3966	0.0245921	0.561303	0.0318517	0.930826	0.0281662	2.91271
BnaCnng76420D	0.16085	4.33751	0.0156611	0.879837	0.182003	1.80479	0.065219	1.87654
BnaA09g38890D	0	0.372607	0	0.151502	0	0.371663	0	0.589059
BnaA09g07000D	0	2.48955	0.0179258	1.54179	0	2.90199	0.156355	5.07184
BnaC06g25590D	0	0.761252	0	0.406978	0	0.639206	0	0.92366
BnaA07g03110D	0	6.35527	0.0338029	1.72688	0.0273049	5.736	0	8.99212
BnaA01g04900D	0.300972	2.80084	1.39511	3.92473	0.831594	2.49551	0.750906	1.88025
BnaUnng01000D	12.269	31.2521	17.3852	41.1906	18.2524	33.0566	10.9674	39.0785
BnaA01g28710D	10.6212	38.794	7.73123	46.9027	6.95276	41.7452	1.57894	20.7006
BnaC04g23670D	0	1.38137	0	1.87177	0.107957	1.31105	0.0348521	1.85991
BnaC07g32180D	0.0340689	6.63657	0	2.85931	0.0971708	5.4075	0.381102	7.12565
BnaC08g11680D	0.0111616	1.53435	0.031978	0.720833	0.0115059	1.57237	0	2.87957
BnaA02g07450D	6.53769	33.9486	0.193299	84.3406	0	38.2036	0	31.9044
BnaA03g48890D	8.76621	19.2106	1.39355	6.19888	9.77344	5.96158	13.8315	14.4265
BnaA07g35280D	4.12429	12.5073	1.20133	5.93013	2.41364	10.8689	2.43525	15.6215
BnaA05g11850D	0.0506432	1.68659	0.0311964	0.890377	0.00849427	0.243028	0.0165604	1.60919
BnaA04g23050D	0	3.24425	0	4.394	0.785798	3.35439	1.10066	4.04317
BnaA05g02050D	0.133688	2.30821	0.0313201	0.987761	0.0303647	1.86854	0.0166541	3.05249
BnaA01g36580D	0.0505899	2.70285	0.0152855	1.4763	0.0386648	2.14173	0	2.24536
BnaC07g50560D	0	1.7934	0	1.2039	0.567574	1.69036	0.316606	1.70738
BnaC03g07810D	0.0276631	2.01509	0.00911619	0.788507	0.0178086	2.00098	0	0.0534982
BnaA09g40110D	8.96007	21.7363	3.14498	12.3125	4.13363	10.1944	4.77831	11.5852
BnaC05g32320D	7.20759	18.3644	8.87546	19.6866	7.9672	16.8582	9.41926	16.0015
BnaA01g24860D	0	3.12786	0	2.82982	0	2.16032	0	2.83651
BnaC07g03890D	0	1.8077	0	0.411541	0.0291459	1.90142	0.0174602	3.26518
BnaC08g41570D	0.0599613	6.45445	0.0262911	2.47484	0	4.62317	0.0465469	10.4432
BnaA07g10050D	0.0844893	82.5434	0.0261867	37.8999	0.0443867	81.4971	0.0418586	148.871
BnaC06g15680D	0	6.85579	0.306329	17.0173	0	6.23807	0.101657	12.1614
BnaC03g29220D	0.240277	13.2828	0.28926	5.71487	0	12.042	0	0
BnaA06g39300D	0	3.5779	0	1.7689	0	1.96711	0	2.91966
BnaC07g39030D	0.0846746	1.07253	0.0232484	1.05647	0.0400467	1.29635	0.0482399	2.03256
BnaA01g03570D	0.633152	5.4389	0.114702	0.938911	0.172375	2.08848	0.100515	4.00447
BnaC05g41570D	25.515	54.6423	17.0329	35.8099	23.6547	32.8306	18.3111	42.2502
BnaA03g47090D	0.0485298	9.39181	0	3.18413	0	5.76677	0	6.76566
BnaA09g30410D	9.13355	24.4442	8.41535	18.4641	8.71771	22.8473	7.78289	32.2197
BnaA02g24870D	0	5.61434	0	3.2734	0	5.40929	0.0530495	12.0658
BnaC03g03140D	3.36217	383.945	2.34245	274.906	1.19307	330.458	0	0.187247
BnaC08g44000D	0.163002	2.91107	0.488051	3.36355	0.0132494	2.04603	0.019998	0
BnaA06g26670D	0.674893	73.137	1.39103	16.3704	0.917548	54.7967	0.60761	263.6
BnaC04g16320D	4.20476	13.3586	4.02366	13.6531	4.1137	11.6756	4.62817	14.0331
BnaA05g01660D	0	4.44958	0	1.47543	0.0286129	4.81775	0	2.44784
BnaA03g42220D	0	88.0458	0	143.091	0.0145064	160.938	0.0116849	238.263
BnaC09g22820D	6.5584	35.2327	2.80179	27.7365	1.5268	26.5098	0.757227	37.9881
BnaC02g17200D	0.0363234	1.96929	0.00991111	3.63447	0.190587	4.2019	0.00845478	4.8064
BnaA04g26060D	10.3201	37.8127	5.04104	41.8396	8.29537	28.1277	13.4357	29.6139
BnaA06g35870D	0.183995	4.13504	0.18628	3.64867	0.464146	1.14383	1.06465	5.7169
BnaCnng37680D	0.0185015	3.66295	0.0162373	2.29125	0	2.79026	0	3.77606
BnaC04g19820D	0.213168	3.74326	0.226426	1.84217	0.0452663	3.79366	0.189671	4.88614
BnaA09g05360D	0.61975	4.75937	0.623922	3.27302	1.07441	2.96668	0.797767	3.33136
BnaA03g45670D	0.0529675	0.907282	0.0658995	0.631727	0.114521	0.841654	0.11087	1.43654
BnaA10g26690D	0	1.32684	0.00934744	0.744642	0.109276	2.20931	0.0103245	2.17207
BnaC06g30770D	0.303518	2.96895	0.210003	1.31384	0.100785	1.9226	0.0886304	3.19737
BnaA04g26810D	0	12.5463	0	2.96859	0	7.49397	0	26.5134
BnaA08g28820D	0	2.70157	0	1.93189	0	3.93634	0	5.93873
BnaC03g19880D	0.0256836	6.41377	0.144921	2.12114	0.0201618	5.02945	0.0249617	1.96201
BnaA09g04260D	3.31352	9.34984	3.99646	8.39512	4.18189	7.21939	4.43977	6.4035
BnaA03g11130D	8.86029	31.336	6.99272	46.745	0.782608	13.2094	2.46565	62.7744
BnaC01g31780D	0	2.65692	0	2.95488	0.0344659	2.83324	0	3.33447
BnaC04g00680D	0.139702	3.40925	0	0.75332	0	0.412192	0.0246556	1.89314
BnaC02g37840D	0.158002	3.34499	0.0252161	3.79739	1.72989	3.63283	2.92163	4.16592
BnaA01g25410D	0	1.89691	0.0280738	2.84151	0.667828	0.754191	1.54215	2.70764
BnaA05g20360D	2.08544	7.96329	3.23662	7.942	2.25611	6.16705	3.71163	8.21639
BnaA05g10120D	0.063215	5.63181	0	2.91328	0.184601	4.55855	0.0420648	7.19167
BnaCnng45150D	0	2.7964	0	1.26155	0	2.45505	0	4.57298
BnaC08g14240D	0.00668665	1.64973	0	1.37978	0.00598077	1.83669	0	2.82211
BnaC08g50100D	0.0253499	2.18336	0.045752	0.501618	0.0340258	2.50542	0	0.0373694
BnaA10g20170D	0	1.01285	0	1.78047	1.07497	2.58192	1.6018	1.87119
BnaCnng31360D	0	1.46759	0	0.723754	0.018896	2.0058	0	2.62666
BnaA06g01580D	0	2.79793	0	1.70448	0	3.00933	0	5.93738
BnaCnng07450D	0.156309	3.4965	0.105505	2.64419	0.775265	3.58431	0.932472	7.38299
BnaA04g01440D	0	5.73699	0.033388	15.5811	4.44538	12.027	9.50215	18.3461
BnaA06g15640D	2.02864	9.26518	6.10443	18.3768	1.68222	5.08364	1.91416	4.36425
BnaA07g31800D	0.054216	3.60873	0.0716065	5.25843	1.33723	2.93972	3.35918	4.52488
BnaC09g34470D	8.70697	24.8494	7.77269	21.7455	4.67339	20.0933	4.36163	34.0871
BnaA07g24190D	0	3.10909	0	2.85559	0.0353592	1.86365	0.0851994	3.12657
BnaA01g22330D	0	4.80501	0	5.60621	0.463463	4.95282	0.0297851	7.75732
BnaA10g30040D	0.649344	3.89932	0.625257	5.40529	0.774352	8.34764	0.718102	8.21194
BnaCnng42020D	0.0233818	2.20244	0.0287689	1.63365	0.300955	2.55237	0.479589	4.44499
BnaC02g13160D	0	1.45125	0	1.40498	0.263587	1.45086	0.194165	1.96649
BnaA09g12980D	2.80793	11.3572	1.5363	5.57595	1.75702	5.5451	1.3261	6.44016
BnaC07g19350D	0	2.74635	0	1.66381	0.0589321	2.27262	0.086556	1.28396
BnaA01g17870D	0.0344028	2.07457	0.0106628	0.80972	0.00903682	0.859904	0.0437584	2.75301
BnaA06g20080D	0.0421603	9.57969	0.25181	4.31839	0.347399	13.9384	0.0939386	43.0806
BnaA04g28940D	0	2.8796	0.0221326	1.54302	0	2.56751	0.0352857	3.24546
BnaC03g43120D	1.28177	7.82261	1.67327	5.78732	1.73486	7.18051	1.505	4.1347
BnaA05g00410D	0.0269244	3.51125	0.0284526	2.78521	0.63733	1.88071	1.31732	2.83739
BnaC02g47640D	0.489712	3.03703	0.909022	2.80634	0.531057	1.662	0.378515	0.492186
BnaC01g23380D	0.0362862	1.68508	0.00881595	1.59714	0.0142425	1.6834	0	2.97624
BnaA06g27680D	0.278341	2.79194	0	1.72326	0.0391422	2.1272	0.0170488	1.54781
BnaC05g38130D	1.63486	6.25533	0.821633	4.39498	0.350715	4.08659	0.20338	5.68777
BnaC09g19650D	0	4.32219	0	4.80212	0	3.05965	0	1.66269
BnaC09g38080D	0.0147285	0.935438	0.0159896	0.310972	0	0.425467	0	0.833299
BnaA02g08190D	1.86736	7.14123	0.55074	4.26123	0.169481	4.35346	2.6869	9.50111
BnaA03g41290D	0.692214	5.84199	0.290216	4.33989	1.08464	6.76035	1.55332	7.39659
BnaCnng41890D	7.31024	22.2476	4.15705	13.4718	7.03308	14.2821	4.12031	13.6005
BnaA04g14180D	0.0495743	24.2256	0.0201736	22.6089	0.0367057	32.0775	0.0334233	53.6175
BnaAnng08940D	0.0231913	1.19069	0.0750272	1.66426	0.503257	2.20178	0.853672	1.45381
BnaC03g22660D	0	5.27964	0	4.07107	0	4.12583	0	0
BnaA03g20150D	11.2293	24.2825	8.26174	39.1927	7.78902	20.6422	15.6593	41.1117
BnaC06g07780D	2.06271	35.0117	1.31615	6.46246	2.0657	19.4056	1.19977	26.1824
BnaA02g07920D	0.0796297	6.55474	1.15517	3.70545	0.0473634	6.86788	0.00610875	27.1513
BnaA03g42610D	0.101099	5.08695	0.318169	7.19152	1.37454	4.85794	1.73842	2.62867
BnaAnng11500D	12.7645	29.2292	11.6595	28.7065	5.95448	13.6446	12.0801	28.2887
BnaC02g42660D	0	1.33593	0.0552588	0.894482	0.0549744	0.953383	0.117205	1.07841
BnaA07g04440D	0	1.32667	0	0.780892	0.0181686	1.51107	0	1.4568
BnaC09g53320D	0.198103	1.81511	0.00911619	1.3381	0.245276	2.33218	0.211004	2.92271
BnaC04g13840D	0.0232773	2.09811	0.0113107	0.904017	0.0367874	2.21505	0.0332043	2.04661
BnaA08g19840D	0.0989413	4.00183	0.184727	2.047	0.154995	4.03345	0.0198585	20.0118
BnaCnng02960D	0.0310096	1.652	0.0610282	2.19894	0	0.0221465	0.0878826	31.4431
BnaA01g00240D	0.0237714	2.26745	0	1.5952	0.0120629	1.75042	0.0126139	2.1287
BnaA09g14460D	0.232728	5.53286	0.0843488	4.63241	0.119143	5.39489	0	7.68563
BnaA09g16420D	0.101236	6.70969	0	8.74202	1.27417	6.52176	1.1854	8.45055
BnaA08g12650D	0.129296	2.24773	0.029801	1.33284	0.0142506	1.14492	0.0552216	1.8152
BnaC03g40560D	0.656883	11.5245	0.418543	11.4068	0.568903	13.0276	0.456375	12.4162
BnaC03g47440D	0	2.53241	0	3.38456	0	2.19252	0	4.40447
BnaCnng74060D	0	2.90243	0.0223226	4.70308	0	7.76807	0	11.8128
BnaA08g14650D	2.31954	6.92248	1.8765	6.55604	1.82772	5.66334	2.51611	7.22997
BnaA08g21430D	0.0161782	1.04661	0.00533142	1.21252	0.539071	1.21357	0.586534	1.53885
BnaA04g27250D	0	2.15287	0	1.54723	0.047079	1.95052	0	6.33367
BnaC07g01450D	0	4.95254	0	2.10926	0	4.141	0	7.15136
BnaCnng13500D	0.185376	9.29873	0	10.5192	0.0525094	6.98193	0.180099	5.44452
BnaA05g10420D	0.0350297	3.76628	0	2.28949	0	4.27171	0	5.70461
BnaC06g37650D	1.20914	9.43805	2.18018	12.4332	12.2686	1.64552	16.3379	3.57539
BnaC09g12490D	1.41287	4.31395	1.18636	2.89786	1.68331	3.16179	1.40453	3.64026
BnaA06g39780D	10.42	24.7561	9.65825	26.7117	5.92706	15.7383	6.79962	19.9396
BnaA09g18090D	0.737265	4.48883	0.764411	4.00211	0.5321	3.80985	0.709058	4.64247
BnaC09g43490D	0	1.23565	0	0.544595	0	0.500171	0	0.182097
BnaC09g38060D	0.0927675	2.13634	0	0.809943	0	0.570486	0	0.870871
BnaA02g27220D	0	0.88597	0.006965	0.660559	0.0521606	0.357865	0.109726	0.394019
BnaC09g10570D	3.72125	10.3792	5.34854	11.6226	5.31364	10.5362	2.68639	10.75
BnaC03g18070D	20.8128	48.2163	11.4345	30.4025	14.2621	38.5345	0	0
BnaA02g17570D	0.111766	9.61416	0	3.16027	0	0.274311	0.0905432	12.5634
BnaA01g01610D	0	3.18917	0.0269802	1.39603	0.0457318	3.37047	0.0215635	7.26689
BnaC09g01080D	12.2204	50.1741	1.81352	56.6735	4.99805	40.8786	2.09989	54.3532
BnaA09g42030D	0.0514622	1.77211	0.533745	2.41119	1.06181	1.85189	0.779616	2.03517
BnaC04g46520D	3.53034	9.10933	1.17978	6.0961	3.29589	6.61825	1.62911	7.22446
BnaA06g37180D	0	3.34953	0	3.35074	0.659036	1.26186	1.35279	5.94443
BnaA06g26070D	0.443649	4.4971	0.580545	2.62638	0.438431	2.76409	0.247634	3.1312
BnaC01g10590D	2.42957	13.0912	2.85623	18.4098	1.06866	7.50162	1.10854	11.1598
BnaA04g00990D	0	0.274573	0	0.0880652	0.00232245	0.209652	0.0017527	0.383103
BnaAnng17660D	0.139609	3.13147	0.194882	4.92698	0.0331817	4.0917	0.064567	7.48459
BnaC05g40900D	0.0311495	3.35643	0	1.24017	0	2.54689	0	4.79881
BnaA01g30070D	0.0801004	1.498	0.0329856	0.945154	0.124085	1.48423	0.0643343	1.23182
BnaC02g36760D	1.61452	58.5553	0.253603	5.87084	0.81255	18.3491	0.763308	34.7712
BnaC08g30180D	0.0692706	2.45985	0.0459825	3.4979	0.972841	1.68143	2.80389	3.43922
BnaA06g35680D	0	3.45463	0	2.65123	0	2.13988	0	5.03235
BnaC09g46880D	0.209286	2.98247	0.0473473	5.591	0.026327	0	0.272791	5.03969
BnaA04g01370D	0	1.26813	0.0322009	0.716213	0	0.8175	0	1.31089
BnaA09g52740D	0.587155	3.74787	0.0542581	0.824367	0.260196	0.530836	0.126539	0.758055
BnaA03g46160D	0	2.43326	0	2.27643	0	2.9276	0	2.00286
BnaC02g31860D	0	1.71124	0	0.577635	0	1.41246	0	2.24377
BnaC07g27360D	0.0748721	3.57265	0.0447622	2.4999	0.413534	3.26015	0.521509	3.47946
BnaAnng02720D	0.0404943	10.7165	0	1.32157	0.0382268	8.8826	0	46.3947
BnaA02g08080D	0.0161204	3.91019	0	1.66005	0	3.95844	0	4.76396
BnaC07g45760D	0.475573	4.38352	0	2.7354	0.0192657	1.68462	0.019392	2.14239
BnaC05g48250D	0.441476	3.66022	0.0390884	4.02221	0.0275975	0.885982	0.0144291	0.802675
BnaA04g24900D	0.113312	2.16064	0	0.644282	0.134002	1.59393	0.184104	9.69916
BnaA07g33400D	4.72254	10.2589	4.90478	10.5809	4.63732	10.1178	5.48081	10.0057
BnaC07g13170D	0	24.4518	0.11599	23.5593	0.0277327	31.3684	0.0223388	57.3711
BnaA08g04540D	0	1.18778	0.00616869	0.358172	0	0.923707	0	4.41075
BnaC06g14110D	0	6.96325	0.0244489	7.12245	0	6.19102	0.0201984	9.89141
BnaA09g14930D	0.0208803	1.03918	0.00690257	0.348933	0.013203	1.00166	0.004982	1.56097
BnaC05g43660D	0	2.26362	0	2.85774	0	0.538852	0	1.89605
BnaA01g35120D	0.704423	5.32688	0.274539	2.23228	0.332852	4.92443	0.14158	4.92056
BnaC09g01460D	0	1.44286	0	0.986267	0.0668595	1.43966	0.022917	1.83373
BnaA02g11260D	0	2.51052	0	2.05916	0.0389364	2.27777	0.092931	2.82826
BnaC09g33580D	0.537372	5.27259	0.16629	1.43158	0.363497	4.98546	0.161472	13.8654
BnaC09g43970D	0	0.954757	0	1.94875	0	0.0117294	0	0.451704
BnaC04g41230D	0.127721	2.24215	0.0693205	1.73241	0.633735	1.84141	0.327665	2.18502
BnaA03g31930D	0.155695	4.35505	0.115606	3.67746	0.0232177	5.08566	0.0303381	33.3017
BnaC09g31390D	1.0899	25.6932	0.454317	27.4816	0.541064	32.3416	0.298666	50.276
BnaA07g15780D	0	11.6189	0	10.1158	0	12.0058	0.0134453	10.2141
BnaA09g39480D	0.647939	6.45364	0.0348965	1.46314	0.137424	3.54929	0.100589	5.59535
BnaC07g26270D	1.73283	5.66897	1.97125	4.13446	2.67625	2.66179	2.72665	2.63947
BnaA06g34200D	0	2.1116	0.0399696	1.2686	0.0968585	2.12387	0.0144242	1.79956
BnaA09g13880D	37.3765	131.815	5.76663	171.207	0.630994	130.597	0.41956	133.287
BnaA05g22490D	0.0182079	3.59029	0.0425576	1.32297	0.414286	4.13974	0.167834	4.48936
BnaA06g21770D	0.164619	1.12746	0.181799	1.1687	0.228248	1.30981	0.15066	1.12407
BnaC05g44170D	0	2.82629	0	5.68312	0	10.6516	0	17.0291
BnaA10g18220D	0.0102207	2.5182	0.0657274	4.9116	1.82796	3.14165	6.45683	5.40218
BnaC01g29540D	0.687912	241.893	0.966592	54.4196	0.867042	151.472	0.193982	434.561
BnaC08g02620D	0.0408432	2.037	0.0927224	1.50106	0.101018	1.49156	0.0691889	1.78816
BnaCnng25890D	0	2.11	0	2.06415	0.40752	2.19281	0.27409	3.82382
BnaA08g15610D	1.98206	7.38657	4.32407	9.11963	5.23688	8.53136	3.2528	6.79394
BnaC04g28770D	0	0.575137	0	0.210546	0	0.440919	0	0.417275
BnaA07g09440D	0.0319699	2.58467	0.132191	1.93419	0.120375	2.39085	0.0622913	3.10211
BnaC08g01730D	1.33208	6.73389	0.470107	8.16457	0.574291	8.73644	0.407401	10.5256
BnaA08g00970D	0.374761	3.54794	0.295443	2.14364	0.654044	1.94827	1.16326	0.707231
BnaA09g09250D	0	1.15043	0	1.3815	0.386464	1.0127	0.382409	1.18417
BnaAnng41630D	0.0154886	2.37924	0	1.31229	0.0479962	3.04283	0.0683512	5.01397
BnaA03g38390D	0	3.16955	0	2.2382	0	6.7476	0	11.4299
BnaC05g20240D	0.305906	1.7999	0.461102	1.8448	0.433803	1.54549	0.252412	1.26476
BnaA09g11030D	0.0428931	1.55132	0.077239	2.85268	0.436718	0.958754	1.12818	1.49285
BnaC05g07210D	0.147847	1.54742	0.0852788	1.03353	0.0513106	1.60961	0.0586117	1.89259
BnaC07g01430D	0.446336	5.00708	0.578326	7.20542	0.581688	3.69029	0.125158	2.25048
BnaA08g26000D	0.957107	8.18525	3.70621	9.12355	5.13626	7.76968	0.387432	6.96768
BnaC05g21560D	0.509351	5.0783	0.283486	2.11608	0.223725	2.64563	0.191963	3.9923
BnaC07g06260D	0	4.44825	0	1.85544	0	3.99982	0	7.63435
BnaC04g36710D	0.0253596	34.7022	0.0100415	32.9883	0	44.7655	0.0246171	67.8383
BnaC05g51710D	0.117513	5.21052	0	5.14059	0.218675	5.77084	0	4.4352
BnaA10g25860D	0	3.45872	0.0276087	3.12889	0.964431	5.69649	0.0660243	3.43088
BnaC05g35320D	0	4.56412	0.134165	3.96535	0.167968	1.24484	0	1.71445
BnaCnng78690D	2.14332	8.01853	1.13228	14.2	0.578586	12.9483	0.412463	6.36773
BnaA05g23180D	0.109782	7.86158	0	4.34168	1.72012	9.56097	1.82453	29.7898
BnaC07g08770D	5.52115	14.9877	3.94295	11.0327	1.73026	4.45084	1.23549	5.66446
BnaA03g47480D	0.198014	1.43775	0.264429	1.82639	0.429525	1.19299	1.19905	2.21982
BnaA07g01400D	0.0289579	2.76298	0	1.05098	0.0293895	4.27276	0	5.92217
BnaA08g16020D	0	1.23516	0	1.25832	0.113477	1.48869	0.220867	1.5812
BnaC04g00270D	0.0443792	4.02282	0.0194589	0.879052	0.212603	2.4776	0.106566	3.88216
BnaAnng04770D	0	3.08114	0	1.76529	0	0	0	10.1736
BnaA10g17480D	0	4.43228	0	6.54944	3.1687	5.6905	3.9913	12.757
BnaA07g26750D	0	2.42735	0	0.715351	0	0.537992	0	0.703565
BnaC05g20980D	0.150483	2.17878	0.273496	4.54615	0.809785	1.98267	1.85109	3.28051
BnaC01g43430D	0.0322758	2.42639	0.0667446	2.58297	0.411809	2.26448	0.170534	2.32679
BnaC01g20550D	14.1375	32.2976	9.95264	41.2515	4.83913	46.5445	5.43379	32.3331
BnaC03g46800D	0.361459	23.5403	0.29381	6.55996	0.413734	31.2491	0.551871	53.9469
BnaC08g46030D	0.434396	8.86058	0.846568	5.30867	1.08731	4.07311	0.149476	0.48223
BnaAnng02820D	0.185361	4.85068	0.0840094	1.70381	3.30981	5.4854	9.53118	8.43463
BnaA09g38300D	0	4.21322	0	6.53154	2.71928	4.34753	2.33284	9.43369
BnaA06g28180D	0	1.17702	0	0.898868	0	0.902499	0.0267676	1.62096
BnaC05g45500D	0.226194	3.78121	0.024912	2.75622	0.414624	3.78073	0.742165	4.83618
BnaA04g22900D	5.409	25.8991	3.5723	22.8178	3.77975	14.0313	2.39996	17.3645
BnaA02g36550D	0.0222628	3.07159	0	1.0381	0	0.271429	0	0.0202837
BnaC04g11820D	0	29.3186	0	15.3465	0	14.3166	0	22.5982
BnaA09g12880D	0.223601	1.78748	0.0989594	1.03923	0.462844	1.77061	0.211579	3.33622
BnaC07g02460D	10.1777	27.0545	8.26925	25.0918	6.00616	19.0677	4.2945	21.5302
BnaC04g54280D	0	1.4033	0	1.40675	0	1.21237	0.0136943	1.22186
BnaA04g12410D	0	0.936569	0	0.479059	0	0.964297	0	0.513463
BnaC07g30310D	0.891422	67.4677	0.16694	14.1286	0.498995	46.743	0.774511	197.712
BnaA04g09710D	0	1.64056	0	3.4837	0.0133747	1.9645	0	2.98038
BnaC07g38610D	4.35441	16.5173	2.72755	16.9606	3.0784	13.7144	1.60466	13.6965
BnaA01g29810D	0	2.38144	0	0.949023	0	2.36211	0	2.0983
BnaC08g08060D	0	3.95523	0	2.21155	0	2.87043	0	5.59696
BnaA02g24370D	0.0111987	1.94446	0.0261748	1.14046	0.045066	1.15008	0.0918369	2.65668
BnaA10g19760D	0	1.05203	0	0.474803	0	0.496146	0.00973014	0.494498
BnaA06g29230D	0.0156875	1.31832	0.013757	0.44199	0	1.6055	0.0366667	3.648
BnaCnng30260D	4.6718	58.5509	1.22648	76.8915	0	0	0	0
BnaC06g21150D	0.146499	2.6183	0.0718733	1.2805	0.123418	1.64733	0.145463	1.04997
BnaA04g27880D	0	1.80075	0	1.0424	0	1.77216	0	0.763688
BnaC03g61220D	0	1.22691	0	0.972802	0.0229512	1.11676	0.0359996	2.89165
BnaCnng05320D	0.545093	5.61544	0.942919	4.91185	0.915719	3.52603	2.12472	3.49069
BnaA03g60520D	0.134668	3.7788	0	1.54232	0	2.72413	0.0566758	4.97268
BnaA06g18050D	0	5.55096	0	4.50878	0	3.08043	0.036751	1.96238
BnaA07g13510D	5.94674	17.2641	5.68203	21.3796	4.5175	15.8972	3.9129	16.1298
BnaA06g19900D	1.12272	13.049	0.138331	7.83555	0	13.4008	0	25.546
BnaA05g24610D	0.0390872	1.30701	0.0435016	0.572887	0.0807577	1.10342	0.0131088	1.51097
BnaC01g18450D	0	5.4001	0.139619	2.4911	0.0919915	4.56606	0.303537	7.40265
BnaA09g10560D	0	0.873661	0	0.327623	0	0.785854	0	0.744062
BnaAnng13450D	0	0.998304	0	0.734022	0.00873556	1.17197	0	2.63486
BnaC04g23720D	0.572368	6.12978	0.0346889	2.25132	0.0734737	1.98066	0.160004	4.75207
BnaC04g18440D	3.89174	8.86936	4.25258	9.16496	2.21847	5.63733	2.24584	4.46234
BnaA09g42140D	1.06892	4.25769	3.3588	6.86692	2.52619	4.11283	1.11664	2.12153
BnaC05g47680D	0.0223377	1.65536	0.039285	1.48158	0.277076	1.64445	0.112662	2.04711
BnaC08g44910D	0.00567815	0.726461	0	2.15638	0.146788	0.644186	0	0
BnaC08g32950D	0.0239457	0.660162	0.0135225	0.270704	0.0133536	0.557748	0.0296907	2.28434
BnaC08g35270D	0	2.49656	0	0.811427	0.0195761	2.78506	0	6.91338
BnaA01g11510D	1.71774	5.96777	0.827892	7.29687	0.500831	6.64168	0.287816	6.00212
BnaC03g67650D	0	1.89257	0	1.7386	0	1.52682	0	1.50299
BnaA05g19150D	0	3.32905	0	2.91135	0.0880133	1.2759	0.174551	3.87923
BnaCnng43560D	0.013607	2.25812	0.0143605	2.24548	0.0493567	2.59126	0.0273804	2.45935
BnaC03g21750D	0.110673	14.9635	0	16.3171	0	10.4913	0	1.37351
BnaC04g44040D	0.0267742	3.81806	0	0.772465	0.0128287	3.762	0.0103336	12.0718
BnaA06g34420D	7.17892	20.112	3.91676	11.1053	7.24472	9.7362	6.35098	13.2359
BnaC04g28940D	0	1.51787	0	1.03999	0.228993	1.28322	0.374148	2.01395
BnaC04g37010D	0	1.58306	0	2.3553	0.0752324	1.83234	0.0567762	2.4374
BnaA08g12780D	21.792	49.4444	19.1554	64.1009	23.9032	53.1295	23.5802	61.7528
BnaCnng34630D	0.813384	13.8406	0.194512	2.63579	0.32121	1.6102	0.797019	3.53483
BnaA07g36650D	1.3913	5.63865	0.721373	2.42496	1.16159	3.27885	1.31705	5.24349
BnaA10g24720D	0.14517	2.05668	0.475917	2.0793	1.46099	3.94795	0.336619	1.31525
BnaC04g11400D	0.163284	52.1097	0.0954113	19.553	0	43.5801	0	71.227
BnaC03g48280D	0.576964	4.73916	0.979126	11.4621	0.237868	3.47921	0.0291425	5.11128
BnaCnng18150D	0.954919	3.11333	2.61856	8.8757	0.973729	2.51283	0.968636	2.90648
BnaA08g24930D	244.749	519.627	34.4356	229.277	269.767	265.897	187.683	300.676
BnaC01g16950D	0	7.77013	0	5.36277	0	6.65379	0	15.353
BnaA09g20810D	0.268468	2.5914	0.293626	3.75166	0.790756	1.82896	1.23059	2.60621
BnaCnng72700D	0.0262476	3.92435	0	18.9357	0	11.2286	0	0.0239142
BnaA10g30180D	0.0330669	6.4016	0.0289976	31.4287	0.0468466	30.7574	0	7.81576
BnaC05g23730D	1.98718	5.76297	1.45278	4.02222	1.17732	4.10674	1.41769	6.94648
BnaC02g12790D	1.90881	7.20867	0.871573	5.7656	1.46557	4.98818	0.475768	3.87594
BnaC03g05680D	5.42426	10.8478	4.52313	9.18359	2.3037	6.83659	0	0
BnaC04g45640D	1.94708	6.89125	2.66022	6.04635	6.25666	4.76891	4.43083	5.89791
BnaA10g28030D	21.7338	156.471	0.30085	217.016	0.0728933	166.938	0	171.155
BnaC03g27130D	0	2.22557	0	1.83638	0	1.69282	0	0
BnaA09g56870D	3.7964	11.0906	5.59354	14.2734	3.55097	11.8707	11.2905	22.3385
BnaC01g15760D	7.90415	16.5317	6.10829	83.6186	5.70715	20.3486	5.4631	20.3065
BnaC03g76760D	58.1992	169.445	8.43748	116.136	5.93075	79.0837	1.2351	30.2704
BnaC07g32200D	0.0630434	7.44229	0	4.54756	0	8.46876	0	9.57048
BnaA10g15520D	0.0110948	1.59106	0	2.0814	0.0742446	3.01164	0.0365305	2.80309
BnaA05g32060D	21.4818	57.453	15.0518	72.025	12.5935	53.6357	13.1698	56.0847
BnaCnng15650D	0	3.08367	0	2.46232	0	3.3838	0	3.8209
BnaC04g50060D	0	1.32605	0	0.388634	0.0873291	0.832582	0.061083	1.57345
BnaA01g09010D	0	6.60624	0	3.28776	0	6.52181	0.110578	2.72082
BnaC04g13820D	0	0.701224	0	0.535979	0	0.725119	0	0.804627
BnaA07g23440D	1.65089	4.44733	2.7633	5.72353	0.883543	2.3709	2.35851	5.54689
BnaCnng10130D	40.7656	124.339	6.89604	159.157	0.954116	116.853	0.55975	126.133
BnaC08g33320D	0.0203346	0.963219	0.00608646	0.440601	0.112162	1.19369	0.0887465	2.52089
BnaCnng23590D	0	1.55976	0	1.6918	0.39849	1.80595	0.232186	2.68714
BnaC01g31750D	75.6351	208.462	11.4904	287.066	3.33649	194.471	2.92869	187.328
BnaC05g40860D	0	2.30403	0	0.683372	0	1.72499	0.105692	4.61906
BnaA09g28840D	0	1.46324	0	0.847818	0	1.9505	0	2.02685
BnaC08g44360D	0	2.37743	0	7.08955	1.17403	3.40734	0	0
BnaAnng31170D	0.129305	3.01444	0.0915739	2.72468	0.0505804	2.59757	0.122632	2.61029
BnaCnng71320D	23.5045	87.8629	13.8018	44.455	18.5716	47.9205	17.0438	49.9397
BnaA10g18200D	0	2.09791	0	0.666941	0.0344552	3.77626	0.0206714	7.21789
BnaA03g25650D	0	1.16582	0	2.39777	1.09752	1.62837	2.4482	2.40069
BnaA04g17840D	1.98426	7.15894	2.05927	7.18093	3.31635	9.78096	3.14995	9.8254
BnaCnng38880D	0.154148	5.0306	0.408086	6.36567	0.10843	6.0992	0	0
BnaA01g22790D	0.0307001	2.19801	0	1.68455	0.047829	0.279522	0	0.580661
BnaC02g04730D	6.82781	15.1464	3.22485	6.48129	6.77247	9.21126	6.4805	12.8445
BnaA05g32150D	0.0220407	0.925574	0	0.287637	0	0.4642	0	0.894498
BnaC02g37630D	0.031933	1.31815	0.189983	1.35051	0.0898218	1.12329	0.232724	1.38747
BnaA05g03350D	0	2.95661	0	5.03417	1.46412	3.1483	3.67055	4.65986
BnaA08g14180D	0	1.75197	0	1.94133	0.554844	2.16943	0.261301	2.64019
BnaC02g05090D	0.0174531	1.18121	0.0513613	0.522713	0.108176	1.22789	0.0283609	2.57789
BnaA02g29790D	0.0151248	2.43468	0.0132635	4.77267	1.94315	4.12488	3.12505	3.19512
BnaC04g09250D	1.34551	10.9673	0.79264	4.10807	0.758874	10.1151	0.762266	36.0286
BnaA01g04190D	0	1.35742	0	1.37955	0.395211	1.68485	0.341316	1.57568
BnaC09g52710D	11.8765	32.6238	8.71877	33.1141	8.95739	28.4008	14.09	34.8387
BnaA10g30520D	0	4.36225	0	2.72491	0.0373309	5.89382	0	1.9982
BnaA04g12980D	0.433725	1.3723	0.120679	0.474761	0.0937007	1.01543	0.284318	1.61179
BnaA07g22550D	0.503186	3.59509	0.0153951	1.5191	0.157973	2.85825	0.23731	4.73675
BnaA05g27730D	0.0222362	1.97444	0.0100604	0.660745	0.0303075	1.35695	0	1.98601
BnaA04g24500D	0	1.72519	0	2.18804	0.452659	2.25995	0.222706	3.65155
BnaC09g40810D	0	3.75214	0.0387108	5.24022	0	3.12458	0	4.43334
BnaC04g01710D	0	0.826573	0	0.279389	0	1.02914	0	1.75844
BnaC04g25460D	5.72559	13.5331	4.11995	10.3602	5.11998	7.25225	5.08015	7.0254
BnaA04g04610D	7.69653	20.6672	6.71542	16.6358	3.70836	16.3412	2.7931	10.9866
BnaA03g51010D	23.8567	58.2207	4.7687	11.4283	22.4612	40.5621	20.1214	67.0054
BnaC02g06390D	0	10.8547	0.0146062	4.276	0	13.8306	0.0112522	27.4408
BnaA02g28380D	0.0825719	6.95238	0.0510008	5.51123	0.0818333	5.2878	0.0086968	6.54337
BnaA05g09650D	0	1.35167	0	2.94521	2.08608	3.32708	0.750106	2.65002
BnaA04g13860D	4.44023	10.1096	1.98401	5.08793	2.72292	5.32883	2.01994	6.89808
BnaCnng09030D	0.608485	5.92409	0.169543	3.26193	0.228159	4.75181	0.759929	10.0677
BnaC03g63460D	0	4.88238	0	3.48918	1.50284	6.46398	0	0
BnaA08g20440D	0.00922274	1.23658	0	0.546037	0.00685977	0.943996	0	2.02828
BnaC05g37230D	4.38393	11.0729	1.67475	6.87813	8.31059	8.83099	3.42441	10.0759
BnaA08g21810D	0.188628	1.49774	0.115717	0.816049	0.0180998	0.626103	0.085615	0.734598
BnaAnng06930D	0	1.76466	0	1.75372	0.887968	1.71379	0.591141	2.72121
BnaC04g52710D	0	1.73657	0	2.70094	0.500898	2.79932	0.60288	3.73936
BnaCnng28960D	0	1.16344	0	1.55364	0.524488	1.62164	0.591349	2.70584
BnaA06g11060D	0	2.86426	0	4.21093	0.130057	1.48555	0.369063	1.69849
BnaC05g38360D	6.01154	17.4226	1.6482	8.89018	1.70388	9.38245	1.33241	16.2892
BnaA08g00260D	1.06883	3.84467	1.71358	4.25761	1.58028	2.55756	1.68461	4.78726
BnaA09g41760D	0	2.01811	0.0449067	1.87273	0.076149	1.3339	0.0746002	1.68723
BnaC04g34460D	0	2.74156	0	1.75076	0	0.914296	0	1.0504
BnaC04g40090D	2.63534	9.0991	6.0579	14.2604	4.15452	11.0435	7.46915	8.49557
BnaA07g30530D	0.00852799	0.924862	0	0.421224	0	1.14082	0	1.59885
BnaC06g26510D	1.12191	3.71591	1.41969	3.8451	1.49587	2.9629	0.979184	2.79747
BnaC02g17450D	0	1.1432	0	1.08922	0.0324061	0.114719	0.0360991	0.360467
BnaA03g43790D	0.627957	61.4431	0.384871	13.6689	0.591571	61.6683	0.300674	255.16
BnaAnng14660D	2.48825	47.2757	0.0240547	29.7555	0	43.5236	0	97.3558
BnaA05g02910D	0.0742318	2.62391	0	2.80284	0.995488	3.732	0.705306	3.25133
BnaC09g03900D	0.495526	3.10221	0.559645	2.12704	0.455562	2.17023	0.428793	2.01628
BnaAnng37080D	99.0515	238.236	60.9416	201.868	83.9191	218.007	78.7056	218.443
BnaAnng13890D	8.71186	29.1394	4.60115	19.2377	0.303422	11.1975	0.391952	15.4984
BnaC05g40530D	0.0302383	1.55139	0	0.422233	0.517316	1.48792	0.00749048	2.71992
BnaC03g08240D	0	0.875084	0.00953944	0.528217	0.177821	0.463302	0	0
BnaA09g44540D	0	1.71451	0	2.30639	0	2.8467	0	2.44464
BnaA04g02060D	0	0.800645	0	1.61263	0.0389184	1.01635	0.233033	2.51884
BnaA06g32330D	3.07791	67.4122	0.703394	5.43615	1.37376	23.2352	1.10711	41.4923
BnaA04g04020D	0.0113141	1.95577	0.00995554	0.688523	0.00841532	1.35984	0.016941	2.17167
BnaA02g01000D	11.9101	30.8217	13.4899	35.4251	13.8775	14.878	3.78783	6.45707
BnaA03g30320D	0.0250149	1.54215	0	1.91253	0	2.01753	0	4.11884
BnaAnng27530D	0.0676334	8.31436	0.190968	8.13296	7.79002	13.836	4.14917	19.5854
BnaA03g52100D	0.00765778	1.2376	0.00894932	0.393523	0.0298663	1.45805	0.00689429	5.36827
BnaA10g03060D	0.867756	3.3736	0.153909	0.936415	1.38695	3.35357	1.17742	5.3596
BnaA08g14690D	0.0133634	0.89859	0	0.299259	0.0124204	1.63923	0	1.57077
BnaC04g45960D	0.120118	2.18168	0.0355421	1.05255	0.209277	3.26892	0.253609	3.11286
BnaC05g01600D	0.0586543	1.27168	0.0803637	2.37929	0.531377	0.887773	1.55692	1.72959
BnaCnng52580D	0	2.841	0.129171	1.56857	0.268486	0.438337	0.137266	0.720202
BnaA04g22210D	0.171785	2.53519	0.493037	2.00052	0.265688	2.616	0.672525	4.56093
BnaA06g40700D	0	1.87026	0	1.24806	0	4.32826	0.0113251	7.26292
BnaA08g25800D	0	0.640125	0	0.390285	0.00747355	0.606985	0.0247353	0.877967
BnaC01g41690D	0	1.82657	0.0640169	1.26856	0.0405774	0.593161	0.0939017	0.972233
BnaA03g14290D	2.39359	37.2046	0.0786167	44.8508	0	32.1654	0	70.9599
BnaAnng32120D	1.15213	7.34138	2.51856	9.29793	2.28737	1.66896	1.63373	2.88921
BnaC02g41550D	0.202208	2.31137	0.161024	1.13403	0.230323	2.06648	0.337821	2.02094
BnaA04g16560D	13.4226	37.9162	6.74669	43.6906	12.9403	21.8265	8.07299	24.7393
BnaA06g34830D	0.0385465	3.97095	0	1.69337	0	3.65352	0	5.51115
BnaA03g42390D	0	4.34071	0	3.82931	0.949178	4.70673	0.363297	4.85514
BnaA04g19660D	0	4.2452	0	1.22199	0.0128287	4.03051	0	9.39318
BnaC07g51260D	0.0475045	4.90081	0	1.90516	0	0.923861	0	2.68138
BnaC06g35780D	0	3.34493	0	2.85497	0	1.87812	0.0701096	2.24793
BnaC03g56860D	0.101372	2.25805	0	2.45624	0	2.74696	0	0.749904
BnaA02g34270D	0	1.26946	0.058481	15.286	0.0999281	7.94877	0.0738026	9.99232
BnaA03g56690D	0.744049	5.08425	0.272998	3.21956	0	3.1539	0	8.15782
BnaC03g47240D	0.371627	38.161	1.08986	36.8617	3.23588	29.2731	0	0
BnaC04g25500D	3.63436	17.5474	2.32888	8.4945	1.52922	12.587	1.07397	63.4836
BnaA01g29030D	0	1.75907	0.0201588	0.889501	0.0341694	1.89896	0.0666166	2.82202
BnaA08g06050D	0.9519	7.20561	0.679356	11.95	3.51086	7.99004	2.77268	4.31868
BnaA06g18310D	0.00798301	0.834872	0	0.294462	0	1.04608	0.0151582	1.68808
BnaA10g26870D	9.30112	22.1575	6.94998	19.9596	15.4288	33.7482	9.19868	6.5563
BnaCnng75210D	0	3.19119	0.0338107	2.84426	0.0604855	2.6119	0.176793	2.70091
BnaC03g70060D	0	6.17787	0	6.4863	2.56683	3.64303	1.20131	5.95426
BnaA09g38810D	1.88429	37.6205	0.908901	45.2727	0.50499	41.5418	0.465677	70.208
BnaA06g05500D	0.16232	4.13575	0	2.61034	0.0212371	0.449378	0.0379518	5.36336
BnaA10g23970D	33.1697	606.18	0.195989	497.742	0.0856676	1066.59	0.155682	398.239
BnaA02g26940D	2.29089	8.86976	2.75295	6.4696	1.17304	4.07458	1.35426	2.4302
BnaA10g09530D	8.4411	25.5093	7.04962	23.7799	11.403	13.8283	6.88505	14.364
BnaA03g57720D	1.65405	7.07177	1.38848	5.29658	2.26395	6.52887	0.826684	4.18586
BnaA03g55290D	15.3297	34.3933	13.7185	38.9776	7.55739	26.2999	10.4667	37.6132
BnaC03g55260D	0	5.69618	0	1.98079	0	5.12553	0	9.93572
BnaA04g07210D	0	3.12631	0	1.72818	0	2.59513	0	7.08129
BnaC05g46820D	0.0152366	0.896363	0	0.405163	0	0.879846	0.0114071	1.16007
BnaA08g16530D	8.96581	23.2528	6.64355	24.5138	6.7123	19.8694	6.26382	17.2117
BnaA09g56620D	0.0320367	6.96517	0	7.22276	0	4.29151	0.0270226	1.3662
BnaC01g00560D	16.641	59.75	16.9406	44.2973	4.40613	47.7223	1.39179	64.3911
BnaCnng05040D	0	1.30284	0.0558651	1.14262	0.722215	1.61728	0.582683	2.65192
BnaA08g11810D	15.7722	787.373	27.1619	634.681	1.57909	753.801	3.69077	776.435
BnaA09g37960D	1.51315	5.07904	1.43223	3.10495	1.3147	3.47138	1.64751	4.83143
BnaA04g08010D	0.0332019	1.73393	0.0291387	1.78052	0.540416	1.70923	1.45852	1.94236
BnaC03g54140D	0	4.99046	0	1.46583	0	5.13149	0	11.5876
BnaA01g10150D	0.0422127	2.43531	0	1.92179	0.516975	2.14153	0.436835	3.85578
BnaA07g15490D	4.68788	14.2758	0.462262	2.96943	1.54918	14.2644	0.748904	12.9815
BnaA10g29330D	7.00743	14.2781	5.66085	12.8877	7.58242	13.4766	7.2939	12.5425
BnaC04g06260D	1.6546	4.06685	1.68873	4.52183	1.06937	2.97406	0.987165	4.14995
BnaA03g31710D	0.160611	8.74531	0	11.345	5.16862	15.5198	2.22026	13.9501
BnaAnng14630D	0.0672127	2.26049	0	1.93107	0.238442	1.17499	0.194824	2.0003
BnaA03g25570D	6.42822	21.4397	0.350851	36.2049	0.268184	21.2928	0	25.9874
BnaCnng33040D	0.0489935	2.9707	0.231239	3.08478	21.3916	20.2487	22.1569	23.4027
BnaAnng26110D	0	0.831928	0	0.589323	0.230546	0.633426	0.319861	0.703766
BnaC03g43020D	0	6.67269	0	5.33483	0	4.12604	0	0.338904
BnaC03g61050D	0	0.924724	0	0.749168	0.09704	0.856744	0.170717	1.9673
BnaC06g25320D	0	6.81841	0.0184859	5.63142	0	6.68697	0	7.3385
BnaA02g20930D	0	0.855397	0	0.461944	0.0596954	0.705112	0.0086254	0.69316
BnaA01g36610D	0.0373564	2.69728	0	1.20375	0	1.86218	0	1.95947
BnaC03g30540D	0	1.54001	0.0199175	1.00897	0.122772	0.430725	0.85242	2.97851
BnaC03g32550D	0.0915109	21.4152	0.141949	1.6548	0.296519	18.277	0.0924847	92.255
BnaA04g08650D	0.0128418	1.42447	0.01248	1.28137	0.0238712	1.28813	0	1.93303
BnaC07g20870D	0	8.41561	0	4.6469	0	9.26306	0	16.4994
BnaC04g31430D	0.327978	2.90939	0.0812193	3.09472	0.00925858	1.32941	0.0214173	8.3421
BnaA02g02970D	0	15.8981	0.0695941	4.83909	0.0596635	17.5712	0.0167434	28.1572
BnaA02g02110D	0	3.1239	0	2.0336	0	2.21356	0	1.27771
BnaA01g05590D	0	0.602039	0	0.589325	0.0542668	0.526649	0.0367136	0.636521
BnaC08g36070D	0	2.94208	0	4.76544	1.18137	3.85718	1.46379	4.9587
BnaC03g28310D	7.07875	24.1196	6.47926	14.7183	7.71647	12.4514	2.37326	3.4386
BnaA03g49040D	0	1.07522	0	0.62091	0.340287	1.48731	0.256222	0.901134
BnaA05g15210D	0	1.36903	0	0.767692	0	1.88831	0	3.61845
BnaC05g03530D	0	1.69242	0	1.96025	0.96714	2.77887	0.25653	3.83611
BnaC01g42830D	0.0170028	1.76191	0	0.910454	0.0677907	1.93318	0.0127294	1.86944
BnaC05g06510D	19.4732	57.5445	10.0191	60.647	3.42234	48.6593	2.67325	45.3652
BnaA02g01950D	0	0.578223	0	0.293167	0.024281	0.661601	0.0378828	0.842948
BnaC09g09480D	0	0.797752	0	0.910042	0.366942	0.599854	0.363362	0.77968
BnaA09g02540D	0.0508941	2.89122	0.31182	2.70332	0	1.19114	0	1.28342
BnaA07g20450D	0.0418984	6.31633	0	1.1638	0	3.73611	0.0283051	7.49198
BnaC03g72250D	0.146671	2.31181	0.0159943	2.26953	0	1.61557	0	0
BnaA06g31620D	2.40753	5.69725	3.00473	6.08222	4.08859	6.26039	2.34312	4.93515
BnaC03g15490D	0.110673	11.8334	0.583537	7.32695	0.246952	10.1353	0	0.101695
BnaA02g33880D	0.142243	2.27286	0.0252412	0.949446	0.33095	1.2572	0.623969	1.37484
BnaC09g02000D	0.776095	4.95075	0.770422	3.5986	0.462451	5.11646	0.606415	5.14129
BnaA02g06820D	0	0.790441	0	0.514948	0	0.431025	0	0.695368
BnaA09g43130D	8.95304	20.1055	6.39695	33.8438	8.82166	27.6071	9.61408	28.6189
BnaA10g12810D	2.87832	15.7366	0.114884	25.9252	0	17.6823	0.0949107	22.6516
BnaC04g08230D	0	7.53625	0	4.10766	0	2.3806	0	3.03451
BnaUnng01250D	0	1.58958	0	2.94275	0.953226	1.64902	1.82132	3.22339
BnaC05g20410D	0	1.36857	0	0.895612	0	1.23882	0	2.13299
BnaC03g19290D	0	39.8728	0	3.08601	0	17.8582	0	0
BnaCnng74460D	0.839979	55.8628	1.57593	10.5992	0	3.71378	0.0655701	15.1231
BnaA10g01340D	0	0.976459	0	1.172	0.728151	1.37324	0.653238	2.04654
BnaA02g29070D	0	0.85563	0.0115433	0.544361	0	0.972031	0.0347014	1.27733
BnaC06g08400D	0.106179	4.94238	0.130123	10.0548	0.0496944	6.24605	0	13.7457
BnaC04g15260D	0	0.571307	0	0.472413	0	0.406836	0.0233794	0.691701
BnaA04g00910D	10.0527	22.7953	8.15997	16.9273	2.90923	13.2466	3.7791	7.40441
BnaC02g46430D	0	2.40151	0	1.33426	0.416875	1.20543	0.384351	0.365932
BnaC03g41140D	0	2.11028	0	1.59047	0.262207	2.25886	0.392347	2.24714
BnaC02g43190D	6.44334	22.3169	0.567899	30.3215	0.285917	19.3507	0.0435877	21.7784
BnaC09g01710D	1.19393	9.20868	1.6449	8.39414	7.58642	8.91024	3.76745	6.55747
BnaC02g08850D	0.183219	13.8079	0.029406	1.13268	0.0348799	10.3976	0.157273	27.6271
BnaA05g21920D	0.0795688	2.53015	0	0.986647	0	2.30661	0.0773324	5.23443
BnaA08g08470D	0	0.667487	0.00919984	0.970349	0.304648	1.00946	0.639199	1.30168
BnaCnng32530D	14.6195	167.832	1.45463	177.961	2.72338	146.446	0.555813	205.022
BnaC03g16960D	9.03296	19.633	4.00871	9.89514	9.67396	9.2074	0	0
BnaAnng01200D	0	2.37224	0	3.95958	0.232773	3.13286	0.859061	5.62811
BnaA01g26660D	0	3.33237	0	4.61525	0	3.42272	0.0250391	0.110788
BnaA09g55500D	2.02944	8.414	4.06519	12.9856	3.6722	5.19243	2.39223	4.50666
BnaC07g11890D	0.51913	2.72848	0.408511	2.04503	1.57695	1.66679	1.49388	1.77429
BnaCnng25170D	0.0653869	1.21898	0	1.84554	0.111076	0.697691	0.82394	3.79987
BnaC03g01460D	0.125938	4.29679	0	6.84139	4.42755	6.8054	0	0
BnaA07g13520D	0.0299142	1.75691	0	2.97439	0.824638	2.30657	1.18101	4.69353
BnaA06g22860D	0.135783	1.79056	0.0523633	4.64562	0.844686	2.64843	2.17273	3.15017
BnaA10g11230D	0.689209	4.63515	0.167815	1.40945	1.29167	3.83747	0.235326	10.6799
BnaC09g25400D	0	3.24672	0	5.86081	0	4.15671	0	4.50598
BnaA09g41470D	1.25566	5.48544	1.75232	5.31545	0.524854	0.726953	0.31074	0.805822
BnaCnng74120D	0.0507872	2.31269	0	1.36586	0.110588	2.7062	0.0483447	10.2857
BnaC06g03980D	0.00854961	0.737519	0.0407129	0.700991	68.2634	65.2265	0.146057	1.27252
BnaC04g48300D	0	1.54048	0	1.40145	0.570631	1.75142	0.230897	1.90858
BnaC08g35200D	0.790157	3.59871	1.47555	4.11512	0.226687	6.32912	0.305744	4.10969
BnaC01g32200D	0.211688	1.5838	0.522598	1.39014	0.644576	1.72652	0.501886	5.59093
BnaA07g21940D	11.0503	26.4138	9.65641	34.8292	10.5169	26.7686	10.1	24.491
BnaC04g33170D	5.44384	13.7511	1.85751	24.3069	2.53375	19.9772	3.57066	17.2152
BnaA03g25990D	0.313309	2.29563	0.0351219	0.942829	0.41229	0.971485	0.315188	0.715189
BnaA03g25890D	1.47596	7.40843	1.54779	10.3634	1.38312	6.32814	1.30958	9.23216
BnaC06g20340D	0.0371661	2.69797	0.624143	4.39171	0	0.322851	0.0162973	0.489258
BnaC07g33540D	0.32726	93.7255	3.81382	92.9248	3.80766	81.6513	3.52813	141.725
BnaA09g37430D	0.102924	1.16393	0.0820325	0.854997	0.264551	1.24205	0.189474	1.51857
BnaC03g63710D	0	3.07599	0	3.56642	1.2832	3.48016	0.444292	4.20908
BnaC07g13910D	0.373554	2.73513	0.426551	3.61441	0.267667	7.16068	0.289168	4.29427
BnaAnng31510D	0	4.02029	0	3.16313	0	5.36345	0	5.85814
BnaA03g40990D	5.94235	20.6832	1.05302	5.32807	1.85419	4.6579	1.45092	5.98115
BnaA01g25470D	0	2.65498	0	1.67058	0.115779	1.97049	0.13471	1.98613
BnaA10g22370D	0.100636	1.63714	0	1.62102	0.042134	4.61787	0.054943	0.301181
BnaC04g49180D	0	0.933028	0	1.04764	0.456814	0.877443	0.265872	1.4926
BnaAnng22680D	0.0615936	1.29832	0	0.423067	0.0250637	0.994689	0.1335	3.32793
BnaA05g27840D	27.5496	59.8112	13.2476	48.7503	16.3727	46.5812	16.3328	51.5944
BnaA03g56660D	3.61849	10.2894	3.99333	10.6785	6.26494	8.78857	8.54892	11.5209
BnaC05g36580D	0.0360178	5.06005	0.196694	3.42537	1.92472	5.51827	1.33149	21.6698
BnaC04g34350D	0	5.72636	0.0901746	3.82091	0.0210965	5.1654	0	5.47313
BnaA04g12230D	0	1.52317	0	1.44618	0.332925	1.33983	0.32683	2.16078
BnaC08g45500D	0.017903	1.91844	0.0347971	3.38484	0.141262	1.80435	0	0
BnaC07g30020D	0.0260449	2.1451	0	1.19833	0	2.09075	0	5.37755
BnaA08g10070D	0.0222154	8.3805	0	4.76613	0.304261	8.89641	0.0743467	23.1494
BnaC08g00710D	0	1.66837	0	0.89816	0	1.45217	0	3.30134
BnaCnng65220D	0.0475548	2.56792	0	2.96765	0.798136	3.56618	0.247032	4.446
BnaC04g25290D	5.52995	12.589	3.56829	13.7275	3.36276	11.5269	3.45856	13.1729
BnaA06g29150D	0	0.747656	0.0479155	0.539745	0.0198508	0.250813	0.108225	0.605232
BnaA08g02390D	0.0317442	1.46218	0.10342	1.43677	0.0245549	1.82533	0.175741	1.36414
BnaA03g45100D	1.35205	7.51957	0.165441	14.5706	0	0.978369	0	1.461
BnaC02g41530D	1.16514	4.04492	1.70568	4.89983	0.631052	4.75518	0.670186	5.36568
BnaC05g09750D	0.0385172	1.31552	0.00992534	0.475882	0.0706722	1.61915	0.0224561	4.1398
BnaA04g19090D	3.24287	7.23772	3.07274	6.59985	4.6018	6.01896	5.87949	7.20777
BnaC05g49300D	0.0169555	1.57687	0.0627554	0.962845	0.0707496	0.784805	0.0778086	1.0152
BnaC05g24710D	7.26931	35.707	8.1427	22.378	3.50748	3.78015	5.40612	20.5227
BnaC06g08930D	9.98479	29.0647	4.04002	9.1383	11.9371	10.7704	9.60963	35.1701
BnaC05g29150D	2.40468	10.4942	0.050716	24.3642	0	7.64165	0	6.07507
BnaC06g38640D	0.349016	2.54208	0.196634	1.67923	0.31185	1.52344	0.203378	1.10391
BnaC07g47590D	13.3136	27.9518	6.53291	15.6853	5.42331	13.9557	5.15678	19.6784
BnaC03g29860D	0.274072	33.3235	0.0719437	16.7521	0	25.8342	0	17.2704
BnaC08g40430D	0.0185015	1.89263	0.0342601	2.86027	0.305369	1.33032	0.590856	2.38514
BnaA05g02070D	0	0.735604	0	0.238364	0.0185207	0.482779	0.00764332	1.88369
BnaCnng16070D	0	1.42695	0	1.41914	0.374235	1.5356	0.707889	2.13246
BnaC09g52000D	0.108112	21.0978	0.0643291	3.11897	0.364299	17.9298	0	97.4542
BnaC02g30190D	67.543	207.671	8.29251	267.257	1.38925	171.066	6.09728	81.2345
BnaA04g28930D	207.994	615.356	6.22568	646.3	0.54695	598.295	0.341154	807.332
BnaC09g35760D	11.278	36.6881	0.34146	59.2333	0.326688	31.3822	0.125618	27.3131
BnaC09g43890D	6.34834	19.3429	4.85007	11.9121	0	5.01625	0	5.40927
BnaC07g28030D	0.0759875	1.71086	0.112286	1.67309	0.697191	1.78704	1.45552	3.5989
BnaA09g43490D	0.0200891	2.45008	0	4.3784	0.373038	1.46622	0.369148	3.01394
BnaA07g11800D	0	0.794987	0	1.76797	0.327038	1.50409	0.324837	2.25152
BnaA04g11440D	1.749	5.76576	0.035409	4.42214	0.381379	4.13522	0.81362	4.32056
BnaA03g16500D	0	1.91106	0	0.771623	0.0247051	1.75853	0.0444782	3.06214
BnaA07g23640D	0.112108	1.51333	0.0461663	2.45726	0.809538	0.873694	2.03599	2.07892
BnaA06g39360D	0.0670436	3.99111	0.5742	2.92676	0.261478	5.54672	0.520382	6.27648
BnaC05g22720D	0.219227	1.58444	0.25083	1.37854	0.359451	1.68068	0.374446	1.98094
BnaC09g41010D	8.89027	26.8709	7.55127	28.9036	0.200637	11.8664	0.114939	12.3002
BnaA09g02200D	10.1801	22.5314	14.9715	30.5649	13.164	22.614	11.9558	27.0086
BnaA10g11580D	0	1.95151	0	2.71985	1.12139	1.86948	1.74513	2.14986
BnaC09g45480D	6.82305	23.5026	5.00619	13.8723	0.0318557	0	0.146153	9.04861
BnaA05g24050D	7.66058	31.6167	14.5754	38.8691	8.51456	13.4165	4.86144	13.6784
BnaA07g18720D	9.56073	26.1703	3.45473	9.04762	2.83224	7.6068	2.68739	17.3363
BnaA08g00770D	0	5.43941	0	3.21804	0.580866	1.81148	0.747247	6.24001
BnaA03g41790D	0.0836236	2.47115	0.0220747	1.77763	0	1.65697	0	2.35551
BnaA10g23960D	121.433	891.727	0.605687	938.873	0.120617	1360.79	0	531.271
BnaAnng36040D	6.26002	13.9626	3.56035	18.6939	3.61662	11.0695	2.01369	10.4312
BnaCnng47990D	0	0.84772	0	0.322918	0.0304234	0.925583	0	2.48523
BnaCnng59200D	0	1.40761	0	1.6721	0.622565	2.05946	0.753984	3.07232
BnaA08g02180D	0.0514883	0.73166	0.0555472	2.47891	0.230545	2.18727	0.550578	2.90059
BnaCnng74090D	0.0230569	2.01694	0.247537	2.54737	0.0395297	2.4835	0.782479	2.20388
BnaA10g19360D	0	1.42109	0	1.02027	0	1.31989	0	0.737968
BnaA10g24690D	0.212401	1.7093	0.313279	1.31581	1.78621	2.94325	1.23749	0.85668
BnaC02g48220D	7.23241	33.6279	5.64277	31.877	5.07337	33.455	3.1931	30.3645
BnaA09g02050D	0.0136187	0.658844	0.00682295	0.511882	0.0316128	0.539893	0.0367023	0.730827
BnaA03g57540D	1.58656	21.2757	0.680419	20.9317	0.325719	23.1837	0.059346	27.3065
BnaA03g08410D	0.0139828	1.72628	0	1.71371	0.213282	1.4823	0.365996	3.41214
BnaCnng74860D	0	3.02171	0	6.56069	0	18.7819	0	33.4868
BnaC03g46380D	0.556488	4.48972	0.844757	3.48208	0.636154	2.79956	0.647299	3.48324
BnaC08g26830D	0	5.08476	0.047324	6.46565	0	5.4376	0.183954	5.27227
BnaA09g18340D	0.0347713	2.05568	0.0841957	1.0905	0.17208	1.4669	0.193241	11.0324
BnaA02g08250D	0	1.37256	0	1.12561	0.0566666	1.13405	0.0310799	1.78733
BnaA04g00900D	6.01102	26.0888	7.13538	22.9088	0.177222	21.1532	0.360551	29.8363
BnaC01g08280D	12.9367	35.43	6.58195	50.0085	6.33995	29.9357	4.53383	26.6111
BnaA09g40820D	0.00693281	0.637538	0.0317759	0.633881	0.096654	0.283278	0.0332548	1.65295
BnaC05g12210D	0.0420066	1.09045	0.0237525	0.394463	0.110601	0.971413	0.095782	1.44894
BnaA03g27540D	0.0601369	18.7153	0.31086	1.85155	0.24138	14.4601	0.0277463	73.4785
BnaC01g36380D	0.0843632	9.38932	1.45416	30.3836	0.961869	5.53168	3.37837	60.7491
BnaC04g38690D	0.299907	3.52917	0.401021	5.67671	1.86567	3.27291	0.673984	6.40799
BnaA01g20090D	0	3.03673	0	2.28471	0	1.27282	0.034712	3.05795
BnaAnng13710D	0.147284	16.7226	0.247357	2.35817	0.187925	10.7974	0.144395	167.155
BnaA01g32850D	0	0.856022	0	0.796327	0.0698133	0.710513	0.011715	1.18612
BnaC04g14330D	22.931	51.7122	14.6627	33.724	22.0769	36.8311	20.8809	56.48
BnaA02g13730D	1.0706	7.18189	0.858144	5.52528	2.29947	1.2215	1.25744	2.17682
BnaA01g07070D	0	1.20191	0	0.59202	0.0971924	1.17704	0.278239	1.3688
BnaAnng35600D	0	1.90631	0	1.65356	0	3.37184	0	3.47855
BnaA01g12320D	2.45662	7.43095	3.03573	6.41683	2.68538	3.75216	5.33003	10.7136
BnaA03g33420D	0.183012	8.53514	0.263611	4.04089	0.334541	5.41043	0.0531066	6.59967
BnaA06g01810D	46.3789	117.68	36.7587	160.465	14.9634	79.219	27.6707	148.886
BnaA09g11870D	4.29709	9.19454	2.24801	6.88737	4.07886	6.64193	3.33827	7.40761
BnaCnng02460D	0	0.722211	0	0.292019	0.0358607	0.742241	0.0428183	1.01502
BnaC07g41180D	0.389605	3.69485	0.572893	5.07754	0.607854	3.04741	0.447959	2.39887
BnaC07g15760D	0.0331993	1.06912	0.0198222	2.07941	0.843719	1.59183	0.779054	2.2801
BnaA07g09870D	1.88776	11.6315	0	25.8335	0.0314365	33.7464	0	34.7112
BnaA03g47910D	1.38647	5.78267	3.67327	8.36957	22.5436	7.34522	0.514921	18.7871
BnaA10g24710D	0.498719	2.66403	0.746238	3.23474	1.18704	5.96394	0.298944	1.41429
BnaC03g34350D	0.112039	17.5551	0.114805	2.29462	0.245338	12.4629	0.083406	68.0836
BnaA07g13640D	0.091899	1.05667	0.210403	1.48671	0.254114	1.65112	0.326859	2.1299
BnaC04g41240D	0	1.81054	0	4.74025	1.87925	4.17956	1.18083	4.48205
BnaC04g26720D	1.93654	7.22271	1.65318	5.8737	4.95954	3.71041	2.63645	6.28331
BnaA03g55470D	0.261466	2.61482	0.0378027	2.617	0.969868	2.07355	1.77509	8.07836
BnaC06g18290D	0.540898	3.82969	0.0490956	0.944203	0.0638277	2.49665	0.0409291	3.96194
BnaC02g39450D	2.21335	7.50985	0.0186705	14.0046	0	7.33812	0	7.95895
BnaA07g13700D	3.05814	8.54945	3.75592	9.05066	1.98403	5.89494	2.82722	7.26768
BnaA09g20470D	0.0123469	1.16791	0.0108643	1.04907	0.021168	0.539032	0.0664867	0.912933
BnaC01g14480D	0.0784377	2.36639	0.287172	4.092	0.0906587	4.49709	0.0330975	1.61898
BnaA07g36410D	0	2.8336	0	0.446196	0.00950837	1.93735	0.0198855	7.97398
BnaA05g11620D	0	4.39004	0	4.18806	0	5.97758	0	8.00861
BnaC02g36180D	0.624163	25.6197	0.0632449	22.8869	0.0268447	27.6731	0	72.4401
BnaC08g41650D	0.0723113	5.99591	0.903703	9.06176	0	0.174056	0	0
BnaCnng76800D	10.8678	159.361	0.277819	192.945	0.0568299	132.04	0	151.23
BnaA07g01840D	0.0163729	1.20778	0.0663588	1.40702	0.16571	1.08481	0.174221	0.411964
BnaCnng17060D	18.0753	56.9961	1.82362	62.9196	0.855604	43.9684	0.722156	31.7664
BnaC07g35760D	0.0192106	0.787626	0.048946	0.497398	2.06481	1.92299	1.76721	2.04767
BnaC04g33440D	0.0428663	1.89846	0.0564305	2.02984	0.375862	1.46039	0.0358644	2.62642
BnaA01g16730D	0.0578047	3.30819	0.202902	7.34334	2.60865	6.22231	6.8317	12.6664
BnaC03g29990D	0.0723113	4.45456	0	1.04639	0	1.97986	0.284742	0.643666
BnaC01g16730D	1.84458	4.66308	2.1546	5.87379	3.58721	5.54082	4.79416	6.93721
BnaA09g52800D	0	2.28845	0	2.21568	0.256783	1.15541	0.208307	2.14159
BnaA04g20660D	0.21817	2.0213	0.0190789	1.13817	0.182318	2.06458	0.485701	1.13615
BnaC03g50610D	0.0185297	1.10613	0	5.56328	0.726057	1.99561	2.13434	2.25139
BnaA09g40030D	0	0.868446	0	0.900636	0.499061	1.20328	0.304787	1.13435
BnaC08g01470D	0.0247823	0.862737	0	0.331423	0.422027	1.25615	0.0473609	0.257697
BnaC01g05690D	0	3.51514	0	2.25681	0	3.90376	0	5.8482
BnaA03g25430D	0.706271	2.70345	0.254722	2.28248	0.473264	2.45441	1.34167	4.63818
BnaA08g07970D	0.022547	1.23574	0.107298	1.04805	0.155146	0.243778	0.207156	0.768489
BnaA09g29910D	0	2.40745	0	1.65216	0	1.9808	0	4.33364
BnaC05g42190D	15.5927	35.232	12.1939	34.8585	11.6498	29.5959	11.3003	35.4354
BnaA02g06430D	0.0403113	3.27497	0	2.55214	0.0974329	3.60664	0.0391783	5.55207
BnaC08g34050D	0.835412	4.68244	1.27375	5.0265	1.09513	1.981	1.69083	3.03323
BnaA07g33580D	0	0.869453	0	2.43344	0.515279	0.942454	1.00345	1.12978
BnaC04g48740D	8.59098	19.2077	6.38933	22.749	4.84035	18.4336	4.30681	18.0414
BnaAnng14620D	0.222044	4.36633	0.0413671	3.13746	0.0395628	7.97031	0.142455	21.6889
BnaA07g29490D	3.03827	7.68864	2.33293	6.31856	2.99448	6.54237	3.47522	6.11133
BnaC01g26830D	0.0234224	1.85306	0.0205399	1.56332	0.0881913	1.8502	0	2.66857
BnaA05g09050D	0.238162	2.55393	0.865945	2.95028	0.582162	1.41431	0.222506	1.73484
BnaC06g11640D	0	1.34384	0	1.54089	0.200003	1.54288	0.0900754	2.36294
BnaA02g25250D	0	1.85385	0.0281899	1.3121	0	0.553413	0.400672	1.56964
BnaA07g24340D	0	0.804065	0.0419537	2.91242	0.73613	1.71831	0.698858	2.47837
BnaC07g29420D	0.191469	2.93963	0	1.67484	0.289534	2.86797	0.168816	10.2703
BnaCnng17880D	0.0110874	1.65978	0	2.84297	0.268402	0.985253	1.87653	2.13532
BnaA01g00910D	0.0497833	7.58869	0	12.6491	0	11.5304	0	13.4196
BnaC05g09760D	0	4.36129	0	7.82859	4.73185	6.89745	3.02892	15.5776
BnaC09g03190D	0.0982297	1.72964	0.207969	2.21849	0.728655	2.02678	1.15519	2.44609
BnaC08g16220D	0.0794287	1.55105	0.124003	1.17347	0.683453	1.52167	0.633317	2.15504
BnaA10g02370D	0.111054	1.09376	0.161099	1.23145	0.211676	1.91849	0.235339	2.7051
BnaA07g01990D	0.0233413	2.28998	0.0759715	3.95386	0.357173	1.38642	2.47959	3.73768
BnaC07g14560D	0	3.93353	0	3.25489	0.154345	2.3954	0.0485179	2.07942
BnaAnng32630D	0.0349089	3.12111	0	4.15411	0.508182	4.71081	0.0314284	3.32305
BnaA09g13170D	0.0224108	1.59457	0	1.07275	0.206356	1.47096	0.154958	1.55791
BnaA08g02170D	0	0.585962	0	0.519521	0.130043	0.886702	0.120637	0.980411
BnaCnng67780D	0.492361	4.09277	0.449564	2.17043	0.439304	1.78677	0.576127	1.22739
BnaA05g16630D	3.83515	9.17904	1.56656	4.27036	2.61196	4.68085	2.57194	4.86818
BnaA09g33490D	0.017225	0.800422	0.0143787	1.64219	0.800448	1.53078	1.09585	2.27972
BnaA10g02080D	0.573857	3.44613	0.348423	3.32695	1.00024	2.517	0.876426	3.09834
BnaC01g42610D	3.02825	8.27755	1.31366	8.26903	1.11407	2.69871	1.48322	3.10529
BnaCnng35440D	0.667628	8.20543	0.798081	9.45979	1.87536	0.495447	0.914172	0.66089
BnaC01g08160D	0	0.655453	0	1.01765	0.414432	0.746497	0.382358	1.93625
BnaC06g29530D	0.377185	10.5864	0.940236	9.74592	0.120854	1.07599	0.724314	1.74336
BnaC03g13910D	19.0754	47.4657	11.5587	57.4641	2.91293	47.713	0	0
BnaA09g25750D	2.47885	39.5448	0.0612534	37.741	0.0881615	32.6894	0	35.541
BnaA03g48920D	0.0122229	1.0471	0	0.688568	0.09594	0.665044	0.12895	1.34928
BnaC07g17210D	5.7288	36.7672	4.48647	38.3677	2.43749	2.40381	7.32275	20.0868
BnaA03g04310D	5.56281	12.9265	7.23508	15.1818	7.21627	9.87414	18.6413	37.8119
BnaA07g22330D	0	0.681471	0.0492595	0.650433	0.857598	1.08672	0.304491	0.424532
BnaA07g02390D	0.28386	23.3314	0.0195231	12.4477	0.0315403	27.2692	0	11.0903
BnaC07g08080D	1.04233	2.86974	0.613465	2.96908	0.43864	2.20121	0.265372	1.8897
BnaC04g02950D	0	2.19368	0	2.54602	0.850054	1.75345	2.27383	4.48962
BnaC08g05510D	0.0577977	6.80182	0.125469	1.29384	0.109678	6.96192	0.0794493	38.2483
BnaC02g35150D	2.2828	8.8532	1.78359	9.92883	5.71302	5.98458	2.12304	3.32092
BnaC04g33280D	0.0280291	0.702507	0.0087637	0.346491	0.00838145	0.485913	0.093263	0.828424
BnaA01g31380D	0	0.934502	0	3.50252	0	2.99155	0.0102634	2.63396
BnaAnng28210D	0.00701268	0.514883	0.0314491	0.334267	0.00651783	0.290179	0.0796728	0.729746
BnaC04g46390D	0	0.757607	0.0136977	0.889681	0	0.0433879	0.304129	0.914835
BnaA04g17750D	0.0439104	0.818612	0.014655	0.337801	0.0201539	0.416954	0.0292437	1.1281
BnaC09g20280D	0	2.54377	0	1.77956	0	2.64446	0	3.55679
BnaC08g05820D	0	1.0211	0	0.547778	0.0715998	0.751974	0.0885529	2.02746
BnaAnng18480D	0.459698	2.5967	0.985652	2.74092	0.118994	2.75266	0.249694	4.37397
BnaC04g52930D	0.911279	6.34332	0.724794	3.93065	0.210656	3.09109	0.415121	5.12573
BnaC03g36760D	4.98564	10.7329	2.16383	8.31152	5.96617	7.24466	4.55782	9.37619
BnaC02g37380D	8.7024	26.4886	10.2453	29.276	27.9383	23.4564	9.62267	25.8637
BnaA02g22270D	0	4.44059	0	4.4797	0	0	1.74139	4.95504
BnaA02g17520D	0	5.17521	2.63376	19.2486	0.0698454	0.130665	0	0.671751
BnaA05g11740D	0.0156149	1.05555	0	1.09784	0	0.0166068	0	0.920227
BnaA03g17320D	0.763233	4.25133	0.37794	2.94986	0.152818	14.8844	1.00705	24.8722
BnaA02g36160D	0	0.564474	0	0.2773	0	0.889688	0	1.17905
BnaA09g27080D	0.271829	1.41466	0.159963	1.00667	0.165219	0.902253	0.160883	1.10519
BnaA10g03610D	0	1.08498	0	0.967377	0.460068	1.17	0.238285	2.41033
BnaCnng06640D	0.11705	1.1024	0.109768	1.70029	0.505604	0.897433	1.14882	1.16244
BnaC09g46130D	0	3.38221	0.0518649	4.64787	0	0	0	7.91617
BnaC03g51760D	0.951932	2.6825	1.00022	2.76847	0.706303	3.20344	0.985908	3.47527
BnaA07g09910D	3.17434	38.4888	0.105351	18.5553	0.0419073	22.9604	0.0219108	18.3001
BnaA01g14890D	2.46111	10.1796	1.04884	4.79566	1.32899	10.4529	1.64403	11.3641
BnaA05g31490D	0.0218176	0.968512	0.0220579	1.77927	0.577988	1.30358	0.480824	2.22343
BnaCnng29010D	0	0.85913	0	1.43553	0.359057	1.51451	0.5085	3.60247
BnaA02g10170D	0	1.01278	0	0.872498	0.127341	1.16206	0.239383	1.43402
BnaA03g32140D	0	1.31528	0	0.842005	0.0509683	0.66565	0	1.50141
BnaA04g24490D	0	1.1075	0	0.950774	0.321375	1.3124	0.106841	1.94526
BnaA03g40390D	4.88112	45.2689	0.12747	59.0924	0.19062	42.8008	0.0831195	68.737
BnaA04g27980D	0	1.29026	0	1.08355	0	2.06058	0	1.56649
BnaC02g07330D	0.0656281	1.57536	0.118398	2.20275	0.461595	1.39453	0.710572	1.61779
BnaA07g17310D	0	0.893506	0	1.21341	0.468771	1.02884	0.289849	1.36126
BnaA04g26580D	1.38259	6.61254	1.50067	6.26825	4.24017	7.21618	4.45811	8.04912
BnaA01g23130D	0.962419	4.49147	0.396716	3.26126	0.524081	3.20496	0.625648	4.0066
BnaA09g16280D	0.0371159	1.50368	0	2.31758	0.53411	1.65241	1.18318	1.93778
BnaC02g43170D	0.738281	4.91829	1.43409	3.86569	0.508925	0.512348	0.866182	1.33529
BnaA01g03930D	0	3.4468	0	2.9356	0.387124	2.56782	0.0479727	3.44327
BnaC03g51290D	15.5574	33.0083	12.7661	30.8515	13.238	25.3164	12.1528	22.314
BnaC08g40000D	0.225378	2.45033	0.580743	2.88873	0.432053	3.92393	0.310456	13.1027
BnaC09g33350D	0.131398	3.17578	0.378147	3.2295	0.345144	1.22439	0.363261	2.24071
BnaA05g36460D	0	1.66814	1.75692	4.93139	0.307682	2.06749	0.509489	1.58028
BnaC04g13330D	0.0824901	6.51575	0	6.11385	0.0442782	9.96326	0.0723218	12.3236
BnaC08g06390D	8.89749	24.4974	7.16111	27.4259	4.24096	19.1604	2.57959	18.6285
BnaC03g43460D	0	2.1082	0	1.42047	0	2.39299	0	3.5442
BnaA08g21030D	0	1.09085	0	2.73308	0.617447	1.28774	0.542534	1.08955
BnaC03g19420D	0	0.866466	0	0.893199	0.0933964	1.05955	0	0
BnaC05g45260D	0.0118424	0.998658	0.0115088	1.24653	0.493391	0.706768	1.18513	1.24482
BnaA08g13430D	0	0.698079	0	0.714397	0.0899391	0.487286	0.256304	0.404055
BnaA10g14170D	0	0.780611	0	1.03747	0.0111513	0.877927	0.101999	1.6319
BnaC03g60580D	6.10677	19.3392	4.23125	21.7196	7.67033	23.0089	2.81789	14.679
BnaA09g56290D	9.76329	37.4808	8.17089	25.0977	2.46262	5.19536	4.44788	29.9988
BnaA04g22570D	0	1.00549	0	0.782391	0	1.04153	0.0212803	0.970952
BnaC03g60250D	0.0279657	3.11249	0	3.19687	0	4.2122	0	6.8743
BnaC09g40600D	0	1.70541	0	2.05616	0	0.0478908	0	1.67907
BnaC01g18380D	0	5.58117	0.563113	6.36015	0	2.10525	0.0985988	4.66906
BnaC05g19900D	0	1.02509	0	0.767854	0.447775	0.592275	0.0937386	0.691292
BnaA09g03760D	0	2.22752	0	1.05368	0.223429	2.30501	0.108131	2.98064
BnaA03g40740D	0.578184	1.96089	1.01117	2.6358	0.816648	1.72924	0.513063	1.83819
BnaC08g31830D	0.511741	4.75058	0.0177643	0.756447	0.0577772	1.40302	0.0128215	1.11272
BnaC06g30030D	4.73829	10.5321	2.34035	12.0337	1.44456	5.07336	1.70804	5.85935
BnaC09g05860D	0.925496	7.11314	1.71007	6.42114	0.979553	6.20855	0.959933	3.84774
BnaA03g12960D	0	0.71095	0	0.892949	0.469538	1.02435	0.686478	3.00041
BnaC04g41460D	2.30947	7.42444	2.61829	6.8252	0.022122	0.536172	2.62453	14.5643
BnaC08g09430D	0.236723	2.0166	0.422395	1.24497	0.310265	1.67257	0.316798	8.37208
BnaAnng11550D	0	2.39445	0.0480935	2.45189	0.636853	3.66584	0.378565	3.32177
BnaCnng68830D	7.2063	81.6747	0	72.2772	0.197666	62.3955	0	61.6568
BnaC02g32930D	0	1.85794	0.0358529	1.62719	0.454037	1.81566	0.9095	2.90484
BnaC04g20960D	2.61256	9.46732	1.1815	4.91722	1.05813	4.46503	1.03192	11.9633
BnaC09g35800D	8.01329	27.5439	0.458199	64.0542	0	30.8343	0.404457	35.9799
BnaA01g31250D	0.261672	2.4431	0.0448144	0.705575	0.168303	2.41518	0.0448176	0.14717
BnaA09g06400D	0	1.90418	0	1.25246	0	1.94285	0	2.41942
BnaC07g42110D	0.342661	1.94324	0.301061	3.78575	0.35368	4.38085	0.401396	2.54371
BnaCnng27110D	0	2.17291	0	1.38582	0	1.98983	0	2.17514
BnaCnng30990D	0.942896	7.43639	1.00235	5.77719	0.391915	5.90871	0.886927	11.0241
BnaA06g13960D	0	1.55217	0	2.75696	0.821964	0.803105	3.08252	2.33851
BnaA04g00340D	1.86028	4.79257	1.19497	6.17134	1.68972	7.41852	1.76985	5.55462
BnaC02g13050D	0.576759	7.07057	2.8099	9.68909	1.78965	3.80991	2.61068	4.62517
BnaCnng67000D	1.26616	6.67554	0.0934081	6.73537	0.661457	4.99845	3.10405	6.79678
BnaCnng26820D	29.5237	74.6187	0.477342	153.915	0	55.6802	0	10.0738
BnaC07g39820D	0.0198922	1.64745	0	1.19927	0.302423	1.74564	0.198094	2.1812
BnaA03g09590D	0	2.13895	0	2.34752	0	2.09668	0	8.68033
BnaAnng36130D	0	1.44236	0	0.943784	0	1.62	0	4.65173
BnaC05g39140D	13.4503	32.0573	12.0595	39.195	18.9861	30.2817	14.095	25.5951
BnaC04g53660D	0	0.64927	0	0.844019	0.212914	0.713487	0.241531	1.11724
BnaC02g04430D	23.1894	48.3412	20.191	45.0758	12.9877	36.2465	8.17516	33.4199
BnaC01g03640D	0.828999	6.86837	0.418205	3.0074	0.604775	9.04564	0.544105	11.8343
BnaC06g03900D	0	1.51929	0.0531332	4.04859	0.725391	1.5866	2.20033	2.34281
BnaCnng08030D	0.243563	2.44531	0.248599	2.18195	0.438025	2.50607	0.532788	3.87492
BnaC03g66770D	0.0751913	0.69392	0.0996959	0.674514	0.203383	0.767011	0.220465	0.807504
BnaA08g17620D	49.8597	303.658	0.431684	527.144	0	376.398	0	480.252
BnaA08g16850D	0.0556241	3.51779	0	2.07835	0	3.53283	0	3.64653
BnaAnng38000D	0	1.39654	0	2.66377	0.804618	1.60586	1.13842	4.19205
BnaA09g19820D	0	1.38669	0	0.978182	0	0.702771	0.121815	1.7233
BnaA08g00410D	0.21393	0.951449	0.281275	0.902433	0.417338	0.60955	0.4212	0.688394
BnaCnng43170D	0	1.06566	0	3.71858	0.817219	2.32952	2.7309	1.55352
BnaA09g23800D	1.10301	5.31806	3.84046	12.1444	0.585897	3.5941	0.789386	5.55755
BnaC04g42490D	0	0.464133	0	0.455733	0.0613357	0.385532	0.00793924	0.616408
BnaA03g44340D	7.17301	14.2643	0.297988	1.72008	3.9937	8.07564	2.21601	11.7515
BnaCnng77000D	0	49.1519	0	23.0718	0	46.5968	0	34.1447
BnaA03g35910D	0	0.717326	0	0.649335	0.0537056	0.90772	0.0850473	0.957347
BnaA04g08020D	0.0546996	1.81386	0	3.89824	0.770845	1.23647	1.43168	2.11862
BnaA07g03520D	0	0.593274	0	0.490968	0	0.792817	0	1.34841
BnaC05g18850D	20.8982	125.433	1.39588	148.586	1.29921	105.549	0.147451	126.404
BnaA09g20460D	8.37142	27.0281	2.61644	20.2237	0.952259	18.9958	0.623379	26.5044
BnaC03g06030D	4.55059	11.511	2.93085	7.36559	3.85538	9.07849	0	0
BnaC01g04160D	0.203826	1.88295	1.22478	4.84931	0.755848	0.26648	0.89082	0.577301
BnaC06g22130D	0.526588	5.75397	0.687853	5.69318	0.12666	0.278002	0	0.266942
BnaA05g17270D	0.190983	2.38727	0	1.3438	1.28474	2.11126	0.937149	2.22266
BnaC03g22000D	0.0822569	42.3784	0	8.63175	0	123.631	0	139.982
BnaC09g34600D	0	0.769798	0	1.34521	0.321125	1.19473	0.460982	1.76864
BnaA02g08290D	0	0.513718	0	0.832761	0.0447232	0.778121	0.240386	1.04561
BnaA09g41420D	0.0274825	3.54831	0.063877	0.800438	0.0496362	3.38272	0.00571068	18.2969
BnaA09g56210D	0	1.15142	0	1.38166	0.0198272	0.825201	0.0245474	0.334378
BnaC05g34580D	0.0634064	13.1606	0	8.96855	0	12.0651	0.0222374	17.7995
BnaC03g71170D	0	2.57524	0.0390955	1.88612	0	1.49622	0	15.2425
BnaC09g49620D	0.222186	1.28005	0.0487101	0.878215	0	0	0.567715	1.57409
BnaCnng29090D	0	1.50468	0	3.25804	0	2.4282	0	0
BnaA05g28280D	0	0.708204	0	0.80732	0.277026	0.616526	0.376274	0.948782
BnaA10g30090D	0	0.670353	0	0.785921	0.230408	2.30676	0.36066	2.35764
BnaA03g06250D	6.35076	19.1645	9.57121	31.3066	8.16679	24.177	5.13238	61.2089
BnaC04g32830D	0	4.49202	0.645758	6.4079	0.286628	10.5757	0	10.9784
BnaC08g49130D	0.00948132	4.5666	0.0710775	1.67298	0.00744291	4.75386	0.0199513	11.344
BnaC06g22680D	7.84277	18.597	7.05042	28.6315	5.92277	19.2141	6.36578	15.3276
BnaC03g72970D	0	0.974622	0.0194258	1.74788	0.0411453	0.808814	0	0
BnaA03g57380D	1.63342	6.76185	1.77916	6.27652	2.0467	3.07259	1.34153	4.59714
BnaC03g68570D	0.402645	2.40297	0.0459661	0.739317	0.26367	1.9146	0.0544497	0.803189
BnaA04g11690D	0.0347768	1.2679	0	1.65562	0.0282814	1.07847	0.0462826	2.27516
BnaC05g29210D	0.722633	2.83935	1.1953	3.17738	1.56991	2.23679	1.32453	2.90618
BnaA01g02390D	1.16539	8.1652	0	2.49983	0.267713	7.60071	0.521478	8.15632
BnaC03g03180D	0.0948132	1.67884	0.156923	1.6651	0.155905	1.03631	0	0
BnaA04g10870D	10.1218	27.1053	1.23693	18.4083	1.80884	14.05	3.19345	19.9737
BnaA04g23040D	0	1.80846	0	1.05949	0	1.85428	0.0821656	2.56597
BnaC01g16000D	0	0.368582	0.0056026	0.401672	0.152564	0.485412	0.0627064	0.845956
BnaA04g29290D	2.22545	6.94631	0.526991	2.12863	0.651823	4.09219	0.573092	5.64284
BnaA03g60360D	0.0702959	0.612787	0.142513	1.06311	0.011676	0.667459	0.0107141	0.952356
BnaA09g05460D	3.76853	8.44915	2.54123	7.1787	2.68852	6.47383	3.16836	6.99127
BnaC04g42500D	0	0.46158	0	0.724378	0.185626	0.659137	0.0665555	0.711563
BnaC08g25460D	0	3.86635	0	0.385972	0	3.33352	0.0196862	7.65708
BnaC08g15820D	0	0.88636	0.0159878	1.20963	0.379564	0.631232	0.381161	1.80505
BnaA07g30000D	3.22893	7.78293	2.90772	12.8215	3.11801	8.50936	3.07125	8.05853
BnaA05g09390D	0	1.14274	0	2.47124	6.27093	6.96435	1.30229	3.09986
BnaC08g39500D	0	0.843129	0	1.77219	0.143028	0.73895	0.0397042	0.813334
BnaA03g13870D	0	1.08645	0	1.15041	0.0171494	1.25998	0.0161726	2.25416
BnaC02g37600D	0.149335	1.95321	0.264704	3.88234	2.06888	2.04607	3.25519	3.13016
BnaC04g52400D	12.5622	52.2464	19.9369	57.5605	3.98809	8.29651	4.73788	15.6593
BnaA02g09130D	0.023301	0.797008	0	1.51275	0.256023	0.993834	0.0373669	0.729287
BnaCnng35020D	0.273035	4.00125	0.193701	13.7722	0.033889	2.82427	0.557817	19.598
BnaC01g19520D	3.36468	8.79016	0.517231	6.545	2.47951	5.78718	3.64207	14.9117
BnaA02g29090D	1.94347	6.71157	1.59267	6.47367	4.84301	6.38857	4.71453	5.55872
BnaA03g20060D	3.88873	11.504	3.42458	22.9707	3.67709	13.2738	8.34464	20.1554
BnaAnng18990D	1.62714	6.38911	0.737623	8.81675	0.275941	7.34645	0.179483	9.98182
BnaA09g17050D	0	1.131	0	1.1139	0.2322	0.943435	0.136108	1.25211
BnaC08g04550D	0	0.6528	0	1.35129	0.265172	0.761044	0.258589	1.25903
BnaAnng17180D	0.116771	2.24992	0.104992	6.33857	1.74236	2.91497	2.93372	10.5501
BnaC04g55260D	1.44473	12.5877	2.31361	15.4559	1.35541	8.26412	2.37836	14.4928
BnaA01g18450D	2.78158	7.80606	2.36642	5.29658	8.81458	2.4337	1.14268	3.70541
BnaCnng04880D	0.0558286	1.70361	0	0.854416	0	1.66786	0.0217497	4.00762
BnaCnng64220D	0	0.640464	0	0.852815	0.20048	0.908046	0.199316	0.82982
BnaCnng63810D	0.686231	4.9319	1.3567	7.40142	0.827722	0.886696	0.559242	1.30902
BnaAnng12450D	7.78207	57.3757	30.7483	78.7522	16.9663	31.1261	19.6755	28.8942
BnaAnng11610D	0	0.485526	0	0.775633	0.136406	0.398772	0.236809	0.904915
BnaA07g14250D	0.027614	0.572269	0	0.267659	0.0255427	0.435792	0.0231156	0.72363
BnaA03g39380D	12.3931	33.783	6.93991	17.4749	8.11665	4.89585	5.81246	7.96064
BnaA03g57180D	0	1.08722	0	1.21269	0.0684372	1.22267	0.0528075	1.3145
BnaC08g35540D	1.01116	3.72379	0.476138	3.55027	0.751319	6.34239	0.673281	5.33391
BnaA03g06410D	0.0999892	1.91704	0	1.26801	0.523814	1.39428	1.26786	4.38311
BnaC02g16120D	4.92163	17.607	0.0118785	22.2082	0.0113604	17.2935	0	20.485
BnaCnng73460D	0	0.606214	0	0.563664	0.107944	0.716401	0.0505484	0.844904
BnaCnng30250D	0	4.81336	0	5.50194	0.0912497	0.388636	0	0.0991284
BnaC08g37550D	0.484102	2.44443	0.150528	1.86506	1.26788	3.06106	0.366765	3.96573
BnaC05g01750D	0.147945	2.50804	0	1.14159	0.264218	2.25038	0.108426	2.94794
BnaA07g07830D	0	0.826392	0	1.4161	0.363431	0.730583	1.0622	0.938937
BnaC03g74110D	0	3.92856	0	6.5194	1.95319	1.89533	3.36823	2.72858
BnaC05g29700D	11.5352	89.3022	0.123755	59.3612	0	70.495	0	66.3864
BnaC03g06970D	0.218104	3.24068	0	5.74864	1.31206	2.08317	0.333417	0.49757
BnaA04g22260D	0.026036	0.580034	0.0842455	0.943112	0.0510963	0.544486	0.0351688	0.772817
BnaA09g42930D	0.615098	2.3481	0.0297609	2.17501	0.0126113	5.6312	0.0126939	5.10136
BnaC04g05740D	0.807759	3.3245	0.326427	3.93282	2.8847	3.50838	3.52274	4.36419
BnaC09g01530D	0	0.565959	0	0.913636	0.147256	0.648974	0.356189	0.666743
BnaA09g41430D	0	0.316673	0	0.2344	0.0253297	0.0834119	0.00553049	0.226007
BnaC01g21880D	0.75973	3.66753	0.478901	3.17277	1.81626	2.04281	0.447811	2.41088
BnaC05g50890D	30.3021	196.581	4.42584	209.117	1.25008	215.258	0.297712	265.061
BnaC04g32410D	0.0597761	0.984739	0.0709748	1.36861	0.511693	1.63093	0.421451	1.7858
BnaA03g28250D	0	2.24583	0	1.70257	0.0367565	1.77565	0.0455071	5.82487
BnaC03g67170D	0	0.453097	0	0.474103	0.0847304	0.683615	0.054021	0.554326
BnaC02g19720D	0.935247	3.46141	0.115298	1.81508	0.293301	3.77624	0.116308	1.65543
BnaA09g26210D	0	0.893621	0	1.39533	0.265606	1.78711	0.329794	2.77091
BnaC05g22730D	13.5939	32.9322	14.7543	48.2228	6.3043	29.5583	7.89753	32.8239
BnaC09g02670D	0.0695914	1.67377	0.023752	3.75245	1.27131	1.01364	3.85942	3.51247
BnaA01g10450D	0.0089352	0.429845	0	0.171889	0	0.380573	0.100446	1.56463
BnaA03g60290D	0.51965	2.50913	0.368436	3.25498	0.410051	1.36576	1.74556	1.88714
BnaA03g48970D	0.0191011	1.30951	0.544026	6.85386	0.283273	7.87912	0.140887	0.769986
BnaC08g04270D	0.169813	2.09277	0	0.982741	0.0465125	0.119151	0.0123398	2.1133
BnaA09g53720D	0	1.05925	0.0160362	0.839074	0.501406	1.78299	1.1135	1.18527
BnaA06g36010D	0	0.798454	0.0108139	2.53964	0.508269	1.00387	2.35327	1.9417
BnaC07g33710D	0.335788	3.1251	0.213304	8.94991	2.24413	4.38364	5.46987	6.28679
BnaA02g16210D	0	1.73517	0	1.89826	0.25765	1.4349	0.333327	2.22964
BnaAnng13060D	0	0.410691	0	0.539586	0.020709	0	0	2.11364
BnaA05g14740D	0	0.923687	0.07529	1.48655	0.216496	1.15048	0.18304	0.110387
BnaAnng31630D	1.95726	4.51637	1.15182	3.51284	1.65238	5.94162	0.714396	4.33538
BnaA03g29930D	0.133211	1.61735	0.0204689	0.807105	0.16619	1.55613	0	2.83235
BnaCnng74010D	0.0230569	1.42405	0.0224072	1.90405	0.0180998	0.0704344	0	0
BnaAnng03840D	0.0161719	0.630738	0.0435844	0.52925	0.018075	0.650879	0.0145595	1.03149
BnaA08g18400D	0.0246389	0.585774	0	1.01502	0.231918	0.861906	0.2476	1.38544
BnaC05g12580D	0.126691	2.36507	0.0639636	4.01269	0.958743	2.3082	1.4947	5.35463
BnaAnng32360D	0.0793605	4.05863	0.139188	4.92108	1.07987	3.20982	0.535203	3.74504
BnaC07g35510D	0	0.941486	0	1.06779	0.284543	0.833879	0.24608	2.73667
BnaC02g41950D	0.0318352	2.06371	0	1.67675	0.060105	1.08528	0.111621	1.99687
BnaC06g02700D	0	0.832836	0	1.02583	0.144707	1.10264	0.160962	1.23276
BnaA07g12300D	0	0.700172	0.031558	0.782586	0.150609	0.806668	0.102453	0.971415
BnaA09g27800D	0.0130477	0.683661	0	0.96948	0.223768	0.642904	0.114245	1.03845
BnaC04g34090D	0.0569252	1.97406	0	1.77699	0.110879	1.51639	0.0949286	2.31309
BnaA03g25440D	0.4775	28.6716	0	18.9041	0.0112252	29.6779	0	115.304
BnaA02g24760D	0.0687988	2.15226	0.161662	4.59028	0	0.0562089	0.172802	0.122284
BnaC04g52800D	0.0167226	0.655289	0.00733803	1.89026	0.372349	1.26597	0.694593	1.82791
BnaC01g18920D	0.0159764	0.565745	0.143259	2.92249	0.286763	0.644292	0.519136	2.10836
BnaC02g23330D	5.17859	13.9114	0.159287	17.7327	0	8.66068	0	9.035
BnaC04g39390D	0.119353	7.26859	0	8.08699	0	8.26522	0.115999	7.82183
BnaC05g20940D	0.0181823	0.89276	0.0288738	1.01763	0	0.751921	0	0.831232
BnaC01g25510D	0	2.73323	0	3.22872	0	1.64251	0	0.0690557
BnaA03g24610D	0.0169859	1.25067	0.0576278	1.47425	0.0607711	1.36582	0.0592396	1.34189
BnaA03g07170D	7.55716	18.7561	6.75574	37.4489	7.35858	32.4787	13.0981	44.3541
BnaA02g35520D	0	1.37212	0.0307821	1.72881	0	0	0	0
BnaA04g09330D	0	0.916305	0	3.11158	0.43464	1.19827	1.04137	1.97443
BnaC07g42070D	2.15755	22.2324	0.104067	61.5195	0.0811128	41.1245	0.0476566	1.77729
BnaCnng55290D	23.5332	65.1002	3.21988	28.244	3.48396	55.3853	1.86028	78.1199
BnaAnng28060D	0.0590372	2.08388	0	2.0587	0.196162	2.02398	0.111525	3.37944
BnaC08g20250D	0.714227	10.9539	1.68227	4.33315	4.31062	1.85981	0.145993	1.60302
BnaC03g71600D	0	0.859622	0	0.715857	0.0357915	0.683242	0	0
BnaCnng75200D	0	1.5207	0	1.11208	0.232919	1.76708	0.0878944	1.99835
BnaCnng43820D	0	1.03175	0	2.44973	0.562696	1.1632	1.85974	1.59772
BnaC05g42780D	1.32568	3.1157	3.47549	12.3456	26.7278	21.0059	0.00836765	0.00791122
BnaC02g15830D	0.262976	2.00915	0.114707	2.18527	0.194503	3.15666	0.417861	3.27133
BnaC08g21020D	0.31973	2.39864	0.0566781	1.63047	0.542867	1.08919	0.301781	1.66236
BnaA09g30450D	23.0814	48.0951	8.86124	64.5454	11.8732	53.8331	10.0614	62.4471
BnaC03g35660D	2.43558	21.278	0.391383	20.6351	0.336434	13.7613	0.217403	23.9712
BnaA08g28100D	0.435104	2.36101	0	1.45266	0.135783	1.54619	0.0110342	0.947496
BnaA03g03200D	7.1633	16.9423	4.63598	17.576	10.0026	13.0849	25.1554	35.2152
BnaCnng19560D	0.590122	2.36488	0.888987	2.38014	0.597373	2.41219	1.17332	4.90571
BnaC04g50120D	5.44731	12.1752	3.16029	15.85	3.20125	10.1114	5.22663	8.66278
BnaC03g36320D	0.0296011	1.864	0	1.13091	0.332399	1.36629	0.156536	2.7197
BnaA08g17840D	0	4.90776	1.08441	12.5096	0.729888	2.39631	2.94145	20.0449
BnaA08g20360D	5.31767	10.7497	3.65413	14.2975	1.62324	7.1669	4.38182	14.5575
BnaA05g35970D	2.30615	9.93427	6.26045	14.064	3.32947	7.39341	3.01812	5.8194
BnaA03g49920D	0.0276645	0.920789	0.769117	4.83351	0.0343257	1.051	0	1.97304
BnaCnng07400D	0	0.626376	0	0.625063	0.184599	0.58427	0.10597	0.440652
BnaA05g16900D	3.53449	16.8755	0.229152	115.169	0	81.767	0	86.6905
BnaA04g24520D	0	1.56079	0	3.37867	1.24223	4.06149	1.80103	3.70004
BnaC05g37610D	3.11172	14.0017	2.22326	21.6092	3.85046	18.5682	3.66888	12.3153
BnaC05g03830D	0.0302957	1.89962	0	4.27409	1.02571	1.49201	2.15359	2.35959
BnaC07g50800D	0	0.472104	0	0.806416	0.0193068	0.632044	0.0126139	0.69449
BnaCnng55410D	0.544103	4.9348	0.717616	8.67559	0	0	6.96337	7.91833
BnaA03g51640D	0.453587	1.81574	0.384604	1.67034	0.991198	1.85352	0.66532	1.93318
BnaA09g16470D	0.707843	4.11713	1.25517	4.90799	5.08907	5.58466	4.28266	5.36697
BnaC07g20650D	0	0.556966	0	1.34655	0.227722	0.681718	0.999939	0.533723
BnaA06g12650D	0.0222967	1.14944	0	0.896069	0.0175031	0.603817	0	0.62399
BnaA09g16430D	0	2.86522	0	3.50039	1.72958	7.08548	1.45411	4.2692
BnaC05g21450D	0	0.436956	0	0.764343	0.0611474	0.296915	0.0371332	0.825648
BnaA07g09830D	4.34501	9.56499	0	0.64291	0	0.628372	0	1.11731
BnaC01g03360D	2.18217	5.52835	1.73006	3.72632	4.73149	8.8694	2.29661	11.2424
BnaC08g32380D	0	0.507945	0	0.711731	0.228125	0.601	0.316635	1.24523
BnaA04g14990D	0	0.974111	0	2.96825	0.522225	1.04589	2.20387	1.64624
BnaUnng00280D	0.925679	3.43527	0.999356	5.17369	0.41498	2.04926	0.857553	2.84655
BnaA09g11820D	0	0.558089	0	0.996894	0.225798	1.31508	0.344943	1.85837
BnaAnng02770D	7.13117	40.4835	0	7.07944	0	44.2123	0.00960378	53.5746
BnaC09g35190D	0.290245	4.66037	0.190823	7.19326	0.340775	16.2324	0.0636121	10.0661
BnaA05g26610D	0	2.40866	0	1.81266	0	2.57139	0	2.98468
BnaA10g09190D	1.40578	16.6402	0.247233	6.01812	0.148952	2.58343	0.02183	5.6939
BnaA08g07160D	0	1.4874	0	1.00073	0	1.41911	0	2.69671
BnaA02g15600D	0	0.380761	0	0.266106	0.165001	0.599456	0.0949067	0.810586
BnaCnng36590D	0	1.0148	0	0.785744	0.672972	1.15841	0.141447	1.47594
BnaA02g10840D	0	0.76541	0	0.806374	0.207103	0.806794	0.04052	1.39781
BnaA01g12440D	2.0997	6.29323	0.322887	2.47991	0.987025	12.3666	3.636	22.357
BnaA05g28290D	0	0.585084	0	0.758216	0.0784646	1.00302	0.0644788	1.10915
BnaA02g33060D	0.752339	2.36747	0.816254	3.52627	1.3771	2.46381	3.05104	3.28229
BnaC02g33520D	0.00876057	0.471038	0	0.312218	0.172928	0.699047	0.268564	1.06126
BnaA06g37960D	2.04845	6.17126	1.93156	5.46146	2.02712	6.50852	0.836636	2.81913
BnaC04g52860D	0.025895	1.11352	0.0524757	0.730055	0.0091715	0.143563	0.0426306	0.150562
BnaC09g54490D	0.046203	2.06006	0	2.29067	0	1.02074	0	0.437013
BnaC06g01720D	0	0.790534	0	1.75097	0.148733	0.060799	0.0441487	0.0587429
BnaA01g19570D	0	0.76786	0	1.43141	0.278277	0.884168	0.94293	1.16837
BnaA02g28510D	0	13.2158	0	1.56761	0	8.78502	0	41.4406
BnaC02g19440D	0	0.756078	0	0.693688	0.161081	1.16127	0.0684513	1.21046
BnaA04g09470D	5.56316	20.1515	3.90126	14.7762	1.4118	5.26504	0.503287	5.72347
BnaC08g35620D	6.07501	13.294	1.6732	14.2348	2.86523	14.1561	5.23716	30.074
BnaC05g33840D	0	1.24617	0	1.02281	0.275584	1.17851	0.180246	0.903251
BnaC09g14620D	0.0202226	1.0115	0	0.676384	0.0864695	0.943673	0.0783034	0.560669
BnaA09g08630D	0	0.74473	0	1.28209	0.163593	1.04575	0.10602	0.840482
BnaC08g26000D	3.71946	14.6886	3.13579	20.8033	3.78605	15.9771	3.46383	20.7393
BnaC07g50850D	0.127929	1.18594	0.0413314	1.30859	0.079041	1.48926	0.0114428	2.80298
BnaA02g17610D	4.40475	12.9274	0.163693	31.7465	0	12.1653	0.0119924	4.13731
BnaA04g18940D	0.0305233	1.55986	0	1.23906	0	0.96007	0	1.13796
BnaC08g07960D	0.0489796	1.27213	0.0612224	1.25523	0.479927	1.39468	0.185105	1.07557
BnaA02g06540D	0.146471	7.38435	0.208684	16.8742	4.66551	6.51177	13.4615	13.5911
BnaC03g50740D	0.249176	2.33628	0.023389	4.28693	0.252594	3.04383	0.0783447	1.79237
BnaC09g19350D	0.26292	2.7893	0.0595067	4.80848	0.749212	1.57608	3.79892	3.13546
BnaA09g20720D	0	0.525126	0	0.563519	0.139392	0.730811	0.0960212	0.443959
BnaCnng54020D	0	0.790895	0	1.62946	0.444516	1.19206	0.821688	1.7073
BnaC09g40090D	0.0636014	1.90424	0	2.8838	0.010232	0.701851	0.0195166	1.19814
BnaA09g27780D	17.3386	38.3663	6.44926	26.0623	3.07307	22.4565	4.19119	13.1531
BnaC07g20750D	0.0247093	1.22469	0	2.3384	1.45259	2.71211	0.963469	4.52073
BnaC07g39960D	0.247546	4.43491	0.152291	9.16197	0.722161	15.347	0.250851	22.195
BnaC03g71860D	0.0824396	2.05793	0.0697861	1.33657	0.108547	0.0952491	0	0
BnaC07g32020D	10.7972	21.4754	2.47564	8.06978	13.7761	37.5913	11.3272	49.594
BnaC03g59580D	80.0169	350.921	2.16363	580.892	0	371.177	0.03232	417.393
BnaA10g01720D	0.447896	3.04881	0	2.09708	0	2.65235	0.0332355	4.31499
BnaC04g54390D	0.0406318	0.638332	0	0.442343	0.120585	0.308342	0.545683	0.558653
BnaA07g14790D	0	0.330921	0	0.466251	0.1393	0.576067	0.176772	0.629221
BnaC03g46260D	0	4.39167	0	3.73151	0.108798	1.46778	0	1.7967
BnaC03g46580D	0.00559983	2.00316	0	0.22141	0.00520467	1.68388	0	7.95153
BnaA02g25330D	0.0272002	1.96979	0	5.40154	0.461846	0.628679	2.96961	3.09902
BnaA03g55920D	0.258319	2.38112	0.136738	2.03469	0.193542	1.41792	0.67887	6.13317
BnaA05g36510D	0.117235	2.00177	0.0320724	1.62639	0	1.76849	0.0272882	3.17185
BnaA04g15660D	0	0.596823	0	0.813409	0.11834	0.979005	0.361958	0.987736
BnaA03g35110D	0.693247	2.13132	0.530567	2.20095	0.967878	1.82018	1.59813	2.22739
BnaC04g52090D	0.10523	4.96905	0.0731859	10.7448	1.31936	1.91701	6.05004	5.37124
BnaA01g04500D	5.80574	19.2866	0.203456	40.4271	0	23.1672	0	32.5426
BnaA08g01260D	1.96523	5.04495	0.946937	3.03862	0.983329	4.71194	1.55025	4.79858
BnaCnng37330D	2.25233	5.61159	0.338986	5.14278	1.07536	6.6576	0.298303	7.47893
BnaA04g26800D	0	0.463087	0.0118713	0.552031	0.32802	0.448776	0.115728	0.906423
BnaA05g30810D	0.241716	1.69736	0.242418	3.40694	1.00768	1.8652	2.37527	2.90119
BnaC04g52790D	0.0347829	2.09415	0	1.19183	0.48568	1.92958	1.45039	6.22143
BnaAnng26970D	0	0.408209	0	0.496282	0.0866747	0.269736	0.146758	0.627966
BnaAnng00960D	0	0.2762	0	0.36674	0.0236385	0.315697	0.131168	1.42173
BnaCnng22350D	8.23192	20.7176	5.00631	32.051	6.12015	21.1888	9.07253	23.7951
BnaA10g11420D	1.16284	2.70491	1.05881	2.2555	2.0054	2.55315	1.61235	3.34552
BnaC03g63980D	0.0197317	0.375779	0.0336127	0.466696	0.616768	0.840696	0.38087	0.615915
BnaA07g38510D	3.06822	15.1105	7.11249	29.758	2.43346	5.60794	8.11196	23.3284
BnaC03g13620D	0	0.455075	0	0.456256	0.209844	0.658549	0	0
BnaC03g68770D	2.65317	11.2112	0.0163868	7.73839	0.0173542	11.5643	0.0130969	5.87848
BnaC03g07490D	0.436595	4.03101	0.162142	3.58752	0.0533724	3.60215	0.194892	0.671618
BnaCnng23340D	0.0299116	0.901736	0.316216	1.42565	0.0534417	0.532311	0	0.0524234
BnaA03g29850D	0.66718	2.32801	0.719277	3.38031	0.565644	1.72742	0.511302	4.77254
BnaA09g33790D	0.0420193	1.5504	0	1.33249	2.04255	3.43115	1.75685	8.48726
BnaA10g01570D	0.178525	1.8915	0.179577	3.90497	1.07548	1.55582	4.06172	3.86303
BnaA09g55950D	0.167101	2.54527	0	0.731076	0.13502	0.379829	0.755306	0.55594
BnaC07g37370D	1.57027	4.17627	1.05736	2.77472	2.92462	2.64128	2.45367	4.33758
BnaA02g21480D	8.86499	20.6674	0.0801252	16.851	0.41612	17.2057	0.20707	12.7348
BnaA03g14360D	0.0408071	0.480495	0.112365	0.625624	0.113395	0.467807	0.338841	1.3595
BnaA03g28770D	4.45758	17.5992	5.58886	21.0964	3.22306	10.8407	4.05267	8.54197
BnaC02g24560D	0	1.68756	0	1.89301	0.0692515	2.12952	0	1.28796
BnaA04g22680D	0.812529	4.50817	1.42354	4.99508	0.603658	1.44943	0.31464	1.48872
BnaC05g03410D	1.09181	3.92294	1.41849	3.76022	1.53674	2.08863	0.800699	2.85612
BnaC09g32670D	0	1.0889	0.0255602	2.96297	0.614811	1.75019	0.921207	3.2355
[truncated: 3,210 more rows]
