# Supplementary material for: Global transcriptome analysis reveals potential genes associated with genic male sterility of rapeseed (Brassica napus L.)
Source: Front Plant Sci. 2022 Oct 21;13:1004781. doi: 10.3389/fpls.2022.1004781 (PMC9635397; doi:10.3389/fpls.2022.1004781)
Supplement: Supplementary file 6 [file Table_3.xlsx]

## Sheet: Up-regulated genes in 4001B
Table S3 Significantly enriched GO terms of up-regulated differentially expressed genes in 4001B
Category	GOID	Description	GeneRatio	BgRatio	pvalue	padj	geneID	geneName	Count
BP	GO:0071554	cell wall organization or biogenesis	52/1284	373/25969	1.54e-11	2.48e-09	BnaA03g21590D/BnaC04g21470D/BnaC03g72420D/BnaA05g00810D/BnaC04g00460D/BnaCnng76410D/BnaCnng47940D/BnaC09g48600D/BnaA10g23860D/BnaCnng66900D/BnaA09g39720D/BnaA09g55410D/BnaC09g02010D/BnaA10g23870D/BnaAnng13700D/BnaC06g18400D/BnaA09g02550D/BnaC02g01630D/BnaA07g19220D/BnaA06g05670D/BnaC09g02640D/BnaA03g05560D/BnaAnng36170D/BnaC05g07210D/BnaC02g06140D/BnaA02g02700D/BnaA03g29100D/BnaC03g25220D/BnaAnng…	BnaA03g21590D/BnaC04g21470D/BnaC03g72420D/BnaA05g00810D/BnaC04g00460D/BnaCnng76410D/BnaCnng47940D/BnaC09g48600D/BnaA10g23860D/BnaCnng66900D/BnaA09g39720D/BnaA09g55410D/BnaC09g02010D/BnaA10g23870D/BnaAnng13700D/BnaC06g18400D/BnaA09g02550D/BnaC02g01630D/BnaA07g19220D/BnaA06g05670D/BnaC09g02640D/BnaA03g05560D/BnaAnng36170D/BnaC05g07210D/BnaC02g06140D/BnaA02g02700D/BnaA03g29100D/BnaC03g25220D/BnaAnng…	52
BP	GO:0045229	external encapsulating structure organization	47/1284	282/25969	2.31e-13	5.6e-11	BnaA03g21590D/BnaC04g21470D/BnaC03g72420D/BnaA05g00810D/BnaC04g00460D/BnaCnng76410D/BnaCnng47940D/BnaC09g48600D/BnaA10g23860D/BnaCnng66900D/BnaA09g39720D/BnaA09g55410D/BnaC09g02010D/BnaA10g23870D/BnaAnng13700D/BnaC06g18400D/BnaA09g02550D/BnaC02g01630D/BnaA07g19220D/BnaA06g05670D/BnaC09g02640D/BnaA03g05560D/BnaAnng36170D/BnaC05g07210D/BnaC02g06140D/BnaA02g02700D/BnaA03g29100D/BnaC03g25220D/BnaAnng…	BnaA03g21590D/BnaC04g21470D/BnaC03g72420D/BnaA05g00810D/BnaC04g00460D/BnaCnng76410D/BnaCnng47940D/BnaC09g48600D/BnaA10g23860D/BnaCnng66900D/BnaA09g39720D/BnaA09g55410D/BnaC09g02010D/BnaA10g23870D/BnaAnng13700D/BnaC06g18400D/BnaA09g02550D/BnaC02g01630D/BnaA07g19220D/BnaA06g05670D/BnaC09g02640D/BnaA03g05560D/BnaAnng36170D/BnaC05g07210D/BnaC02g06140D/BnaA02g02700D/BnaA03g29100D/BnaC03g25220D/BnaAnng…	47
BP	GO:0071555	cell wall organization	47/1284	282/25969	2.31e-13	5.6e-11	BnaA03g21590D/BnaC04g21470D/BnaC03g72420D/BnaA05g00810D/BnaC04g00460D/BnaCnng76410D/BnaCnng47940D/BnaC09g48600D/BnaA10g23860D/BnaCnng66900D/BnaA09g39720D/BnaA09g55410D/BnaC09g02010D/BnaA10g23870D/BnaAnng13700D/BnaC06g18400D/BnaA09g02550D/BnaC02g01630D/BnaA07g19220D/BnaA06g05670D/BnaC09g02640D/BnaA03g05560D/BnaAnng36170D/BnaC05g07210D/BnaC02g06140D/BnaA02g02700D/BnaA03g29100D/BnaC03g25220D/BnaAnng…	BnaA03g21590D/BnaC04g21470D/BnaC03g72420D/BnaA05g00810D/BnaC04g00460D/BnaCnng76410D/BnaCnng47940D/BnaC09g48600D/BnaA10g23860D/BnaCnng66900D/BnaA09g39720D/BnaA09g55410D/BnaC09g02010D/BnaA10g23870D/BnaAnng13700D/BnaC06g18400D/BnaA09g02550D/BnaC02g01630D/BnaA07g19220D/BnaA06g05670D/BnaC09g02640D/BnaA03g05560D/BnaAnng36170D/BnaC05g07210D/BnaC02g06140D/BnaA02g02700D/BnaA03g29100D/BnaC03g25220D/BnaAnng…	47
BP	GO:0044723	single-organism carbohydrate metabolic process	45/1284	481/25969	3.42e-05	0.000719717	BnaA06g36370D/BnaA07g00980D/BnaA02g03580D/BnaA06g24600D/BnaC05g02930D/BnaC07g17610D/BnaC07g50180D/BnaA09g10050D/BnaAnng17960D/BnaA03g06610D/BnaC03g08460D/BnaC02g44220D/BnaCnng13230D/BnaA03g04090D/BnaA05g16350D/BnaA09g08040D/BnaA03g58390D/BnaC06g19770D/BnaC02g42660D/BnaC02g12100D/BnaC05g48410D/BnaC05g43660D/BnaC07g01430D/BnaA08g16020D/BnaA06g27590D/BnaC03g05680D/BnaA02g08540D/BnaA10g03060D/BnaA03g…	BnaA06g36370D/BnaA07g00980D/BnaA02g03580D/BnaA06g24600D/BnaC05g02930D/BnaC07g17610D/BnaC07g50180D/BnaA09g10050D/BnaAnng17960D/BnaA03g06610D/BnaC03g08460D/BnaC02g44220D/BnaCnng13230D/BnaA03g04090D/BnaA05g16350D/BnaA09g08040D/BnaA03g58390D/BnaC06g19770D/BnaC02g42660D/BnaC02g12100D/BnaC05g48410D/BnaC05g43660D/BnaC07g01430D/BnaA08g16020D/BnaA06g27590D/BnaC03g05680D/BnaA02g08540D/BnaA10g03060D/BnaA03g…	45
BP	GO:0042545	cell wall modification	35/1284	227/25969	2.24e-09	1.21e-07	BnaA03g21590D/BnaC04g21470D/BnaC03g72420D/BnaA05g00810D/BnaC04g00460D/BnaCnng76410D/BnaCnng47940D/BnaC09g48600D/BnaA10g23860D/BnaCnng66900D/BnaA09g39720D/BnaA09g55410D/BnaC09g02010D/BnaA10g23870D/BnaAnng13700D/BnaC06g18400D/BnaA09g02550D/BnaC02g01630D/BnaA07g19220D/BnaAnng36170D/BnaA03g29100D/BnaC03g25220D/BnaAnng13710D/BnaC03g34350D/BnaA03g22710D/BnaA03g21140D/BnaC07g28310D/BnaC05g36370D/BnaC03g…	BnaA03g21590D/BnaC04g21470D/BnaC03g72420D/BnaA05g00810D/BnaC04g00460D/BnaCnng76410D/BnaCnng47940D/BnaC09g48600D/BnaA10g23860D/BnaCnng66900D/BnaA09g39720D/BnaA09g55410D/BnaC09g02010D/BnaA10g23870D/BnaAnng13700D/BnaC06g18400D/BnaA09g02550D/BnaC02g01630D/BnaA07g19220D/BnaAnng36170D/BnaA03g29100D/BnaC03g25220D/BnaAnng13710D/BnaC03g34350D/BnaA03g22710D/BnaA03g21140D/BnaC07g28310D/BnaC05g36370D/BnaC03g…	35
BP	GO:0044262	cellular carbohydrate metabolic process	33/1284	381/25969	0.00135892	0.0199309	BnaA06g36370D/BnaA07g00980D/BnaA02g03580D/BnaA07g05150D/BnaC05g02930D/BnaC07g17610D/BnaC07g50180D/BnaA09g10050D/BnaAnng17960D/BnaA03g06610D/BnaC03g08460D/BnaC02g44220D/BnaA05g16350D/BnaA03g58390D/BnaC02g12100D/BnaC05g48410D/BnaC05g43660D/BnaC07g01430D/BnaA06g27590D/BnaA02g08540D/BnaA10g03060D/BnaC09g25400D/BnaC05g49660D/BnaCnng34270D/BnaA01g12320D/BnaA03g47910D/BnaA05g10500D/BnaC04g11500D/BnaAnng…	BnaA06g36370D/BnaA07g00980D/BnaA02g03580D/BnaA07g05150D/BnaC05g02930D/BnaC07g17610D/BnaC07g50180D/BnaA09g10050D/BnaAnng17960D/BnaA03g06610D/BnaC03g08460D/BnaC02g44220D/BnaA05g16350D/BnaA03g58390D/BnaC02g12100D/BnaC05g48410D/BnaC05g43660D/BnaC07g01430D/BnaA06g27590D/BnaA02g08540D/BnaA10g03060D/BnaC09g25400D/BnaC05g49660D/BnaCnng34270D/BnaA01g12320D/BnaA03g47910D/BnaA05g10500D/BnaC04g11500D/BnaAnng…	33
BP	GO:0030243	cellulose metabolic process	16/1284	104/25969	5.06e-05	0.00098038	BnaA06g36370D/BnaA02g03580D/BnaC07g17610D/BnaC07g50180D/BnaAnng17960D/BnaA03g06610D/BnaC03g08460D/BnaC02g44220D/BnaA05g16350D/BnaA03g58390D/BnaC05g48410D/BnaC05g43660D/BnaCnng34270D/BnaA05g10500D/BnaC04g11500D/BnaC03g27900D	BnaA06g36370D/BnaA02g03580D/BnaC07g17610D/BnaC07g50180D/BnaAnng17960D/BnaA03g06610D/BnaC03g08460D/BnaC02g44220D/BnaA05g16350D/BnaA03g58390D/BnaC05g48410D/BnaC05g43660D/BnaCnng34270D/BnaA05g10500D/BnaC04g11500D/BnaC03g27900D	16
BP	GO:0030244	cellulose biosynthetic process	16/1284	104/25969	5.06e-05	0.00098038	BnaA06g36370D/BnaA02g03580D/BnaC07g17610D/BnaC07g50180D/BnaAnng17960D/BnaA03g06610D/BnaC03g08460D/BnaC02g44220D/BnaA05g16350D/BnaA03g58390D/BnaC05g48410D/BnaC05g43660D/BnaCnng34270D/BnaA05g10500D/BnaC04g11500D/BnaC03g27900D	BnaA06g36370D/BnaA02g03580D/BnaC07g17610D/BnaC07g50180D/BnaAnng17960D/BnaA03g06610D/BnaC03g08460D/BnaC02g44220D/BnaA05g16350D/BnaA03g58390D/BnaC05g48410D/BnaC05g43660D/BnaCnng34270D/BnaA05g10500D/BnaC04g11500D/BnaC03g27900D	16
BP	GO:0000271	polysaccharide biosynthetic process	16/1284	142/25969	0.00179661	0.0228831	BnaA06g36370D/BnaA02g03580D/BnaC07g17610D/BnaC07g50180D/BnaAnng17960D/BnaA03g06610D/BnaC03g08460D/BnaC02g44220D/BnaA05g16350D/BnaA03g58390D/BnaC05g48410D/BnaC05g43660D/BnaCnng34270D/BnaA05g10500D/BnaC04g11500D/BnaC03g27900D	BnaA06g36370D/BnaA02g03580D/BnaC07g17610D/BnaC07g50180D/BnaAnng17960D/BnaA03g06610D/BnaC03g08460D/BnaC02g44220D/BnaA05g16350D/BnaA03g58390D/BnaC05g48410D/BnaC05g43660D/BnaCnng34270D/BnaA05g10500D/BnaC04g11500D/BnaC03g27900D	16
BP	GO:0009250	glucan biosynthetic process	16/1284	142/25969	0.00179661	0.0228831	BnaA06g36370D/BnaA02g03580D/BnaC07g17610D/BnaC07g50180D/BnaAnng17960D/BnaA03g06610D/BnaC03g08460D/BnaC02g44220D/BnaA05g16350D/BnaA03g58390D/BnaC05g48410D/BnaC05g43660D/BnaCnng34270D/BnaA05g10500D/BnaC04g11500D/BnaC03g27900D	BnaA06g36370D/BnaA02g03580D/BnaC07g17610D/BnaC07g50180D/BnaAnng17960D/BnaA03g06610D/BnaC03g08460D/BnaC02g44220D/BnaA05g16350D/BnaA03g58390D/BnaC05g48410D/BnaC05g43660D/BnaCnng34270D/BnaA05g10500D/BnaC04g11500D/BnaC03g27900D	16
BP	GO:0033692	cellular polysaccharide biosynthetic process	16/1284	142/25969	0.00179661	0.0228831	BnaA06g36370D/BnaA02g03580D/BnaC07g17610D/BnaC07g50180D/BnaAnng17960D/BnaA03g06610D/BnaC03g08460D/BnaC02g44220D/BnaA05g16350D/BnaA03g58390D/BnaC05g48410D/BnaC05g43660D/BnaCnng34270D/BnaA05g10500D/BnaC04g11500D/BnaC03g27900D	BnaA06g36370D/BnaA02g03580D/BnaC07g17610D/BnaC07g50180D/BnaAnng17960D/BnaA03g06610D/BnaC03g08460D/BnaC02g44220D/BnaA05g16350D/BnaA03g58390D/BnaC05g48410D/BnaC05g43660D/BnaCnng34270D/BnaA05g10500D/BnaC04g11500D/BnaC03g27900D	16
BP	GO:0051273	beta-glucan metabolic process	16/1284	142/25969	0.00179661	0.0228831	BnaA06g36370D/BnaA02g03580D/BnaC07g17610D/BnaC07g50180D/BnaAnng17960D/BnaA03g06610D/BnaC03g08460D/BnaC02g44220D/BnaA05g16350D/BnaA03g58390D/BnaC05g48410D/BnaC05g43660D/BnaCnng34270D/BnaA05g10500D/BnaC04g11500D/BnaC03g27900D	BnaA06g36370D/BnaA02g03580D/BnaC07g17610D/BnaC07g50180D/BnaAnng17960D/BnaA03g06610D/BnaC03g08460D/BnaC02g44220D/BnaA05g16350D/BnaA03g58390D/BnaC05g48410D/BnaC05g43660D/BnaCnng34270D/BnaA05g10500D/BnaC04g11500D/BnaC03g27900D	16
BP	GO:0051274	beta-glucan biosynthetic process	16/1284	142/25969	0.00179661	0.0228831	BnaA06g36370D/BnaA02g03580D/BnaC07g17610D/BnaC07g50180D/BnaAnng17960D/BnaA03g06610D/BnaC03g08460D/BnaC02g44220D/BnaA05g16350D/BnaA03g58390D/BnaC05g48410D/BnaC05g43660D/BnaCnng34270D/BnaA05g10500D/BnaC04g11500D/BnaC03g27900D	BnaA06g36370D/BnaA02g03580D/BnaC07g17610D/BnaC07g50180D/BnaAnng17960D/BnaA03g06610D/BnaC03g08460D/BnaC02g44220D/BnaA05g16350D/BnaA03g58390D/BnaC05g48410D/BnaC05g43660D/BnaCnng34270D/BnaA05g10500D/BnaC04g11500D/BnaC03g27900D	16
BP	GO:0042546	cell wall biogenesis	14/1284	78/25969	2.56e-05	0.000562443	BnaA06g05670D/BnaC09g02640D/BnaA03g05560D/BnaC05g07210D/BnaC02g06140D/BnaA02g02700D/BnaA01g36400D/BnaC08g12420D/BnaA09g03270D/BnaA10g18600D/BnaC03g07110D/BnaA09g45850D/BnaC03g41680D/BnaC05g10380D	BnaA06g05670D/BnaC09g02640D/BnaA03g05560D/BnaC05g07210D/BnaC02g06140D/BnaA02g02700D/BnaA01g36400D/BnaC08g12420D/BnaA09g03270D/BnaA10g18600D/BnaC03g07110D/BnaA09g45850D/BnaC03g41680D/BnaC05g10380D	14
BP	GO:0009832	plant-type cell wall biogenesis	12/1284	43/25969	7.47e-07	2.01e-05	BnaA06g05670D/BnaC09g02640D/BnaA03g05560D/BnaC05g07210D/BnaC02g06140D/BnaA02g02700D/BnaA01g36400D/BnaC08g12420D/BnaA09g03270D/BnaA10g18600D/BnaC03g07110D/BnaC03g41680D	BnaA06g05670D/BnaC09g02640D/BnaA03g05560D/BnaC05g07210D/BnaC02g06140D/BnaA02g02700D/BnaA01g36400D/BnaC08g12420D/BnaA09g03270D/BnaA10g18600D/BnaC03g07110D/BnaC03g41680D	12
BP	GO:0010215	cellulose microfibril organization	12/1284	43/25969	7.47e-07	2.01e-05	BnaA06g05670D/BnaC09g02640D/BnaA03g05560D/BnaC05g07210D/BnaC02g06140D/BnaA02g02700D/BnaA01g36400D/BnaC08g12420D/BnaA09g03270D/BnaA10g18600D/BnaC03g07110D/BnaC03g41680D	BnaA06g05670D/BnaC09g02640D/BnaA03g05560D/BnaC05g07210D/BnaC02g06140D/BnaA02g02700D/BnaA01g36400D/BnaC08g12420D/BnaA09g03270D/BnaA10g18600D/BnaC03g07110D/BnaC03g41680D	12
BP	GO:0016049	cell growth	12/1284	43/25969	7.47e-07	2.01e-05	BnaA06g05670D/BnaC09g02640D/BnaA03g05560D/BnaC05g07210D/BnaC02g06140D/BnaA02g02700D/BnaA01g36400D/BnaC08g12420D/BnaA09g03270D/BnaA10g18600D/BnaC03g07110D/BnaC03g41680D	BnaA06g05670D/BnaC09g02640D/BnaA03g05560D/BnaC05g07210D/BnaC02g06140D/BnaA02g02700D/BnaA01g36400D/BnaC08g12420D/BnaA09g03270D/BnaA10g18600D/BnaC03g07110D/BnaC03g41680D	12
BP	GO:0030198	extracellular matrix organization	12/1284	43/25969	7.47e-07	2.01e-05	BnaA06g05670D/BnaC09g02640D/BnaA03g05560D/BnaC05g07210D/BnaC02g06140D/BnaA02g02700D/BnaA01g36400D/BnaC08g12420D/BnaA09g03270D/BnaA10g18600D/BnaC03g07110D/BnaC03g41680D	BnaA06g05670D/BnaC09g02640D/BnaA03g05560D/BnaC05g07210D/BnaC02g06140D/BnaA02g02700D/BnaA01g36400D/BnaC08g12420D/BnaA09g03270D/BnaA10g18600D/BnaC03g07110D/BnaC03g41680D	12
BP	GO:0040007	growth	12/1284	43/25969	7.47e-07	2.01e-05	BnaA06g05670D/BnaC09g02640D/BnaA03g05560D/BnaC05g07210D/BnaC02g06140D/BnaA02g02700D/BnaA01g36400D/BnaC08g12420D/BnaA09g03270D/BnaA10g18600D/BnaC03g07110D/BnaC03g41680D	BnaA06g05670D/BnaC09g02640D/BnaA03g05560D/BnaC05g07210D/BnaC02g06140D/BnaA02g02700D/BnaA01g36400D/BnaC08g12420D/BnaA09g03270D/BnaA10g18600D/BnaC03g07110D/BnaC03g41680D	12
BP	GO:0043062	extracellular structure organization	12/1284	43/25969	7.47e-07	2.01e-05	BnaA06g05670D/BnaC09g02640D/BnaA03g05560D/BnaC05g07210D/BnaC02g06140D/BnaA02g02700D/BnaA01g36400D/BnaC08g12420D/BnaA09g03270D/BnaA10g18600D/BnaC03g07110D/BnaC03g41680D	BnaA06g05670D/BnaC09g02640D/BnaA03g05560D/BnaC05g07210D/BnaC02g06140D/BnaA02g02700D/BnaA01g36400D/BnaC08g12420D/BnaA09g03270D/BnaA10g18600D/BnaC03g07110D/BnaC03g41680D	12
BP	GO:0070726	cell wall assembly	12/1284	43/25969	7.47e-07	2.01e-05	BnaA06g05670D/BnaC09g02640D/BnaA03g05560D/BnaC05g07210D/BnaC02g06140D/BnaA02g02700D/BnaA01g36400D/BnaC08g12420D/BnaA09g03270D/BnaA10g18600D/BnaC03g07110D/BnaC03g41680D	BnaA06g05670D/BnaC09g02640D/BnaA03g05560D/BnaC05g07210D/BnaC02g06140D/BnaA02g02700D/BnaA01g36400D/BnaC08g12420D/BnaA09g03270D/BnaA10g18600D/BnaC03g07110D/BnaC03g41680D	12
BP	GO:0071668	plant-type cell wall assembly	12/1284	43/25969	7.47e-07	2.01e-05	BnaA06g05670D/BnaC09g02640D/BnaA03g05560D/BnaC05g07210D/BnaC02g06140D/BnaA02g02700D/BnaA01g36400D/BnaC08g12420D/BnaA09g03270D/BnaA10g18600D/BnaC03g07110D/BnaC03g41680D	BnaA06g05670D/BnaC09g02640D/BnaA03g05560D/BnaC05g07210D/BnaC02g06140D/BnaA02g02700D/BnaA01g36400D/BnaC08g12420D/BnaA09g03270D/BnaA10g18600D/BnaC03g07110D/BnaC03g41680D	12
BP	GO:0044282	small molecule catabolic process	12/1284	44/25969	9.81e-07	2.5e-05	BnaA07g00980D/BnaA09g10050D/BnaA03g16270D/BnaC09g06780D/BnaC02g12100D/BnaC07g01430D/BnaA02g08540D/BnaC05g49660D/BnaA03g47910D/BnaAnng22250D/BnaC09g10140D/BnaC03g19540D	BnaA07g00980D/BnaA09g10050D/BnaA03g16270D/BnaC09g06780D/BnaC02g12100D/BnaC07g01430D/BnaA02g08540D/BnaC05g49660D/BnaA03g47910D/BnaAnng22250D/BnaC09g10140D/BnaC03g19540D	12
BP	GO:0009664	plant-type cell wall organization	12/1284	55/25969	1.23e-05	0.000284085	BnaA06g05670D/BnaC09g02640D/BnaA03g05560D/BnaC05g07210D/BnaC02g06140D/BnaA02g02700D/BnaA01g36400D/BnaC08g12420D/BnaA09g03270D/BnaA10g18600D/BnaC03g07110D/BnaC03g41680D	BnaA06g05670D/BnaC09g02640D/BnaA03g05560D/BnaC05g07210D/BnaC02g06140D/BnaA02g02700D/BnaA01g36400D/BnaC08g12420D/BnaA09g03270D/BnaA10g18600D/BnaC03g07110D/BnaC03g41680D	12
BP	GO:0071669	plant-type cell wall organization or biogenesis	12/1284	55/25969	1.23e-05	0.000284085	BnaA06g05670D/BnaC09g02640D/BnaA03g05560D/BnaC05g07210D/BnaC02g06140D/BnaA02g02700D/BnaA01g36400D/BnaC08g12420D/BnaA09g03270D/BnaA10g18600D/BnaC03g07110D/BnaC03g41680D	BnaA06g05670D/BnaC09g02640D/BnaA03g05560D/BnaC05g07210D/BnaC02g06140D/BnaA02g02700D/BnaA01g36400D/BnaC08g12420D/BnaA09g03270D/BnaA10g18600D/BnaC03g07110D/BnaC03g41680D	12
BP	GO:0019310	inositol catabolic process	9/1284	12/25969	3.3e-10	2e-08	BnaA07g00980D/BnaA09g10050D/BnaC02g12100D/BnaC07g01430D/BnaA02g08540D/BnaC05g49660D/BnaA03g47910D/BnaAnng22250D/BnaC09g10140D	BnaA07g00980D/BnaA09g10050D/BnaC02g12100D/BnaC07g01430D/BnaA02g08540D/BnaC05g49660D/BnaA03g47910D/BnaAnng22250D/BnaC09g10140D	9
BP	GO:0044275	cellular carbohydrate catabolic process	9/1284	12/25969	3.3e-10	2e-08	BnaA07g00980D/BnaA09g10050D/BnaC02g12100D/BnaC07g01430D/BnaA02g08540D/BnaC05g49660D/BnaA03g47910D/BnaAnng22250D/BnaC09g10140D	BnaA07g00980D/BnaA09g10050D/BnaC02g12100D/BnaC07g01430D/BnaA02g08540D/BnaC05g49660D/BnaA03g47910D/BnaAnng22250D/BnaC09g10140D	9
BP	GO:0046164	alcohol catabolic process	9/1284	12/25969	3.3e-10	2e-08	BnaA07g00980D/BnaA09g10050D/BnaC02g12100D/BnaC07g01430D/BnaA02g08540D/BnaC05g49660D/BnaA03g47910D/BnaAnng22250D/BnaC09g10140D	BnaA07g00980D/BnaA09g10050D/BnaC02g12100D/BnaC07g01430D/BnaA02g08540D/BnaC05g49660D/BnaA03g47910D/BnaAnng22250D/BnaC09g10140D	9
BP	GO:0046174	polyol catabolic process	9/1284	12/25969	3.3e-10	2e-08	BnaA07g00980D/BnaA09g10050D/BnaC02g12100D/BnaC07g01430D/BnaA02g08540D/BnaC05g49660D/BnaA03g47910D/BnaAnng22250D/BnaC09g10140D	BnaA07g00980D/BnaA09g10050D/BnaC02g12100D/BnaC07g01430D/BnaA02g08540D/BnaC05g49660D/BnaA03g47910D/BnaAnng22250D/BnaC09g10140D	9
BP	GO:1901616	organic hydroxy compound catabolic process	9/1284	12/25969	3.3e-10	2e-08	BnaA07g00980D/BnaA09g10050D/BnaC02g12100D/BnaC07g01430D/BnaA02g08540D/BnaC05g49660D/BnaA03g47910D/BnaAnng22250D/BnaC09g10140D	BnaA07g00980D/BnaA09g10050D/BnaC02g12100D/BnaC07g01430D/BnaA02g08540D/BnaC05g49660D/BnaA03g47910D/BnaAnng22250D/BnaC09g10140D	9
BP	GO:0006020	inositol metabolic process	9/1284	22/25969	4.76e-07	2.01e-05	BnaA07g00980D/BnaA09g10050D/BnaC02g12100D/BnaC07g01430D/BnaA02g08540D/BnaC05g49660D/BnaA03g47910D/BnaAnng22250D/BnaC09g10140D	BnaA07g00980D/BnaA09g10050D/BnaC02g12100D/BnaC07g01430D/BnaA02g08540D/BnaC05g49660D/BnaA03g47910D/BnaAnng22250D/BnaC09g10140D	9
BP	GO:0006066	alcohol metabolic process	9/1284	43/25969	0.000211024	0.00364771	BnaA07g00980D/BnaA09g10050D/BnaC02g12100D/BnaC07g01430D/BnaA02g08540D/BnaC05g49660D/BnaA03g47910D/BnaAnng22250D/BnaC09g10140D	BnaA07g00980D/BnaA09g10050D/BnaC02g12100D/BnaC07g01430D/BnaA02g08540D/BnaC05g49660D/BnaA03g47910D/BnaAnng22250D/BnaC09g10140D	9
BP	GO:0007264	small GTPase mediated signal transduction	9/1284	43/25969	0.000211024	0.00364771	BnaA03g55960D/BnaC03g03850D/BnaC09g47050D/BnaC02g00820D/BnaA10g15550D/BnaA10g22480D/BnaC09g38080D/BnaC01g03180D/BnaC09g54770D	BnaA03g55960D/BnaC03g03850D/BnaC09g47050D/BnaC02g00820D/BnaA10g15550D/BnaA10g22480D/BnaC09g38080D/BnaC01g03180D/BnaC09g54770D	9
BP	GO:0019751	polyol metabolic process	9/1284	43/25969	0.000211024	0.00364771	BnaA07g00980D/BnaA09g10050D/BnaC02g12100D/BnaC07g01430D/BnaA02g08540D/BnaC05g49660D/BnaA03g47910D/BnaAnng22250D/BnaC09g10140D	BnaA07g00980D/BnaA09g10050D/BnaC02g12100D/BnaC07g01430D/BnaA02g08540D/BnaC05g49660D/BnaA03g47910D/BnaAnng22250D/BnaC09g10140D	9
BP	GO:1901615	organic hydroxy compound metabolic process	9/1284	50/25969	0.000687294	0.0110883	BnaA07g00980D/BnaA09g10050D/BnaC02g12100D/BnaC07g01430D/BnaA02g08540D/BnaC05g49660D/BnaA03g47910D/BnaAnng22250D/BnaC09g10140D	BnaA07g00980D/BnaA09g10050D/BnaC02g12100D/BnaC07g01430D/BnaA02g08540D/BnaC05g49660D/BnaA03g47910D/BnaAnng22250D/BnaC09g10140D	9
BP	GO:0072350	tricarboxylic acid metabolic process	8/1284	43/25969	0.00107928	0.0168506	BnaC01g18590D/BnaA01g35270D/BnaC05g38590D/BnaA07g24440D/BnaC06g25590D/BnaA05g24610D/BnaC03g63460D/BnaC01g36480D	BnaC01g18590D/BnaA01g35270D/BnaC05g38590D/BnaA07g24440D/BnaC06g25590D/BnaA05g24610D/BnaC03g63460D/BnaC01g36480D	8
BP	GO:0009066	aspartate family amino acid metabolic process	8/1284	44/25969	0.00126273	0.0190987	BnaA03g28400D/BnaC03g33530D/BnaC05g48040D/BnaC04g49480D/BnaA04g25580D/BnaA06g17510D/BnaC04g03400D/BnaCnng72260D	BnaA03g28400D/BnaC03g33530D/BnaC05g48040D/BnaC04g49480D/BnaA04g25580D/BnaA06g17510D/BnaC04g03400D/BnaCnng72260D	8
BP	GO:0006555	methionine metabolic process	6/1284	21/25969	0.000412441	0.00688349	BnaA03g28400D/BnaC03g33530D/BnaC05g48040D/BnaC04g49480D/BnaA04g25580D/BnaC04g03400D	BnaA03g28400D/BnaC03g33530D/BnaC05g48040D/BnaC04g49480D/BnaA04g25580D/BnaC04g03400D	6
Note: 1.These differentially expressed genes were followed to the screening criteria (|log2 (fold change)| > 1, qvalue < 0.05 and FDR< 0.01). 2. GO term with FDR ≤ 0.05 was defined as significantly DEGs enriched GO term.

## Sheet: Down-regulated genes in 4001B
Table S3 Significantly enriched GO terms of down-regulated differentially expressed genes in 4001B
Category	GOID	Description	GeneRatio	BgRatio	pvalue	padj	geneID	geneName	Count
BP	GO:0030001	metal ion transport	12/200	420/25969	0.000109018	0.000780343	BnaC03g60050D/BnaA08g17020D/BnaC03g76940D/BnaA08g02020D/BnaC03g77720D/BnaA08g30510D/BnaA04g08370D/BnaCnng46720D/BnaA03g57410D/BnaC04g30560D/BnaC01g05220D/BnaA01g03850D	BnaC03g60050D/BnaA08g17020D/BnaC03g76940D/BnaA08g02020D/BnaC03g77720D/BnaA08g30510D/BnaA04g08370D/BnaCnng46720D/BnaA03g57410D/BnaC04g30560D/BnaC01g05220D/BnaA01g03850D	12
BP	GO:0045454	cell redox homeostasis	9/200	388/25969	0.00327372	0.0153526	BnaC01g13420D/BnaA03g59800D/BnaC04g19270D/BnaA01g11840D/BnaC09g22760D/BnaA09g20370D/BnaC07g37060D/BnaA03g45080D/BnaA09g40280D	BnaC01g13420D/BnaA03g59800D/BnaC04g19270D/BnaA01g11840D/BnaC09g22760D/BnaA09g20370D/BnaC07g37060D/BnaA03g45080D/BnaA09g40280D	9
BP	GO:0019725	cellular homeostasis	9/200	398/25969	0.00386572	0.0175246	BnaC01g13420D/BnaA03g59800D/BnaC04g19270D/BnaA01g11840D/BnaC09g22760D/BnaA09g20370D/BnaC07g37060D/BnaA03g45080D/BnaA09g40280D	BnaC01g13420D/BnaA03g59800D/BnaC04g19270D/BnaA01g11840D/BnaC09g22760D/BnaA09g20370D/BnaC07g37060D/BnaA03g45080D/BnaA09g40280D	9
BP	GO:0042592	homeostatic process	9/200	489/25969	0.0138973	0.0484625	BnaC01g13420D/BnaA03g59800D/BnaC04g19270D/BnaA01g11840D/BnaC09g22760D/BnaA09g20370D/BnaC07g37060D/BnaA03g45080D/BnaA09g40280D	BnaC01g13420D/BnaA03g59800D/BnaC04g19270D/BnaA01g11840D/BnaC09g22760D/BnaA09g20370D/BnaC07g37060D/BnaA03g45080D/BnaA09g40280D	9
BP	GO:0008037	cell recognition	8/200	118/25969	3.82e-06	5.77e-05	BnaA03g32070D/BnaA07g25970D/BnaA07g25960D/BnaAnng22710D/BnaC03g37350D/BnaC08g42100D/BnaC01g29480D/BnaC08g42090D	BnaA03g32070D/BnaA07g25970D/BnaA07g25960D/BnaAnng22710D/BnaC03g37350D/BnaC08g42100D/BnaC01g29480D/BnaC08g42090D	8
BP	GO:0009856	pollination	8/200	118/25969	3.82e-06	5.77e-05	BnaA03g32070D/BnaA07g25970D/BnaA07g25960D/BnaAnng22710D/BnaC03g37350D/BnaC08g42100D/BnaC01g29480D/BnaC08g42090D	BnaA03g32070D/BnaA07g25970D/BnaA07g25960D/BnaAnng22710D/BnaC03g37350D/BnaC08g42100D/BnaC01g29480D/BnaC08g42090D	8
BP	GO:0009875	pollen-pistil interaction	8/200	118/25969	3.82e-06	5.77e-05	BnaA03g32070D/BnaA07g25970D/BnaA07g25960D/BnaAnng22710D/BnaC03g37350D/BnaC08g42100D/BnaC01g29480D/BnaC08g42090D	BnaA03g32070D/BnaA07g25970D/BnaA07g25960D/BnaAnng22710D/BnaC03g37350D/BnaC08g42100D/BnaC01g29480D/BnaC08g42090D	8
BP	GO:0044706	multi-multicellular organism process	8/200	118/25969	3.82e-06	5.77e-05	BnaA03g32070D/BnaA07g25970D/BnaA07g25960D/BnaAnng22710D/BnaC03g37350D/BnaC08g42100D/BnaC01g29480D/BnaC08g42090D	BnaA03g32070D/BnaA07g25970D/BnaA07g25960D/BnaAnng22710D/BnaC03g37350D/BnaC08g42100D/BnaC01g29480D/BnaC08g42090D	8
BP	GO:0048544	recognition of pollen	8/200	118/25969	3.82e-06	5.77e-05	BnaA03g32070D/BnaA07g25970D/BnaA07g25960D/BnaAnng22710D/BnaC03g37350D/BnaC08g42100D/BnaC01g29480D/BnaC08g42090D	BnaA03g32070D/BnaA07g25970D/BnaA07g25960D/BnaAnng22710D/BnaC03g37350D/BnaC08g42100D/BnaC01g29480D/BnaC08g42090D	8
BP	GO:0051704	multi-organism process	8/200	132/25969	8.76e-06	0.000100387	BnaA03g32070D/BnaA07g25970D/BnaA07g25960D/BnaAnng22710D/BnaC03g37350D/BnaC08g42100D/BnaC01g29480D/BnaC08g42090D	BnaA03g32070D/BnaA07g25970D/BnaA07g25960D/BnaAnng22710D/BnaC03g37350D/BnaC08g42100D/BnaC01g29480D/BnaC08g42090D	8
BP	GO:0000003	reproduction	8/200	135/25969	1.03e-05	0.000100387	BnaA03g32070D/BnaA07g25970D/BnaA07g25960D/BnaAnng22710D/BnaC03g37350D/BnaC08g42100D/BnaC01g29480D/BnaC08g42090D	BnaA03g32070D/BnaA07g25970D/BnaA07g25960D/BnaAnng22710D/BnaC03g37350D/BnaC08g42100D/BnaC01g29480D/BnaC08g42090D	8
BP	GO:0022414	reproductive process	8/200	135/25969	1.03e-05	0.000100387	BnaA03g32070D/BnaA07g25970D/BnaA07g25960D/BnaAnng22710D/BnaC03g37350D/BnaC08g42100D/BnaC01g29480D/BnaC08g42090D	BnaA03g32070D/BnaA07g25970D/BnaA07g25960D/BnaAnng22710D/BnaC03g37350D/BnaC08g42100D/BnaC01g29480D/BnaC08g42090D	8
BP	GO:0044702	single organism reproductive process	8/200	135/25969	1.03e-05	0.000100387	BnaA03g32070D/BnaA07g25970D/BnaA07g25960D/BnaAnng22710D/BnaC03g37350D/BnaC08g42100D/BnaC01g29480D/BnaC08g42090D	BnaA03g32070D/BnaA07g25970D/BnaA07g25960D/BnaAnng22710D/BnaC03g37350D/BnaC08g42100D/BnaC01g29480D/BnaC08g42090D	8
BP	GO:0032501	multicellular organismal process	8/200	204/25969	0.000192418	0.00130844	BnaA03g32070D/BnaA07g25970D/BnaA07g25960D/BnaAnng22710D/BnaC03g37350D/BnaC08g42100D/BnaC01g29480D/BnaC08g42090D	BnaA03g32070D/BnaA07g25970D/BnaA07g25960D/BnaAnng22710D/BnaC03g37350D/BnaC08g42100D/BnaC01g29480D/BnaC08g42090D	8
BP	GO:0000272	polysaccharide catabolic process	5/200	33/25969	5.13e-06	6.98e-05	BnaA03g42940D/BnaC07g34180D/BnaCnng02280D/BnaC01g21190D/BnaA01g17940D	BnaA03g42940D/BnaC07g34180D/BnaCnng02280D/BnaC01g21190D/BnaA01g17940D	5
BP	GO:0016052	carbohydrate catabolic process	5/200	171/25969	0.0105869	0.03789	BnaA03g42940D/BnaC07g34180D/BnaCnng02280D/BnaC01g21190D/BnaA01g17940D	BnaA03g42940D/BnaC07g34180D/BnaCnng02280D/BnaC01g21190D/BnaA01g17940D	5
MF	GO:0016161	beta-amylase activity	5/315	33/40820	5.27e-06	0.000642871	BnaA03g42940D/BnaC07g34180D/BnaCnng02280D/BnaC01g21190D/BnaA01g17940D	BnaA03g42940D/BnaC07g34180D/BnaCnng02280D/BnaC01g21190D/BnaA01g17940D	5
MF	GO:0016160	amylase activity	5/315	39/40820	1.23e-05	0.000750771	BnaA03g42940D/BnaC07g34180D/BnaCnng02280D/BnaC01g21190D/BnaA01g17940D	BnaA03g42940D/BnaC07g34180D/BnaCnng02280D/BnaC01g21190D/BnaA01g17940D	5
BP	GO:0042126	nitrate metabolic process	4/200	11/25969	1.08e-06	4.9e-05	BnaC06g38300D/BnaA07g20840D/BnaC06g20690D/BnaA07g33690D	BnaC06g38300D/BnaA07g20840D/BnaC06g20690D/BnaA07g33690D	4
BP	GO:0042128	nitrate assimilation	4/200	11/25969	1.08e-06	4.9e-05	BnaC06g38300D/BnaA07g20840D/BnaC06g20690D/BnaA07g33690D	BnaC06g38300D/BnaA07g20840D/BnaC06g20690D/BnaA07g33690D	4
BP	GO:2001057	reactive nitrogen species metabolic process	4/200	11/25969	1.08e-06	4.9e-05	BnaC06g38300D/BnaA07g20840D/BnaC06g20690D/BnaA07g33690D	BnaC06g38300D/BnaA07g20840D/BnaC06g20690D/BnaA07g33690D	4
BP	GO:0071941	nitrogen cycle metabolic process	4/200	13/25969	2.31e-06	5.77e-05	BnaC06g38300D/BnaA07g20840D/BnaC06g20690D/BnaA07g33690D	BnaC06g38300D/BnaA07g20840D/BnaC06g20690D/BnaA07g33690D	4
BP	GO:0009415	response to water	4/200	19/25969	1.21e-05	0.000109579	BnaC05g15780D/BnaAnng29030D/BnaA02g36030D/BnaC06g36880D	BnaC05g15780D/BnaAnng29030D/BnaA02g36030D/BnaC06g36880D	4
BP	GO:0001101	response to acid chemical	4/200	28/25969	6.05e-05	0.000483767	BnaC05g15780D/BnaAnng29030D/BnaA02g36030D/BnaC06g36880D	BnaC05g15780D/BnaAnng29030D/BnaA02g36030D/BnaC06g36880D	4
BP	GO:1901700	response to oxygen-containing compound	4/200	28/25969	6.05e-05	0.000483767	BnaC05g15780D/BnaAnng29030D/BnaA02g36030D/BnaC06g36880D	BnaC05g15780D/BnaAnng29030D/BnaA02g36030D/BnaC06g36880D	4
BP	GO:0009628	response to abiotic stimulus	4/200	30/25969	8e-05	0.000604208	BnaC05g15780D/BnaAnng29030D/BnaA02g36030D/BnaC06g36880D	BnaC05g15780D/BnaAnng29030D/BnaA02g36030D/BnaC06g36880D	4
BP	GO:0010035	response to inorganic substance	4/200	42/25969	0.000303875	0.00196795	BnaC05g15780D/BnaAnng29030D/BnaA02g36030D/BnaC06g36880D	BnaC05g15780D/BnaAnng29030D/BnaA02g36030D/BnaC06g36880D	4
MF	GO:0030151	molybdenum ion binding	4/315	23/40820	2.74e-05	0.00111582	BnaC06g38300D/BnaA07g20840D/BnaC06g20690D/BnaA07g33690D	BnaC06g38300D/BnaA07g20840D/BnaC06g20690D/BnaA07g33690D	4
BP	GO:0006597	spermine biosynthetic process	3/200	24/25969	0.000808323	0.00439728	BnaC03g32940D/BnaA03g27900D/BnaAnng36830D	BnaC03g32940D/BnaA03g27900D/BnaAnng36830D	3
BP	GO:0008215	spermine metabolic process	3/200	24/25969	0.000808323	0.00439728	BnaC03g32940D/BnaA03g27900D/BnaAnng36830D	BnaC03g32940D/BnaA03g27900D/BnaAnng36830D	3
BP	GO:0008216	spermidine metabolic process	3/200	24/25969	0.000808323	0.00439728	BnaC03g32940D/BnaA03g27900D/BnaAnng36830D	BnaC03g32940D/BnaA03g27900D/BnaAnng36830D	3
BP	GO:0008295	spermidine biosynthetic process	3/200	24/25969	0.000808323	0.00439728	BnaC03g32940D/BnaA03g27900D/BnaAnng36830D	BnaC03g32940D/BnaA03g27900D/BnaAnng36830D	3
BP	GO:0006595	polyamine metabolic process	3/200	29/25969	0.00141858	0.00689024	BnaC03g32940D/BnaA03g27900D/BnaAnng36830D	BnaC03g32940D/BnaA03g27900D/BnaAnng36830D	3
BP	GO:0006596	polyamine biosynthetic process	3/200	29/25969	0.00141858	0.00689024	BnaC03g32940D/BnaA03g27900D/BnaAnng36830D	BnaC03g32940D/BnaA03g27900D/BnaAnng36830D	3
BP	GO:0097164	ammonium ion metabolic process	3/200	29/25969	0.00141858	0.00689024	BnaC03g32940D/BnaA03g27900D/BnaAnng36830D	BnaC03g32940D/BnaA03g27900D/BnaAnng36830D	3
BP	GO:0009309	amine biosynthetic process	3/200	46/25969	0.0053548	0.0214192	BnaC03g32940D/BnaA03g27900D/BnaAnng36830D	BnaC03g32940D/BnaA03g27900D/BnaAnng36830D	3
BP	GO:0042401	cellular biogenic amine biosynthetic process	3/200	46/25969	0.0053548	0.0214192	BnaC03g32940D/BnaA03g27900D/BnaAnng36830D	BnaC03g32940D/BnaA03g27900D/BnaAnng36830D	3
BP	GO:0071804	cellular potassium ion transport	3/200	46/25969	0.0053548	0.0214192	BnaC03g76940D/BnaA08g30510D/BnaCnng46720D	BnaC03g76940D/BnaA08g30510D/BnaCnng46720D	3
BP	GO:0071805	potassium ion transmembrane transport	3/200	46/25969	0.0053548	0.0214192	BnaC03g76940D/BnaA08g30510D/BnaCnng46720D	BnaC03g76940D/BnaA08g30510D/BnaCnng46720D	3
BP	GO:0006813	potassium ion transport	3/200	53/25969	0.00794534	0.0308733	BnaC03g76940D/BnaA08g30510D/BnaCnng46720D	BnaC03g76940D/BnaA08g30510D/BnaCnng46720D	3
BP	GO:0006576	cellular biogenic amine metabolic process	3/200	58/25969	0.0101765	0.0374055	BnaC03g32940D/BnaA03g27900D/BnaAnng36830D	BnaC03g32940D/BnaA03g27900D/BnaAnng36830D	3
BP	GO:0044106	cellular amine metabolic process	3/200	58/25969	0.0101765	0.0374055	BnaC03g32940D/BnaA03g27900D/BnaAnng36830D	BnaC03g32940D/BnaA03g27900D/BnaAnng36830D	3
MF	GO:0004014	adenosylmethionine decarboxylase activity	3/315	24/40820	0.000816895	0.0249153	BnaC03g32940D/BnaA03g27900D/BnaAnng36830D	BnaC03g32940D/BnaA03g27900D/BnaAnng36830D	3

## Sheet: Up-regulated genes in 4006B
Table S3 Significantly enriched GO terms of up-regulated differentially expressed genes in 4006B
Category	GOID	Description	GeneRatio	BgRatio	pvalue	padj	geneID	geneName	Count
BP	GO:0006511	ubiquitin-dependent protein catabolic process	30/1136	215/25969	2.06e-08	3.11e-06	BnaA02g17610D/BnaC05g01600D/BnaA09g19180D/BnaC09g21280D/BnaA04g01440D/BnaC09g41720D/BnaA10g18210D/BnaCnng61970D/BnaC09g41750D/BnaA10g18230D/BnaC09g41740D/BnaAnng29500D/BnaA10g18220D/BnaA09g38250D/BnaC08g30240D/BnaAnng27830D/BnaA09g38120D/BnaCnng55410D/BnaA07g14790D/BnaA06g14260D/BnaA10g01560D/BnaC06g12710D/BnaC07g22120D/BnaC06g17650D/BnaA10g01570D/BnaC03g77150D/BnaA07g11620D/BnaC08g30270D/BnaA08g…	BnaA02g17610D/BnaC05g01600D/BnaA09g19180D/BnaC09g21280D/BnaA04g01440D/BnaC09g41720D/BnaA10g18210D/BnaCnng61970D/BnaC09g41750D/BnaA10g18230D/BnaC09g41740D/BnaAnng29500D/BnaA10g18220D/BnaA09g38250D/BnaC08g30240D/BnaAnng27830D/BnaA09g38120D/BnaCnng55410D/BnaA07g14790D/BnaA06g14260D/BnaA10g01560D/BnaC06g12710D/BnaC07g22120D/BnaC06g17650D/BnaA10g01570D/BnaC03g77150D/BnaA07g11620D/BnaC08g30270D/BnaA08g…	30
BP	GO:0019941	modification-dependent protein catabolic process	30/1136	215/25969	2.06e-08	3.11e-06	BnaA02g17610D/BnaC05g01600D/BnaA09g19180D/BnaC09g21280D/BnaA04g01440D/BnaC09g41720D/BnaA10g18210D/BnaCnng61970D/BnaC09g41750D/BnaA10g18230D/BnaC09g41740D/BnaAnng29500D/BnaA10g18220D/BnaA09g38250D/BnaC08g30240D/BnaAnng27830D/BnaA09g38120D/BnaCnng55410D/BnaA07g14790D/BnaA06g14260D/BnaA10g01560D/BnaC06g12710D/BnaC07g22120D/BnaC06g17650D/BnaA10g01570D/BnaC03g77150D/BnaA07g11620D/BnaC08g30270D/BnaA08g…	BnaA02g17610D/BnaC05g01600D/BnaA09g19180D/BnaC09g21280D/BnaA04g01440D/BnaC09g41720D/BnaA10g18210D/BnaCnng61970D/BnaC09g41750D/BnaA10g18230D/BnaC09g41740D/BnaAnng29500D/BnaA10g18220D/BnaA09g38250D/BnaC08g30240D/BnaAnng27830D/BnaA09g38120D/BnaCnng55410D/BnaA07g14790D/BnaA06g14260D/BnaA10g01560D/BnaC06g12710D/BnaC07g22120D/BnaC06g17650D/BnaA10g01570D/BnaC03g77150D/BnaA07g11620D/BnaC08g30270D/BnaA08g…	30
BP	GO:0043632	modification-dependent macromolecule catabolic process	30/1136	215/25969	2.06e-08	3.11e-06	BnaA02g17610D/BnaC05g01600D/BnaA09g19180D/BnaC09g21280D/BnaA04g01440D/BnaC09g41720D/BnaA10g18210D/BnaCnng61970D/BnaC09g41750D/BnaA10g18230D/BnaC09g41740D/BnaAnng29500D/BnaA10g18220D/BnaA09g38250D/BnaC08g30240D/BnaAnng27830D/BnaA09g38120D/BnaCnng55410D/BnaA07g14790D/BnaA06g14260D/BnaA10g01560D/BnaC06g12710D/BnaC07g22120D/BnaC06g17650D/BnaA10g01570D/BnaC03g77150D/BnaA07g11620D/BnaC08g30270D/BnaA08g…	BnaA02g17610D/BnaC05g01600D/BnaA09g19180D/BnaC09g21280D/BnaA04g01440D/BnaC09g41720D/BnaA10g18210D/BnaCnng61970D/BnaC09g41750D/BnaA10g18230D/BnaC09g41740D/BnaAnng29500D/BnaA10g18220D/BnaA09g38250D/BnaC08g30240D/BnaAnng27830D/BnaA09g38120D/BnaCnng55410D/BnaA07g14790D/BnaA06g14260D/BnaA10g01560D/BnaC06g12710D/BnaC07g22120D/BnaC06g17650D/BnaA10g01570D/BnaC03g77150D/BnaA07g11620D/BnaC08g30270D/BnaA08g…	30
BP	GO:0044257	cellular protein catabolic process	31/1136	270/25969	1.02e-06	9.28e-05	BnaA02g17610D/BnaC05g01600D/BnaA09g19180D/BnaC09g21280D/BnaA04g01440D/BnaC09g41720D/BnaA10g18210D/BnaCnng61970D/BnaC09g41750D/BnaA10g18230D/BnaC09g41740D/BnaAnng29500D/BnaA10g18220D/BnaA09g38250D/BnaC08g30240D/BnaAnng27830D/BnaA09g38120D/BnaCnng55410D/BnaA07g14790D/BnaA06g14260D/BnaA10g01560D/BnaC06g12710D/BnaC07g22120D/BnaC06g17650D/BnaA10g01570D/BnaC03g77150D/BnaA07g11620D/BnaA09g08040D/BnaC08g…	BnaA02g17610D/BnaC05g01600D/BnaA09g19180D/BnaC09g21280D/BnaA04g01440D/BnaC09g41720D/BnaA10g18210D/BnaCnng61970D/BnaC09g41750D/BnaA10g18230D/BnaC09g41740D/BnaAnng29500D/BnaA10g18220D/BnaA09g38250D/BnaC08g30240D/BnaAnng27830D/BnaA09g38120D/BnaCnng55410D/BnaA07g14790D/BnaA06g14260D/BnaA10g01560D/BnaC06g12710D/BnaC07g22120D/BnaC06g17650D/BnaA10g01570D/BnaC03g77150D/BnaA07g11620D/BnaA09g08040D/BnaC08g…	31
BP	GO:0051603	proteolysis involved in cellular protein catabolic process	31/1136	270/25969	1.02e-06	9.28e-05	BnaA02g17610D/BnaC05g01600D/BnaA09g19180D/BnaC09g21280D/BnaA04g01440D/BnaC09g41720D/BnaA10g18210D/BnaCnng61970D/BnaC09g41750D/BnaA10g18230D/BnaC09g41740D/BnaAnng29500D/BnaA10g18220D/BnaA09g38250D/BnaC08g30240D/BnaAnng27830D/BnaA09g38120D/BnaCnng55410D/BnaA07g14790D/BnaA06g14260D/BnaA10g01560D/BnaC06g12710D/BnaC07g22120D/BnaC06g17650D/BnaA10g01570D/BnaC03g77150D/BnaA07g11620D/BnaA09g08040D/BnaC08g…	BnaA02g17610D/BnaC05g01600D/BnaA09g19180D/BnaC09g21280D/BnaA04g01440D/BnaC09g41720D/BnaA10g18210D/BnaCnng61970D/BnaC09g41750D/BnaA10g18230D/BnaC09g41740D/BnaAnng29500D/BnaA10g18220D/BnaA09g38250D/BnaC08g30240D/BnaAnng27830D/BnaA09g38120D/BnaCnng55410D/BnaA07g14790D/BnaA06g14260D/BnaA10g01560D/BnaC06g12710D/BnaC07g22120D/BnaC06g17650D/BnaA10g01570D/BnaC03g77150D/BnaA07g11620D/BnaA09g08040D/BnaC08g…	31
BP	GO:0044723	single-organism carbohydrate metabolic process	45/1136	481/25969	1.56e-06	0.000114162	BnaA07g00980D/BnaA02g11230D/BnaAnng22210D/BnaA10g17950D/BnaC07g17610D/BnaA01g31470D/BnaA03g58390D/BnaA09g42760D/BnaC07g01430D/BnaC05g28920D/BnaA06g36370D/BnaC03g36760D/BnaC09g27860D/BnaC07g50180D/BnaC08g35240D/BnaA03g04090D/BnaC05g02930D/BnaC05g43660D/BnaA05g37390D/BnaC09g25400D/BnaA05g16350D/BnaA02g01340D/BnaA08g16020D/BnaA02g03580D/BnaA10g03060D/BnaC03g61050D/BnaCnng13230D/BnaC03g05680D/BnaCnng…	BnaA07g00980D/BnaA02g11230D/BnaAnng22210D/BnaA10g17950D/BnaC07g17610D/BnaA01g31470D/BnaA03g58390D/BnaA09g42760D/BnaC07g01430D/BnaC05g28920D/BnaA06g36370D/BnaC03g36760D/BnaC09g27860D/BnaC07g50180D/BnaC08g35240D/BnaA03g04090D/BnaC05g02930D/BnaC05g43660D/BnaA05g37390D/BnaC09g25400D/BnaA05g16350D/BnaA02g01340D/BnaA08g16020D/BnaA02g03580D/BnaA10g03060D/BnaC03g61050D/BnaCnng13230D/BnaC03g05680D/BnaCnng…	45
BP	GO:0044265	cellular macromolecule catabolic process	33/1136	305/25969	1.76e-06	0.000114162	BnaA02g17610D/BnaC05g01600D/BnaA09g19180D/BnaC09g21280D/BnaA04g01440D/BnaC09g41720D/BnaA10g18210D/BnaCnng61970D/BnaC09g41750D/BnaA10g18230D/BnaC09g41740D/BnaAnng29500D/BnaA10g18220D/BnaA09g38250D/BnaC08g30240D/BnaCnng63000D/BnaAnng27830D/BnaA09g38120D/BnaCnng55410D/BnaA08g27050D/BnaA07g14790D/BnaA06g14260D/BnaA10g01560D/BnaC06g12710D/BnaC07g22120D/BnaC06g17650D/BnaA10g01570D/BnaC03g77150D/BnaA07g…	BnaA02g17610D/BnaC05g01600D/BnaA09g19180D/BnaC09g21280D/BnaA04g01440D/BnaC09g41720D/BnaA10g18210D/BnaCnng61970D/BnaC09g41750D/BnaA10g18230D/BnaC09g41740D/BnaAnng29500D/BnaA10g18220D/BnaA09g38250D/BnaC08g30240D/BnaCnng63000D/BnaAnng27830D/BnaA09g38120D/BnaCnng55410D/BnaA08g27050D/BnaA07g14790D/BnaA06g14260D/BnaA10g01560D/BnaC06g12710D/BnaC07g22120D/BnaC06g17650D/BnaA10g01570D/BnaC03g77150D/BnaA07g…	33
BP	GO:0030163	protein catabolic process	31/1136	279/25969	2.06e-06	0.000116671	BnaA02g17610D/BnaC05g01600D/BnaA09g19180D/BnaC09g21280D/BnaA04g01440D/BnaC09g41720D/BnaA10g18210D/BnaCnng61970D/BnaC09g41750D/BnaA10g18230D/BnaC09g41740D/BnaAnng29500D/BnaA10g18220D/BnaA09g38250D/BnaC08g30240D/BnaAnng27830D/BnaA09g38120D/BnaCnng55410D/BnaA07g14790D/BnaA06g14260D/BnaA10g01560D/BnaC06g12710D/BnaC07g22120D/BnaC06g17650D/BnaA10g01570D/BnaC03g77150D/BnaA07g11620D/BnaA09g08040D/BnaC08g…	BnaA02g17610D/BnaC05g01600D/BnaA09g19180D/BnaC09g21280D/BnaA04g01440D/BnaC09g41720D/BnaA10g18210D/BnaCnng61970D/BnaC09g41750D/BnaA10g18230D/BnaC09g41740D/BnaAnng29500D/BnaA10g18220D/BnaA09g38250D/BnaC08g30240D/BnaAnng27830D/BnaA09g38120D/BnaCnng55410D/BnaA07g14790D/BnaA06g14260D/BnaA10g01560D/BnaC06g12710D/BnaC07g22120D/BnaC06g17650D/BnaA10g01570D/BnaC03g77150D/BnaA07g11620D/BnaA09g08040D/BnaC08g…	31
BP	GO:0006020	inositol metabolic process	7/1136	22/25969	2.88e-05	0.00144827	BnaA07g00980D/BnaA09g42760D/BnaC07g01430D/BnaC08g35240D/BnaA09g10050D/BnaC09g10140D/BnaA03g47910D	BnaA07g00980D/BnaA09g42760D/BnaC07g01430D/BnaC08g35240D/BnaA09g10050D/BnaC09g10140D/BnaA03g47910D	7
BP	GO:0010498	proteasomal protein catabolic process	6/1136	18/25969	8.16e-05	0.00265764	BnaC09g41720D/BnaA10g18210D/BnaC09g41750D/BnaA10g18230D/BnaC09g41740D/BnaA10g18220D	BnaC09g41720D/BnaA10g18210D/BnaC09g41750D/BnaA10g18230D/BnaC09g41740D/BnaA10g18220D	6
BP	GO:0043161	proteasome-mediated ubiquitin-dependent protein catabolic process	6/1136	18/25969	8.16e-05	0.00265764	BnaC09g41720D/BnaA10g18210D/BnaC09g41750D/BnaA10g18230D/BnaC09g41740D/BnaA10g18220D	BnaC09g41720D/BnaA10g18210D/BnaC09g41750D/BnaA10g18230D/BnaC09g41740D/BnaA10g18220D	6
BP	GO:0019310	inositol catabolic process	5/1136	12/25969	9.72e-05	0.00265764	BnaA07g00980D/BnaC07g01430D/BnaA09g10050D/BnaC09g10140D/BnaA03g47910D	BnaA07g00980D/BnaC07g01430D/BnaA09g10050D/BnaC09g10140D/BnaA03g47910D	5
BP	GO:0044275	cellular carbohydrate catabolic process	5/1136	12/25969	9.72e-05	0.00265764	BnaA07g00980D/BnaC07g01430D/BnaA09g10050D/BnaC09g10140D/BnaA03g47910D	BnaA07g00980D/BnaC07g01430D/BnaA09g10050D/BnaC09g10140D/BnaA03g47910D	5
BP	GO:0046164	alcohol catabolic process	5/1136	12/25969	9.72e-05	0.00265764	BnaA07g00980D/BnaC07g01430D/BnaA09g10050D/BnaC09g10140D/BnaA03g47910D	BnaA07g00980D/BnaC07g01430D/BnaA09g10050D/BnaC09g10140D/BnaA03g47910D	5
BP	GO:0046174	polyol catabolic process	5/1136	12/25969	9.72e-05	0.00265764	BnaA07g00980D/BnaC07g01430D/BnaA09g10050D/BnaC09g10140D/BnaA03g47910D	BnaA07g00980D/BnaC07g01430D/BnaA09g10050D/BnaC09g10140D/BnaA03g47910D	5
BP	GO:1901616	organic hydroxy compound catabolic process	5/1136	12/25969	9.72e-05	0.00265764	BnaA07g00980D/BnaC07g01430D/BnaA09g10050D/BnaC09g10140D/BnaA03g47910D	BnaA07g00980D/BnaC07g01430D/BnaA09g10050D/BnaC09g10140D/BnaA03g47910D	5
BP	GO:0009057	macromolecule catabolic process	35/1136	403/25969	9.97e-05	0.00265764	BnaA02g17610D/BnaC05g01600D/BnaA09g19180D/BnaC09g21280D/BnaA04g01440D/BnaC09g41720D/BnaA10g18210D/BnaCnng61970D/BnaC09g41750D/BnaA10g18230D/BnaC09g41740D/BnaAnng29500D/BnaA10g18220D/BnaA09g38250D/BnaC08g30240D/BnaCnng63000D/BnaAnng27830D/BnaA09g38120D/BnaCnng55410D/BnaA08g27050D/BnaC03g24290D/BnaA07g14790D/BnaA06g14260D/BnaA10g01560D/BnaC06g12710D/BnaC07g22120D/BnaC06g17650D/BnaA10g01570D/BnaC03g…	BnaA02g17610D/BnaC05g01600D/BnaA09g19180D/BnaC09g21280D/BnaA04g01440D/BnaC09g41720D/BnaA10g18210D/BnaCnng61970D/BnaC09g41750D/BnaA10g18230D/BnaC09g41740D/BnaAnng29500D/BnaA10g18220D/BnaA09g38250D/BnaC08g30240D/BnaCnng63000D/BnaAnng27830D/BnaA09g38120D/BnaCnng55410D/BnaA08g27050D/BnaC03g24290D/BnaA07g14790D/BnaA06g14260D/BnaA10g01560D/BnaC06g12710D/BnaC07g22120D/BnaC06g17650D/BnaA10g01570D/BnaC03g…	35
BP	GO:0008610	lipid biosynthetic process	32/1136	396/25969	0.000683535	0.0169844	BnaAnng37370D/BnaC02g28510D/BnaA10g11680D/BnaA07g23630D/BnaC04g39890D/BnaCnng19590D/BnaCnng17080D/BnaA02g35570D/BnaC09g53330D/BnaC02g20600D/BnaC07g32730D/BnaC02g38930D/BnaA02g08090D/BnaA04g16560D/BnaA02g30560D/BnaC02g11200D/BnaA02g21580D/BnaA02g21480D/BnaA03g41660D/BnaCnng66570D/BnaA09g42760D/BnaA09g21330D/BnaCnng45000D/BnaC08g35240D/BnaC04g37010D/BnaA10g11230D/BnaA06g04280D/BnaA01g12440D/BnaC03g…	BnaAnng37370D/BnaC02g28510D/BnaA10g11680D/BnaA07g23630D/BnaC04g39890D/BnaCnng19590D/BnaCnng17080D/BnaA02g35570D/BnaC09g53330D/BnaC02g20600D/BnaC07g32730D/BnaC02g38930D/BnaA02g08090D/BnaA04g16560D/BnaA02g30560D/BnaC02g11200D/BnaA02g21580D/BnaA02g21480D/BnaA03g41660D/BnaCnng66570D/BnaA09g42760D/BnaA09g21330D/BnaCnng45000D/BnaC08g35240D/BnaC04g37010D/BnaA10g11230D/BnaA06g04280D/BnaA01g12440D/BnaC03g…	32
BP	GO:0044262	cellular carbohydrate metabolic process	31/1136	381/25969	0.000734572	0.0169844	BnaA07g00980D/BnaA02g11230D/BnaAnng22210D/BnaA10g17950D/BnaC07g17610D/BnaA03g58390D/BnaA09g42760D/BnaC07g01430D/BnaC05g28920D/BnaA06g36370D/BnaC09g27860D/BnaC07g50180D/BnaC08g35240D/BnaC05g02930D/BnaC05g43660D/BnaA07g05150D/BnaC09g25400D/BnaA05g16350D/BnaA02g03580D/BnaA10g03060D/BnaA09g10050D/BnaA10g07960D/BnaC09g10140D/BnaA10g11500D/BnaA03g47910D/BnaC01g14030D/BnaA01g12320D/BnaC03g27900D/BnaC07g…	BnaA07g00980D/BnaA02g11230D/BnaAnng22210D/BnaA10g17950D/BnaC07g17610D/BnaA03g58390D/BnaA09g42760D/BnaC07g01430D/BnaC05g28920D/BnaA06g36370D/BnaC09g27860D/BnaC07g50180D/BnaC08g35240D/BnaC05g02930D/BnaC05g43660D/BnaA07g05150D/BnaC09g25400D/BnaA05g16350D/BnaA02g03580D/BnaA10g03060D/BnaA09g10050D/BnaA10g07960D/BnaC09g10140D/BnaA10g11500D/BnaA03g47910D/BnaC01g14030D/BnaA01g12320D/BnaC03g27900D/BnaC07g…	31
BP	GO:0003333	amino acid transmembrane transport	8/1136	47/25969	0.000899835	0.0169844	BnaA05g25770D/BnaC05g39680D/BnaC07g48770D/BnaA06g35110D/BnaA03g01440D/BnaC03g64380D/BnaC03g01740D/BnaA08g09810D	BnaA05g25770D/BnaC05g39680D/BnaC07g48770D/BnaA06g35110D/BnaA03g01440D/BnaC03g64380D/BnaC03g01740D/BnaA08g09810D	8
BP	GO:0006865	amino acid transport	8/1136	47/25969	0.000899835	0.0169844	BnaA05g25770D/BnaC05g39680D/BnaC07g48770D/BnaA06g35110D/BnaA03g01440D/BnaC03g64380D/BnaC03g01740D/BnaA08g09810D	BnaA05g25770D/BnaC05g39680D/BnaC07g48770D/BnaA06g35110D/BnaA03g01440D/BnaC03g64380D/BnaC03g01740D/BnaA08g09810D	8
BP	GO:0098656	anion transmembrane transport	8/1136	47/25969	0.000899835	0.0169844	BnaA05g25770D/BnaC05g39680D/BnaC07g48770D/BnaA06g35110D/BnaA03g01440D/BnaC03g64380D/BnaC03g01740D/BnaA08g09810D	BnaA05g25770D/BnaC05g39680D/BnaC07g48770D/BnaA06g35110D/BnaA03g01440D/BnaC03g64380D/BnaC03g01740D/BnaA08g09810D	8
BP	GO:1903825	organic acid transmembrane transport	8/1136	47/25969	0.000899835	0.0169844	BnaA05g25770D/BnaC05g39680D/BnaC07g48770D/BnaA06g35110D/BnaA03g01440D/BnaC03g64380D/BnaC03g01740D/BnaA08g09810D	BnaA05g25770D/BnaC05g39680D/BnaC07g48770D/BnaA06g35110D/BnaA03g01440D/BnaC03g64380D/BnaC03g01740D/BnaA08g09810D	8
BP	GO:1905039	carboxylic acid transmembrane transport	8/1136	47/25969	0.000899835	0.0169844	BnaA05g25770D/BnaC05g39680D/BnaC07g48770D/BnaA06g35110D/BnaA03g01440D/BnaC03g64380D/BnaC03g01740D/BnaA08g09810D	BnaA05g25770D/BnaC05g39680D/BnaC07g48770D/BnaA06g35110D/BnaA03g01440D/BnaC03g64380D/BnaC03g01740D/BnaA08g09810D	8
BP	GO:0016051	carbohydrate biosynthetic process	23/1136	257/25969	0.000976317	0.0176909	BnaA02g11230D/BnaAnng22210D/BnaA10g17950D/BnaC07g17610D/BnaA03g58390D/BnaA09g42760D/BnaC05g28920D/BnaA06g36370D/BnaC09g27860D/BnaC07g50180D/BnaC08g35240D/BnaC05g43660D/BnaC09g25400D/BnaA05g16350D/BnaA02g03580D/BnaCnng13230D/BnaA10g07960D/BnaA06g24600D/BnaC01g14030D/BnaA01g12320D/BnaC03g27900D/BnaC07g37370D/BnaAnng35430D	BnaA02g11230D/BnaAnng22210D/BnaA10g17950D/BnaC07g17610D/BnaA03g58390D/BnaA09g42760D/BnaC05g28920D/BnaA06g36370D/BnaC09g27860D/BnaC07g50180D/BnaC08g35240D/BnaC05g43660D/BnaC09g25400D/BnaA05g16350D/BnaA02g03580D/BnaCnng13230D/BnaA10g07960D/BnaA06g24600D/BnaC01g14030D/BnaA01g12320D/BnaC03g27900D/BnaC07g37370D/BnaAnng35430D	23
BP	GO:0006289	nucleotide-excision repair	6/1136	28/25969	0.00113762	0.0198208	BnaC09g41720D/BnaA10g18210D/BnaC09g41750D/BnaA10g18230D/BnaC09g41740D/BnaA10g18220D	BnaC09g41720D/BnaA10g18210D/BnaC09g41750D/BnaA10g18230D/BnaC09g41740D/BnaA10g18220D	6
BP	GO:0034637	cellular carbohydrate biosynthetic process	21/1136	232/25969	0.00137765	0.0231139	BnaA02g11230D/BnaAnng22210D/BnaA10g17950D/BnaC07g17610D/BnaA03g58390D/BnaA09g42760D/BnaC05g28920D/BnaA06g36370D/BnaC09g27860D/BnaC07g50180D/BnaC08g35240D/BnaC05g43660D/BnaC09g25400D/BnaA05g16350D/BnaA02g03580D/BnaA10g07960D/BnaC01g14030D/BnaA01g12320D/BnaC03g27900D/BnaC07g37370D/BnaAnng35430D	BnaA02g11230D/BnaAnng22210D/BnaA10g17950D/BnaC07g17610D/BnaA03g58390D/BnaA09g42760D/BnaC05g28920D/BnaA06g36370D/BnaC09g27860D/BnaC07g50180D/BnaC08g35240D/BnaC05g43660D/BnaC09g25400D/BnaA05g16350D/BnaA02g03580D/BnaA10g07960D/BnaC01g14030D/BnaA01g12320D/BnaC03g27900D/BnaC07g37370D/BnaAnng35430D	21
BP	GO:0006555	methionine metabolic process	5/1136	21/25969	0.00179759	0.0290824	BnaC04g03400D/BnaA04g25580D/BnaC03g33530D/BnaC05g48040D/BnaC04g49480D	BnaC04g03400D/BnaA04g25580D/BnaC03g33530D/BnaC05g48040D/BnaC04g49480D	5
BP	GO:0006367	transcription initiation from RNA polymerase II promoter	7/1136	42/25969	0.00212175	0.0331432	BnaA09g20810D/BnaC09g53830D/BnaC08g23580D/BnaA06g13960D/BnaA10g12130D/BnaCnng57200D/BnaA09g32740D	BnaA09g20810D/BnaC09g53830D/BnaC08g23580D/BnaA06g13960D/BnaA10g12130D/BnaCnng57200D/BnaA09g32740D	7
BP	GO:0006066	alcohol metabolic process	7/1136	43/25969	0.00244015	0.0334966	BnaA07g00980D/BnaA09g42760D/BnaC07g01430D/BnaC08g35240D/BnaA09g10050D/BnaC09g10140D/BnaA03g47910D	BnaA07g00980D/BnaA09g42760D/BnaC07g01430D/BnaC08g35240D/BnaA09g10050D/BnaC09g10140D/BnaA03g47910D	7
BP	GO:0007264	small GTPase mediated signal transduction	7/1136	43/25969	0.00244015	0.0334966	BnaC03g03850D/BnaA10g22480D/BnaC09g47050D/BnaA09g38140D/BnaA10g15550D/BnaA09g38180D/BnaC09g38080D	BnaC03g03850D/BnaA10g22480D/BnaC09g47050D/BnaA09g38140D/BnaA10g15550D/BnaA09g38180D/BnaC09g38080D	7
BP	GO:0019751	polyol metabolic process	7/1136	43/25969	0.00244015	0.0334966	BnaA07g00980D/BnaA09g42760D/BnaC07g01430D/BnaC08g35240D/BnaA09g10050D/BnaC09g10140D/BnaA03g47910D	BnaA07g00980D/BnaA09g42760D/BnaC07g01430D/BnaC08g35240D/BnaA09g10050D/BnaC09g10140D/BnaA03g47910D	7
BP	GO:0072350	tricarboxylic acid metabolic process	7/1136	43/25969	0.00244015	0.0334966	BnaC01g18590D/BnaA01g35270D/BnaC05g38590D/BnaC03g63460D/BnaA07g24440D/BnaC06g25590D/BnaA05g24610D	BnaC01g18590D/BnaA01g35270D/BnaC05g38590D/BnaC03g63460D/BnaA07g24440D/BnaC06g25590D/BnaA05g24610D	7
BP	GO:0009309	amine biosynthetic process	7/1136	46/25969	0.0036186	0.046835	BnaA10g18360D/BnaA03g05780D/BnaC09g41900D/BnaC03g07500D/BnaC01g18590D/BnaA01g35270D/BnaC03g63460D	BnaA10g18360D/BnaA03g05780D/BnaC09g41900D/BnaC03g07500D/BnaC01g18590D/BnaA01g35270D/BnaC03g63460D	7
BP	GO:0042401	cellular biogenic amine biosynthetic process	7/1136	46/25969	0.0036186	0.046835	BnaA10g18360D/BnaA03g05780D/BnaC09g41900D/BnaC03g07500D/BnaC01g18590D/BnaA01g35270D/BnaC03g63460D	BnaA10g18360D/BnaA03g05780D/BnaC09g41900D/BnaC03g07500D/BnaC01g18590D/BnaA01g35270D/BnaC03g63460D	7
BP	GO:0035556	intracellular signal transduction	21/1136	253/25969	0.00389923	0.0490654	BnaC03g22790D/BnaA06g22370D/BnaC03g51340D/BnaC01g42890D/BnaCnng67000D/BnaC03g03850D/BnaA10g22480D/BnaC09g47050D/BnaA09g36380D/BnaA02g30670D/BnaA09g40030D/BnaAnng26230D/BnaC08g32380D/BnaA09g38140D/BnaA10g15550D/BnaC08g14280D/BnaA09g38180D/BnaC09g38080D/BnaC03g23280D/BnaA03g19150D/BnaC02g38960D	BnaC03g22790D/BnaA06g22370D/BnaC03g51340D/BnaC01g42890D/BnaCnng67000D/BnaC03g03850D/BnaA10g22480D/BnaC09g47050D/BnaA09g36380D/BnaA02g30670D/BnaA09g40030D/BnaAnng26230D/BnaC08g32380D/BnaA09g38140D/BnaA10g15550D/BnaC08g14280D/BnaA09g38180D/BnaC09g38080D/BnaC03g23280D/BnaA03g19150D/BnaC02g38960D	21
CC	GO:0005811	lipid particle	22/433	52/9315	2.11e-16	9.61e-15	BnaA10g23970D/BnaCnng60890D/BnaA03g02140D/BnaC03g03140D/BnaA03g02110D/BnaA03g40390D/BnaC07g31360D/BnaA10g23960D/BnaC03g03170D/BnaCnng36380D/BnaA10g30190D/BnaA03g02100D/BnaA10g23950D/BnaAnng13740D/BnaC03g03150D/BnaA08g22860D/BnaA10g30180D/BnaC09g47930D/BnaCnng36370D/BnaAnng06430D/BnaA04g15210D/BnaC04g38160D	BnaA10g23970D/BnaCnng60890D/BnaA03g02140D/BnaC03g03140D/BnaA03g02110D/BnaA03g40390D/BnaC07g31360D/BnaA10g23960D/BnaC03g03170D/BnaCnng36380D/BnaA10g30190D/BnaA03g02100D/BnaA10g23950D/BnaAnng13740D/BnaC03g03150D/BnaA08g22860D/BnaA10g30180D/BnaC09g47930D/BnaCnng36370D/BnaAnng06430D/BnaA04g15210D/BnaC04g38160D	22
CC	GO:0012511	monolayer-surrounded lipid storage body	22/433	52/9315	2.11e-16	9.61e-15	BnaA10g23970D/BnaCnng60890D/BnaA03g02140D/BnaC03g03140D/BnaA03g02110D/BnaA03g40390D/BnaC07g31360D/BnaA10g23960D/BnaC03g03170D/BnaCnng36380D/BnaA10g30190D/BnaA03g02100D/BnaA10g23950D/BnaAnng13740D/BnaC03g03150D/BnaA08g22860D/BnaA10g30180D/BnaC09g47930D/BnaCnng36370D/BnaAnng06430D/BnaA04g15210D/BnaC04g38160D	BnaA10g23970D/BnaCnng60890D/BnaA03g02140D/BnaC03g03140D/BnaA03g02110D/BnaA03g40390D/BnaC07g31360D/BnaA10g23960D/BnaC03g03170D/BnaCnng36380D/BnaA10g30190D/BnaA03g02100D/BnaA10g23950D/BnaAnng13740D/BnaC03g03150D/BnaA08g22860D/BnaA10g30180D/BnaC09g47930D/BnaCnng36370D/BnaAnng06430D/BnaA04g15210D/BnaC04g38160D	22
CC	GO:0005674	transcription factor TFIIF complex	4/433	10/9315	0.000773041	0.0234489	BnaC08g23580D/BnaA06g13960D/BnaCnng57200D/BnaA09g32740D	BnaC08g23580D/BnaA06g13960D/BnaCnng57200D/BnaA09g32740D	4
MF	GO:0005092	GDP-dissociation inhibitor activity	14/1858	43/40820	3.52e-09	1.05e-06	BnaC03g03850D/BnaA10g22480D/BnaC09g47050D/BnaA09g13250D/BnaC09g13520D/BnaA09g10480D/BnaA08g24940D/BnaA03g60520D/BnaC08g41570D/BnaA09g38140D/BnaC09g10720D/BnaC05g49450D/BnaA09g38180D/BnaC04g19820D	BnaC03g03850D/BnaA10g22480D/BnaC09g47050D/BnaA09g13250D/BnaC09g13520D/BnaA09g10480D/BnaA08g24940D/BnaA03g60520D/BnaC08g41570D/BnaA09g38140D/BnaC09g10720D/BnaC05g49450D/BnaA09g38180D/BnaC04g19820D	14
MF	GO:0005094	Rho GDP-dissociation inhibitor activity	9/1858	17/40820	1.44e-08	2.14e-06	BnaA09g13250D/BnaC09g13520D/BnaA09g10480D/BnaA08g24940D/BnaA03g60520D/BnaC08g41570D/BnaC09g10720D/BnaC05g49450D/BnaC04g19820D	BnaA09g13250D/BnaC09g13520D/BnaA09g10480D/BnaA08g24940D/BnaA03g60520D/BnaC08g41570D/BnaC09g10720D/BnaC05g49450D/BnaC04g19820D	9
MF	GO:0004650	polygalacturonase activity	29/1858	215/40820	1.84e-07	1.83e-05	BnaC05g46700D/BnaA05g32060D/BnaC02g38360D/BnaC01g39610D/BnaC04g49340D/BnaC04g56090D/BnaC05g01430D/BnaC07g49180D/BnaA04g09710D/BnaA05g29810D/BnaA06g30420D/BnaA08g18330D/BnaA08g18320D/BnaA10g01390D/BnaC03g35500D/BnaC01g39620D/BnaCnng71300D/BnaC03g58660D/BnaA05g29830D/BnaC05g44150D/BnaCnng73190D/BnaC07g45750D/BnaC05g44170D/BnaA03g15300D/BnaC03g18480D/BnaC03g58650D/BnaA05g29820D/BnaAnng08200D/BnaC03g…	BnaC05g46700D/BnaA05g32060D/BnaC02g38360D/BnaC01g39610D/BnaC04g49340D/BnaC04g56090D/BnaC05g01430D/BnaC07g49180D/BnaA04g09710D/BnaA05g29810D/BnaA06g30420D/BnaA08g18330D/BnaA08g18320D/BnaA10g01390D/BnaC03g35500D/BnaC01g39620D/BnaCnng71300D/BnaC03g58660D/BnaA05g29830D/BnaC05g44150D/BnaCnng73190D/BnaC07g45750D/BnaC05g44170D/BnaA03g15300D/BnaC03g18480D/BnaC03g58650D/BnaA05g29820D/BnaAnng08200D/BnaC03g…	29
MF	GO:0016765	transferase activity, transferring alkyl or aryl (other than methyl) groups	18/1858	112/40820	3.11e-06	0.000231938	BnaC07g50260D/BnaC01g15470D/BnaC05g17710D/BnaC02g10520D/BnaCnng18150D/BnaC09g35800D/BnaA01g13340D/BnaA09g30660D/BnaC08g15070D/BnaA06g07340D/BnaC01g18590D/BnaA01g35270D/BnaC09g35760D/BnaA03g46160D/BnaA10g13290D/BnaA02g07450D/BnaC03g63460D/BnaA10g13280D	BnaC07g50260D/BnaC01g15470D/BnaC05g17710D/BnaC02g10520D/BnaCnng18150D/BnaC09g35800D/BnaA01g13340D/BnaA09g30660D/BnaC08g15070D/BnaA06g07340D/BnaC01g18590D/BnaA01g35270D/BnaC09g35760D/BnaA03g46160D/BnaA10g13290D/BnaA02g07450D/BnaC03g63460D/BnaA10g13280D	18
MF	GO:0016791	phosphatase activity	22/1858	170/40820	1.05e-05	0.000623016	BnaC03g46270D/BnaC03g46310D/BnaA07g01870D/BnaA03g59200D/BnaC07g51090D/BnaC09g09650D/BnaA08g15210D/BnaC03g61960D/BnaA09g09490D/BnaC04g31430D/BnaA07g15780D/BnaC06g14110D/BnaC01g16730D/BnaCnng74060D/BnaC05g50000D/BnaC07g49450D/BnaA01g03730D/BnaC08g37550D/BnaA04g09220D/BnaA06g29090D/BnaC03g46380D/BnaC08g17490D	BnaC03g46270D/BnaC03g46310D/BnaA07g01870D/BnaA03g59200D/BnaC07g51090D/BnaC09g09650D/BnaA08g15210D/BnaC03g61960D/BnaA09g09490D/BnaC04g31430D/BnaA07g15780D/BnaC06g14110D/BnaC01g16730D/BnaCnng74060D/BnaC05g50000D/BnaC07g49450D/BnaA01g03730D/BnaC08g37550D/BnaA04g09220D/BnaA06g29090D/BnaC03g46380D/BnaC08g17490D	22
MF	GO:0016872	intramolecular lyase activity	8/1858	28/40820	2.49e-05	0.00108522	BnaCnng45660D/BnaA07g37900D/BnaA09g42760D/BnaA10g25120D/BnaA09g34840D/BnaA09g55750D/BnaC08g35240D/BnaC07g45760D	BnaCnng45660D/BnaA07g37900D/BnaA09g42760D/BnaA10g25120D/BnaA09g34840D/BnaA09g55750D/BnaC08g35240D/BnaC07g45760D	8
MF	GO:0016831	carboxy-lyase activity	19/1858	142/40820	2.55e-05	0.00108522	BnaA10g18360D/BnaAnng27540D/BnaA03g05780D/BnaC09g53330D/BnaC09g41900D/BnaC03g07500D/BnaC05g35750D/BnaA01g27830D/BnaC09g40620D/BnaC09g51700D/BnaC05g38590D/BnaA10g11230D/BnaA09g15450D/BnaCnng13230D/BnaA07g24440D/BnaC06g25590D/BnaA05g24610D/BnaA06g24600D/BnaA05g22490D	BnaA10g18360D/BnaAnng27540D/BnaA03g05780D/BnaC09g53330D/BnaC09g41900D/BnaC03g07500D/BnaC05g35750D/BnaA01g27830D/BnaC09g40620D/BnaC09g51700D/BnaC05g38590D/BnaA10g11230D/BnaA09g15450D/BnaCnng13230D/BnaA07g24440D/BnaC06g25590D/BnaA05g24610D/BnaA06g24600D/BnaA05g22490D	19
MF	GO:0003993	acid phosphatase activity	14/1858	89/40820	4.83e-05	0.00179839	BnaC03g46270D/BnaC03g46310D/BnaA07g01870D/BnaA03g59200D/BnaC07g51090D/BnaC09g09650D/BnaA08g15210D/BnaC03g61960D/BnaA09g09490D/BnaA07g15780D/BnaC06g14110D/BnaC01g16730D/BnaCnng74060D/BnaC03g46380D	BnaC03g46270D/BnaC03g46310D/BnaA07g01870D/BnaA03g59200D/BnaC07g51090D/BnaC09g09650D/BnaA08g15210D/BnaC03g61960D/BnaA09g09490D/BnaA07g15780D/BnaC06g14110D/BnaC01g16730D/BnaCnng74060D/BnaC03g46380D	14
MF	GO:0031625	ubiquitin protein ligase binding	8/1858	32/40820	7.16e-05	0.00213442	BnaC05g01600D/BnaA07g14790D/BnaA10g01560D/BnaC06g12710D/BnaA10g01570D/BnaC03g77150D/BnaA08g11670D/BnaC08g45900D	BnaC05g01600D/BnaA07g14790D/BnaA10g01560D/BnaC06g12710D/BnaA10g01570D/BnaC03g77150D/BnaA08g11670D/BnaC08g45900D	8
MF	GO:0044389	ubiquitin-like protein ligase binding	8/1858	32/40820	7.16e-05	0.00213442	BnaC05g01600D/BnaA07g14790D/BnaA10g01560D/BnaC06g12710D/BnaA10g01570D/BnaC03g77150D/BnaA08g11670D/BnaC08g45900D	BnaC05g01600D/BnaA07g14790D/BnaA10g01560D/BnaC06g12710D/BnaA10g01570D/BnaC03g77150D/BnaA08g11670D/BnaC08g45900D	8
MF	GO:0050113	inositol oxygenase activity	5/1858	12/40820	0.000117627	0.00318664	BnaA07g00980D/BnaC07g01430D/BnaA09g10050D/BnaC09g10140D/BnaA03g47910D	BnaA07g00980D/BnaC07g01430D/BnaA09g10050D/BnaC09g10140D/BnaA03g47910D	5
MF	GO:0004869	cysteine-type endopeptidase inhibitor activity	9/1858	47/40820	0.000233668	0.00580274	BnaA04g28930D/BnaC03g17860D/BnaA03g14810D/BnaCnng39540D/BnaA05g11010D/BnaC04g54180D/BnaA09g18350D/BnaC08g48010D/BnaC09g20280D	BnaA04g28930D/BnaC03g17860D/BnaA03g14810D/BnaCnng39540D/BnaA05g11010D/BnaC04g54180D/BnaA09g18350D/BnaC08g48010D/BnaC09g20280D	9
MF	GO:0030695	GTPase regulator activity	14/1858	113/40820	0.000629423	0.0111592	BnaC03g03850D/BnaA10g22480D/BnaC09g47050D/BnaA09g13250D/BnaC09g13520D/BnaA09g10480D/BnaA08g24940D/BnaA03g60520D/BnaC08g41570D/BnaA09g38140D/BnaC09g10720D/BnaC05g49450D/BnaA09g38180D/BnaC04g19820D	BnaC03g03850D/BnaA10g22480D/BnaC09g47050D/BnaA09g13250D/BnaC09g13520D/BnaA09g10480D/BnaA08g24940D/BnaA03g60520D/BnaC08g41570D/BnaA09g38140D/BnaC09g10720D/BnaC05g49450D/BnaA09g38180D/BnaC04g19820D	14
MF	GO:0005342	organic acid transmembrane transporter activity	8/1858	43/40820	0.00063281	0.0111592	BnaA05g25770D/BnaC05g39680D/BnaC07g48770D/BnaA06g35110D/BnaA03g01440D/BnaC03g64380D/BnaC03g01740D/BnaA08g09810D	BnaA05g25770D/BnaC05g39680D/BnaC07g48770D/BnaA06g35110D/BnaA03g01440D/BnaC03g64380D/BnaC03g01740D/BnaA08g09810D	8
MF	GO:0015171	amino acid transmembrane transporter activity	8/1858	43/40820	0.00063281	0.0111592	BnaA05g25770D/BnaC05g39680D/BnaC07g48770D/BnaA06g35110D/BnaA03g01440D/BnaC03g64380D/BnaC03g01740D/BnaA08g09810D	BnaA05g25770D/BnaC05g39680D/BnaC07g48770D/BnaA06g35110D/BnaA03g01440D/BnaC03g64380D/BnaC03g01740D/BnaA08g09810D	8
MF	GO:0046943	carboxylic acid transmembrane transporter activity	8/1858	43/40820	0.00063281	0.0111592	BnaA05g25770D/BnaC05g39680D/BnaC07g48770D/BnaA06g35110D/BnaA03g01440D/BnaC03g64380D/BnaC03g01740D/BnaA08g09810D	BnaA05g25770D/BnaC05g39680D/BnaC07g48770D/BnaA06g35110D/BnaA03g01440D/BnaC03g64380D/BnaC03g01740D/BnaA08g09810D	8
MF	GO:0016830	carbon-carbon lyase activity	19/1858	181/40820	0.000636598	0.0111592	BnaA10g18360D/BnaAnng27540D/BnaA03g05780D/BnaC09g53330D/BnaC09g41900D/BnaC03g07500D/BnaC05g35750D/BnaA01g27830D/BnaC09g40620D/BnaC09g51700D/BnaC05g38590D/BnaA10g11230D/BnaA09g15450D/BnaCnng13230D/BnaA07g24440D/BnaC06g25590D/BnaA05g24610D/BnaA06g24600D/BnaA05g22490D	BnaA10g18360D/BnaAnng27540D/BnaA03g05780D/BnaC09g53330D/BnaC09g41900D/BnaC03g07500D/BnaC05g35750D/BnaA01g27830D/BnaC09g40620D/BnaC09g51700D/BnaC05g38590D/BnaA10g11230D/BnaA09g15450D/BnaCnng13230D/BnaA07g24440D/BnaC06g25590D/BnaA05g24610D/BnaA06g24600D/BnaA05g22490D	19
MF	GO:0008134	transcription factor binding	5/1858	19/40820	0.00132254	0.0193993	BnaA05g00410D/BnaA04g02440D/BnaC09g02060D/BnaA09g02610D/BnaC04g07470D	BnaA05g00410D/BnaA04g02440D/BnaC09g02060D/BnaA09g02610D/BnaC04g07470D	5
MF	GO:0017025	TBP-class protein binding	5/1858	19/40820	0.00132254	0.0193993	BnaA05g00410D/BnaA04g02440D/BnaC09g02060D/BnaA09g02610D/BnaC04g07470D	BnaA05g00410D/BnaA04g02440D/BnaC09g02060D/BnaA09g02610D/BnaC04g07470D	5
MF	GO:0004402	histone acetyltransferase activity	7/1858	38/40820	0.0014592	0.0193993	BnaA10g03480D/BnaC05g03830D/BnaC08g01420D/BnaA08g28380D/BnaC02g17290D/BnaA09g56210D/BnaA02g12970D	BnaA10g03480D/BnaC05g03830D/BnaC08g01420D/BnaA08g28380D/BnaC02g17290D/BnaA09g56210D/BnaA02g12970D	7
MF	GO:0034212	peptide N-acetyltransferase activity	7/1858	38/40820	0.0014592	0.0193993	BnaA10g03480D/BnaC05g03830D/BnaC08g01420D/BnaA08g28380D/BnaC02g17290D/BnaA09g56210D/BnaA02g12970D	BnaA10g03480D/BnaC05g03830D/BnaC08g01420D/BnaA08g28380D/BnaC02g17290D/BnaA09g56210D/BnaA02g12970D	7
MF	GO:0061733	peptide-lysine-N-acetyltransferase activity	7/1858	38/40820	0.0014592	0.0193993	BnaA10g03480D/BnaC05g03830D/BnaC08g01420D/BnaA08g28380D/BnaC02g17290D/BnaA09g56210D/BnaA02g12970D	BnaA10g03480D/BnaC05g03830D/BnaC08g01420D/BnaA08g28380D/BnaC02g17290D/BnaA09g56210D/BnaA02g12970D	7
MF	GO:0016645	oxidoreductase activity, acting on the CH-NH group of donors	8/1858	49/40820	0.00154604	0.0193993	BnaA02g08420D/BnaCnng41060D/BnaA09g52930D/BnaC04g03400D/BnaA04g25580D/BnaC07g50850D/BnaC04g49480D/BnaC03g30540D	BnaA02g08420D/BnaCnng41060D/BnaA09g52930D/BnaC04g03400D/BnaA04g25580D/BnaC07g50850D/BnaC04g49480D/BnaC03g30540D	8
MF	GO:0004857	enzyme inhibitor activity	37/1858	483/40820	0.00156236	0.0193993	BnaA04g28930D/BnaC03g17860D/BnaA03g14810D/BnaCnng39540D/BnaCnng47940D/BnaAnng02770D/BnaA05g11010D/BnaC04g54180D/BnaA09g18350D/BnaA09g39730D/BnaA03g21590D/BnaC03g72420D/BnaA10g27380D/BnaC08g32060D/BnaA04g27250D/BnaA05g00800D/BnaA03g47480D/BnaC06g23690D/BnaA06g35680D/BnaC07g19790D/BnaCnng57640D/BnaC08g48010D/BnaC06g23700D/BnaC02g33020D/BnaCnng03700D/BnaA09g39720D/BnaA06g35690D/BnaC07g19800D/BnaC07g…	BnaA04g28930D/BnaC03g17860D/BnaA03g14810D/BnaCnng39540D/BnaCnng47940D/BnaAnng02770D/BnaA05g11010D/BnaC04g54180D/BnaA09g18350D/BnaA09g39730D/BnaA03g21590D/BnaC03g72420D/BnaA10g27380D/BnaC08g32060D/BnaA04g27250D/BnaA05g00800D/BnaA03g47480D/BnaC06g23690D/BnaA06g35680D/BnaC07g19790D/BnaCnng57640D/BnaC08g48010D/BnaC06g23700D/BnaC02g33020D/BnaCnng03700D/BnaA09g39720D/BnaA06g35690D/BnaC07g19800D/BnaC07g…	37
MF	GO:0042578	phosphoric ester hydrolase activity	28/1858	336/40820	0.00166486	0.0194642	BnaC03g46270D/BnaC03g46310D/BnaA07g01870D/BnaA03g59200D/BnaC07g51090D/BnaC09g09650D/BnaA08g15210D/BnaC03g61960D/BnaA09g09490D/BnaC04g31430D/BnaC09g47940D/BnaA07g15780D/BnaC06g14110D/BnaC01g16730D/BnaCnng74060D/BnaC05g50000D/BnaC06g35160D/BnaC07g49450D/BnaA01g03730D/BnaA07g15260D/BnaAnng13060D/BnaC08g37550D/BnaA04g09220D/BnaC09g33580D/BnaA06g29090D/BnaC03g46380D/BnaC08g17490D/BnaA02g07920D	BnaC03g46270D/BnaC03g46310D/BnaA07g01870D/BnaA03g59200D/BnaC07g51090D/BnaC09g09650D/BnaA08g15210D/BnaC03g61960D/BnaA09g09490D/BnaC04g31430D/BnaC09g47940D/BnaA07g15780D/BnaC06g14110D/BnaC01g16730D/BnaCnng74060D/BnaC05g50000D/BnaC06g35160D/BnaC07g49450D/BnaA01g03730D/BnaA07g15260D/BnaAnng13060D/BnaC08g37550D/BnaA04g09220D/BnaC09g33580D/BnaA06g29090D/BnaC03g46380D/BnaC08g17490D/BnaA02g07920D	28
MF	GO:0004602	glutathione peroxidase activity	6/1858	29/40820	0.00169822	0.0194642	BnaA05g11240D/BnaCnng27540D/BnaC03g17600D/BnaA03g14580D/BnaA04g00150D/BnaC04g20960D	BnaA05g11240D/BnaCnng27540D/BnaC03g17600D/BnaA03g14580D/BnaA04g00150D/BnaC04g20960D	6
MF	GO:0003684	damaged DNA binding	6/1858	30/40820	0.00204191	0.0217318	BnaC09g41720D/BnaA10g18210D/BnaC09g41750D/BnaA10g18230D/BnaC09g41740D/BnaA10g18220D	BnaC09g41720D/BnaA10g18210D/BnaC09g41750D/BnaA10g18230D/BnaC09g41740D/BnaA10g18220D	6
MF	GO:0004611	phosphoenolpyruvate carboxykinase activity	6/1858	30/40820	0.00204191	0.0217318	BnaC05g38590D/BnaCnng13230D/BnaA07g24440D/BnaC06g25590D/BnaA05g24610D/BnaA06g24600D	BnaC05g38590D/BnaCnng13230D/BnaA07g24440D/BnaC06g25590D/BnaA05g24610D/BnaA06g24600D	6
MF	GO:0004652	polynucleotide adenylyltransferase activity	4/1858	13/40820	0.0021974	0.0225802	BnaA05g30810D/BnaA06g35040D/BnaC05g45260D/BnaC07g20650D	BnaA05g30810D/BnaA06g35040D/BnaC05g45260D/BnaC07g20650D	4
MF	GO:0008514	organic anion transmembrane transporter activity	8/1858	53/40820	0.00258834	0.0253759	BnaA05g25770D/BnaC05g39680D/BnaC07g48770D/BnaA06g35110D/BnaA03g01440D/BnaC03g64380D/BnaC03g01740D/BnaA08g09810D	BnaA05g25770D/BnaC05g39680D/BnaC07g48770D/BnaA06g35110D/BnaA03g01440D/BnaC03g64380D/BnaC03g01740D/BnaA08g09810D	8
MF	GO:0060589	nucleoside-triphosphatase regulator activity	14/1858	131/40820	0.00263977	0.0253759	BnaC03g03850D/BnaA10g22480D/BnaC09g47050D/BnaA09g13250D/BnaC09g13520D/BnaA09g10480D/BnaA08g24940D/BnaA03g60520D/BnaC08g41570D/BnaA09g38140D/BnaC09g10720D/BnaC05g49450D/BnaA09g38180D/BnaC04g19820D	BnaC03g03850D/BnaA10g22480D/BnaC09g47050D/BnaA09g13250D/BnaC09g13520D/BnaA09g10480D/BnaA08g24940D/BnaA03g60520D/BnaC08g41570D/BnaA09g38140D/BnaC09g10720D/BnaC05g49450D/BnaA09g38180D/BnaC04g19820D	14

## Sheet: Down-regulated genes in 4006B
Table S3 Significantly enriched GO terms of down-regulated differentially expressed genes in 4006B
Category	GOID	Description	GeneRatio	BgRatio	pvalue	padj	geneID	geneName	Count
BP	GO:0009150	purine ribonucleotide metabolic process	6/92	277/25969	0.000461902	0.00353215	BnaA07g02540D/BnaCnng12600D/BnaCnng12620D/BnaA01g34170D/BnaCnng12890D/BnaA01g34180D	BnaA07g02540D/BnaCnng12600D/BnaCnng12620D/BnaA01g34170D/BnaCnng12890D/BnaA01g34180D	6
BP	GO:0009259	ribonucleotide metabolic process	6/92	277/25969	0.000461902	0.00353215	BnaA07g02540D/BnaCnng12600D/BnaCnng12620D/BnaA01g34170D/BnaCnng12890D/BnaA01g34180D	BnaA07g02540D/BnaCnng12600D/BnaCnng12620D/BnaA01g34170D/BnaCnng12890D/BnaA01g34180D	6
BP	GO:0006163	purine nucleotide metabolic process	6/92	295/25969	0.000642728	0.00451258	BnaA07g02540D/BnaCnng12600D/BnaCnng12620D/BnaA01g34170D/BnaCnng12890D/BnaA01g34180D	BnaA07g02540D/BnaCnng12600D/BnaCnng12620D/BnaA01g34170D/BnaCnng12890D/BnaA01g34180D	6
BP	GO:0019693	ribose phosphate metabolic process	6/92	297/25969	0.00066579	0.00451258	BnaA07g02540D/BnaCnng12600D/BnaCnng12620D/BnaA01g34170D/BnaCnng12890D/BnaA01g34180D	BnaA07g02540D/BnaCnng12600D/BnaCnng12620D/BnaA01g34170D/BnaCnng12890D/BnaA01g34180D	6
BP	GO:0072521	purine-containing compound metabolic process	6/92	304/25969	0.000751604	0.00476715	BnaA07g02540D/BnaCnng12600D/BnaCnng12620D/BnaA01g34170D/BnaCnng12890D/BnaA01g34180D	BnaA07g02540D/BnaCnng12600D/BnaCnng12620D/BnaA01g34170D/BnaCnng12890D/BnaA01g34180D	6
BP	GO:0009117	nucleotide metabolic process	6/92	378/25969	0.00227808	0.00794072	BnaA07g02540D/BnaCnng12600D/BnaCnng12620D/BnaA01g34170D/BnaCnng12890D/BnaA01g34180D	BnaA07g02540D/BnaCnng12600D/BnaCnng12620D/BnaA01g34170D/BnaCnng12890D/BnaA01g34180D	6
BP	GO:0006753	nucleoside phosphate metabolic process	6/92	381/25969	0.00236944	0.00802978	BnaA07g02540D/BnaCnng12600D/BnaCnng12620D/BnaA01g34170D/BnaCnng12890D/BnaA01g34180D	BnaA07g02540D/BnaCnng12600D/BnaCnng12620D/BnaA01g34170D/BnaCnng12890D/BnaA01g34180D	6
BP	GO:0055086	nucleobase-containing small molecule metabolic process	6/92	449/25969	0.00527723	0.0146323	BnaA07g02540D/BnaCnng12600D/BnaCnng12620D/BnaA01g34170D/BnaCnng12890D/BnaA01g34180D	BnaA07g02540D/BnaCnng12600D/BnaCnng12620D/BnaA01g34170D/BnaCnng12890D/BnaA01g34180D	6
BP	GO:0006818	hydrogen transport	5/92	207/25969	0.00085965	0.00476715	BnaCnng12600D/BnaCnng12620D/BnaA01g34170D/BnaCnng12890D/BnaA01g34180D	BnaCnng12600D/BnaCnng12620D/BnaA01g34170D/BnaCnng12890D/BnaA01g34180D	5
BP	GO:0015992	proton transport	5/92	207/25969	0.00085965	0.00476715	BnaCnng12600D/BnaCnng12620D/BnaA01g34170D/BnaCnng12890D/BnaA01g34180D	BnaCnng12600D/BnaCnng12620D/BnaA01g34170D/BnaCnng12890D/BnaA01g34180D	5
BP	GO:0046034	ATP metabolic process	5/92	226/25969	0.00127054	0.00596879	BnaCnng12600D/BnaCnng12620D/BnaA01g34170D/BnaCnng12890D/BnaA01g34180D	BnaCnng12600D/BnaCnng12620D/BnaA01g34170D/BnaCnng12890D/BnaA01g34180D	5
BP	GO:0009144	purine nucleoside triphosphate metabolic process	5/92	228/25969	0.00132096	0.00596879	BnaCnng12600D/BnaCnng12620D/BnaA01g34170D/BnaCnng12890D/BnaA01g34180D	BnaCnng12600D/BnaCnng12620D/BnaA01g34170D/BnaCnng12890D/BnaA01g34180D	5
BP	GO:0009199	ribonucleoside triphosphate metabolic process	5/92	228/25969	0.00132096	0.00596879	BnaCnng12600D/BnaCnng12620D/BnaA01g34170D/BnaCnng12890D/BnaA01g34180D	BnaCnng12600D/BnaCnng12620D/BnaA01g34170D/BnaCnng12890D/BnaA01g34180D	5
BP	GO:0009205	purine ribonucleoside triphosphate metabolic process	5/92	228/25969	0.00132096	0.00596879	BnaCnng12600D/BnaCnng12620D/BnaA01g34170D/BnaCnng12890D/BnaA01g34180D	BnaCnng12600D/BnaCnng12620D/BnaA01g34170D/BnaCnng12890D/BnaA01g34180D	5
BP	GO:0009141	nucleoside triphosphate metabolic process	5/92	231/25969	0.00139935	0.00609718	BnaCnng12600D/BnaCnng12620D/BnaA01g34170D/BnaCnng12890D/BnaA01g34180D	BnaCnng12600D/BnaCnng12620D/BnaA01g34170D/BnaCnng12890D/BnaA01g34180D	5
BP	GO:0009123	nucleoside monophosphate metabolic process	5/92	239/25969	0.00162517	0.00619596	BnaCnng12600D/BnaCnng12620D/BnaA01g34170D/BnaCnng12890D/BnaA01g34180D	BnaCnng12600D/BnaCnng12620D/BnaA01g34170D/BnaCnng12890D/BnaA01g34180D	5
BP	GO:0009126	purine nucleoside monophosphate metabolic process	5/92	239/25969	0.00162517	0.00619596	BnaCnng12600D/BnaCnng12620D/BnaA01g34170D/BnaCnng12890D/BnaA01g34180D	BnaCnng12600D/BnaCnng12620D/BnaA01g34170D/BnaCnng12890D/BnaA01g34180D	5
BP	GO:0009161	ribonucleoside monophosphate metabolic process	5/92	239/25969	0.00162517	0.00619596	BnaCnng12600D/BnaCnng12620D/BnaA01g34170D/BnaCnng12890D/BnaA01g34180D	BnaCnng12600D/BnaCnng12620D/BnaA01g34170D/BnaCnng12890D/BnaA01g34180D	5
BP	GO:0009167	purine ribonucleoside monophosphate metabolic process	5/92	239/25969	0.00162517	0.00619596	BnaCnng12600D/BnaCnng12620D/BnaA01g34170D/BnaCnng12890D/BnaA01g34180D	BnaCnng12600D/BnaCnng12620D/BnaA01g34170D/BnaCnng12890D/BnaA01g34180D	5
BP	GO:0015672	monovalent inorganic cation transport	5/92	275/25969	0.00298443	0.00984056	BnaCnng12600D/BnaCnng12620D/BnaA01g34170D/BnaCnng12890D/BnaA01g34180D	BnaCnng12600D/BnaCnng12620D/BnaA01g34170D/BnaCnng12890D/BnaA01g34180D	5
BP	GO:0015985	energy coupled proton transport, down electrochemical gradient	4/92	69/25969	0.000106922	0.00300097	BnaCnng12600D/BnaCnng12620D/BnaCnng12890D/BnaA01g34180D	BnaCnng12600D/BnaCnng12620D/BnaCnng12890D/BnaA01g34180D	4
BP	GO:0015986	ATP synthesis coupled proton transport	4/92	69/25969	0.000106922	0.00300097	BnaCnng12600D/BnaCnng12620D/BnaCnng12890D/BnaA01g34180D	BnaCnng12600D/BnaCnng12620D/BnaCnng12890D/BnaA01g34180D	4
BP	GO:0006754	ATP biosynthetic process	4/92	78/25969	0.000172187	0.00300097	BnaCnng12600D/BnaCnng12620D/BnaCnng12890D/BnaA01g34180D	BnaCnng12600D/BnaCnng12620D/BnaCnng12890D/BnaA01g34180D	4
BP	GO:0009142	nucleoside triphosphate biosynthetic process	4/92	78/25969	0.000172187	0.00300097	BnaCnng12600D/BnaCnng12620D/BnaCnng12890D/BnaA01g34180D	BnaCnng12600D/BnaCnng12620D/BnaCnng12890D/BnaA01g34180D	4
BP	GO:0009145	purine nucleoside triphosphate biosynthetic process	4/92	78/25969	0.000172187	0.00300097	BnaCnng12600D/BnaCnng12620D/BnaCnng12890D/BnaA01g34180D	BnaCnng12600D/BnaCnng12620D/BnaCnng12890D/BnaA01g34180D	4
BP	GO:0009201	ribonucleoside triphosphate biosynthetic process	4/92	78/25969	0.000172187	0.00300097	BnaCnng12600D/BnaCnng12620D/BnaCnng12890D/BnaA01g34180D	BnaCnng12600D/BnaCnng12620D/BnaCnng12890D/BnaA01g34180D	4
BP	GO:0009206	purine ribonucleoside triphosphate biosynthetic process	4/92	78/25969	0.000172187	0.00300097	BnaCnng12600D/BnaCnng12620D/BnaCnng12890D/BnaA01g34180D	BnaCnng12600D/BnaCnng12620D/BnaCnng12890D/BnaA01g34180D	4
BP	GO:0009124	nucleoside monophosphate biosynthetic process	4/92	91/25969	0.00031151	0.00345493	BnaCnng12600D/BnaCnng12620D/BnaCnng12890D/BnaA01g34180D	BnaCnng12600D/BnaCnng12620D/BnaCnng12890D/BnaA01g34180D	4
BP	GO:0009127	purine nucleoside monophosphate biosynthetic process	4/92	91/25969	0.00031151	0.00345493	BnaCnng12600D/BnaCnng12620D/BnaCnng12890D/BnaA01g34180D	BnaCnng12600D/BnaCnng12620D/BnaCnng12890D/BnaA01g34180D	4
BP	GO:0009156	ribonucleoside monophosphate biosynthetic process	4/92	91/25969	0.00031151	0.00345493	BnaCnng12600D/BnaCnng12620D/BnaCnng12890D/BnaA01g34180D	BnaCnng12600D/BnaCnng12620D/BnaCnng12890D/BnaA01g34180D	4
BP	GO:0009168	purine ribonucleoside monophosphate biosynthetic process	4/92	91/25969	0.00031151	0.00345493	BnaCnng12600D/BnaCnng12620D/BnaCnng12890D/BnaA01g34180D	BnaCnng12600D/BnaCnng12620D/BnaCnng12890D/BnaA01g34180D	4
BP	GO:0009152	purine ribonucleotide biosynthetic process	4/92	101/25969	0.000463232	0.00353215	BnaCnng12600D/BnaCnng12620D/BnaCnng12890D/BnaA01g34180D	BnaCnng12600D/BnaCnng12620D/BnaCnng12890D/BnaA01g34180D	4
BP	GO:0009260	ribonucleotide biosynthetic process	4/92	101/25969	0.000463232	0.00353215	BnaCnng12600D/BnaCnng12620D/BnaCnng12890D/BnaA01g34180D	BnaCnng12600D/BnaCnng12620D/BnaCnng12890D/BnaA01g34180D	4
BP	GO:0046390	ribose phosphate biosynthetic process	4/92	101/25969	0.000463232	0.00353215	BnaCnng12600D/BnaCnng12620D/BnaCnng12890D/BnaA01g34180D	BnaCnng12600D/BnaCnng12620D/BnaCnng12890D/BnaA01g34180D	4
BP	GO:0006164	purine nucleotide biosynthetic process	4/92	119/25969	0.000858335	0.00476715	BnaCnng12600D/BnaCnng12620D/BnaCnng12890D/BnaA01g34180D	BnaCnng12600D/BnaCnng12620D/BnaCnng12890D/BnaA01g34180D	4
BP	GO:0072522	purine-containing compound biosynthetic process	4/92	128/25969	0.00112558	0.00596879	BnaCnng12600D/BnaCnng12620D/BnaCnng12890D/BnaA01g34180D	BnaCnng12600D/BnaCnng12620D/BnaCnng12890D/BnaA01g34180D	4
BP	GO:1902600	hydrogen ion transmembrane transport	4/92	148/25969	0.00191899	0.00709444	BnaCnng12600D/BnaCnng12620D/BnaCnng12890D/BnaA01g34180D	BnaCnng12600D/BnaCnng12620D/BnaCnng12890D/BnaA01g34180D	4
BP	GO:0006260	DNA replication	4/92	152/25969	0.00211453	0.00758743	BnaC09g18720D/BnaC05g43310D/BnaA05g28830D/BnaA09g17670D	BnaC09g18720D/BnaC05g43310D/BnaA05g28830D/BnaA09g17670D	4
BP	GO:0009165	nucleotide biosynthetic process	4/92	178/25969	0.00373109	0.0111023	BnaCnng12600D/BnaCnng12620D/BnaCnng12890D/BnaA01g34180D	BnaCnng12600D/BnaCnng12620D/BnaCnng12890D/BnaA01g34180D	4
BP	GO:1901293	nucleoside phosphate biosynthetic process	4/92	178/25969	0.00373109	0.0111023	BnaCnng12600D/BnaCnng12620D/BnaCnng12890D/BnaA01g34180D	BnaCnng12600D/BnaCnng12620D/BnaCnng12890D/BnaA01g34180D	4
BP	GO:0098655	cation transmembrane transport	4/92	226/25969	0.00859293	0.0223051	BnaCnng12600D/BnaCnng12620D/BnaCnng12890D/BnaA01g34180D	BnaCnng12600D/BnaCnng12620D/BnaCnng12890D/BnaA01g34180D	4
BP	GO:0098660	inorganic ion transmembrane transport	4/92	226/25969	0.00859293	0.0223051	BnaCnng12600D/BnaCnng12620D/BnaCnng12890D/BnaA01g34180D	BnaCnng12600D/BnaCnng12620D/BnaCnng12890D/BnaA01g34180D	4
BP	GO:0098662	inorganic cation transmembrane transport	4/92	226/25969	0.00859293	0.0223051	BnaCnng12600D/BnaCnng12620D/BnaCnng12890D/BnaA01g34180D	BnaCnng12600D/BnaCnng12620D/BnaCnng12890D/BnaA01g34180D	4
BP	GO:0034220	ion transmembrane transport	4/92	278/25969	0.0172245	0.0404112	BnaCnng12600D/BnaCnng12620D/BnaCnng12890D/BnaA01g34180D	BnaCnng12600D/BnaCnng12620D/BnaCnng12890D/BnaA01g34180D	4
BP	GO:0090407	organophosphate biosynthetic process	4/92	295/25969	0.0209066	0.0481245	BnaCnng12600D/BnaCnng12620D/BnaCnng12890D/BnaA01g34180D	BnaCnng12600D/BnaCnng12620D/BnaCnng12890D/BnaA01g34180D	4
BP	GO:0016458	gene silencing	2/92	24/25969	0.00325689	0.0101882	BnaA10g12400D/BnaC09g34690D	BnaA10g12400D/BnaC09g34690D	2
BP	GO:0031047	gene silencing by RNA	2/92	24/25969	0.00325689	0.0101882	BnaA10g12400D/BnaC09g34690D	BnaA10g12400D/BnaC09g34690D	2
BP	GO:0006298	mismatch repair	2/92	28/25969	0.00441969	0.0128382	BnaC07g39740D/BnaA08g08260D	BnaC07g39740D/BnaA08g08260D	2
BP	GO:0006270	DNA replication initiation	2/92	30/25969	0.00506284	0.0143643	BnaC05g43310D/BnaA05g28830D	BnaC05g43310D/BnaA05g28830D	2
BP	GO:0006261	DNA-dependent DNA replication	2/92	41/25969	0.00930601	0.0236528	BnaC05g43310D/BnaA05g28830D	BnaC05g43310D/BnaA05g28830D	2
BP	GO:0010629	negative regulation of gene expression	2/92	52/25969	0.0146748	0.0365371	BnaA10g12400D/BnaC09g34690D	BnaA10g12400D/BnaC09g34690D	2
BP	GO:0009892	negative regulation of metabolic process	2/92	54/25969	0.0157647	0.0377115	BnaA10g12400D/BnaC09g34690D	BnaA10g12400D/BnaC09g34690D	2
BP	GO:0010605	negative regulation of macromolecule metabolic process	2/92	54/25969	0.0157647	0.0377115	BnaA10g12400D/BnaC09g34690D	BnaA10g12400D/BnaC09g34690D	2

## Sheet: Up-regulated genes in 6251B
Table S3 Significantly enriched GO terms of up-regulated differentially expressed genes in 6251B
Category	GOID	Description	GeneRatio	BgRatio	pvalue	padj	geneID	geneName	Count
BP	GO:0071554	cell wall organization or biogenesis	55/1653	373/25969	5.22e-09	7.46e-07	BnaC05g01440D/BnaA10g23860D/BnaA03g21590D/BnaC09g02010D/BnaA09g39720D/BnaA10g23870D/BnaA09g02550D/BnaC03g72420D/BnaA05g00810D/BnaCnng76410D/BnaC04g00460D/BnaAnng13700D/BnaAnng02770D/BnaC04g21470D/BnaC02g01630D/BnaC06g18400D/BnaC09g48600D/BnaCnng66900D/BnaA07g19220D/BnaC09g02640D/BnaCnng47940D/BnaC05g07210D/BnaA06g05670D/BnaA03g29100D/BnaA03g22710D/BnaAnng13710D/BnaC02g01620D/BnaC03g34350D/BnaA10g…	BnaC05g01440D/BnaA10g23860D/BnaA03g21590D/BnaC09g02010D/BnaA09g39720D/BnaA10g23870D/BnaA09g02550D/BnaC03g72420D/BnaA05g00810D/BnaCnng76410D/BnaC04g00460D/BnaAnng13700D/BnaAnng02770D/BnaC04g21470D/BnaC02g01630D/BnaC06g18400D/BnaC09g48600D/BnaCnng66900D/BnaA07g19220D/BnaC09g02640D/BnaCnng47940D/BnaC05g07210D/BnaA06g05670D/BnaA03g29100D/BnaA03g22710D/BnaAnng13710D/BnaC02g01620D/BnaC03g34350D/BnaA10g…	55
BP	GO:0045229	external encapsulating structure organization	52/1653	282/25969	3.49e-12	1e-09	BnaC05g01440D/BnaA10g23860D/BnaA03g21590D/BnaC09g02010D/BnaA09g39720D/BnaA10g23870D/BnaA09g02550D/BnaC03g72420D/BnaA05g00810D/BnaCnng76410D/BnaC04g00460D/BnaAnng13700D/BnaAnng02770D/BnaC04g21470D/BnaC02g01630D/BnaC06g18400D/BnaC09g48600D/BnaCnng66900D/BnaA07g19220D/BnaC09g02640D/BnaCnng47940D/BnaC05g07210D/BnaA06g05670D/BnaA03g29100D/BnaA03g22710D/BnaAnng13710D/BnaC02g01620D/BnaC03g34350D/BnaA10g…	BnaC05g01440D/BnaA10g23860D/BnaA03g21590D/BnaC09g02010D/BnaA09g39720D/BnaA10g23870D/BnaA09g02550D/BnaC03g72420D/BnaA05g00810D/BnaCnng76410D/BnaC04g00460D/BnaAnng13700D/BnaAnng02770D/BnaC04g21470D/BnaC02g01630D/BnaC06g18400D/BnaC09g48600D/BnaCnng66900D/BnaA07g19220D/BnaC09g02640D/BnaCnng47940D/BnaC05g07210D/BnaA06g05670D/BnaA03g29100D/BnaA03g22710D/BnaAnng13710D/BnaC02g01620D/BnaC03g34350D/BnaA10g…	52
BP	GO:0071555	cell wall organization	52/1653	282/25969	3.49e-12	1e-09	BnaC05g01440D/BnaA10g23860D/BnaA03g21590D/BnaC09g02010D/BnaA09g39720D/BnaA10g23870D/BnaA09g02550D/BnaC03g72420D/BnaA05g00810D/BnaCnng76410D/BnaC04g00460D/BnaAnng13700D/BnaAnng02770D/BnaC04g21470D/BnaC02g01630D/BnaC06g18400D/BnaC09g48600D/BnaCnng66900D/BnaA07g19220D/BnaC09g02640D/BnaCnng47940D/BnaC05g07210D/BnaA06g05670D/BnaA03g29100D/BnaA03g22710D/BnaAnng13710D/BnaC02g01620D/BnaC03g34350D/BnaA10g…	BnaC05g01440D/BnaA10g23860D/BnaA03g21590D/BnaC09g02010D/BnaA09g39720D/BnaA10g23870D/BnaA09g02550D/BnaC03g72420D/BnaA05g00810D/BnaCnng76410D/BnaC04g00460D/BnaAnng13700D/BnaAnng02770D/BnaC04g21470D/BnaC02g01630D/BnaC06g18400D/BnaC09g48600D/BnaCnng66900D/BnaA07g19220D/BnaC09g02640D/BnaCnng47940D/BnaC05g07210D/BnaA06g05670D/BnaA03g29100D/BnaA03g22710D/BnaAnng13710D/BnaC02g01620D/BnaC03g34350D/BnaA10g…	52
BP	GO:0042545	cell wall modification	45/1653	227/25969	7.75e-12	1.48e-09	BnaC05g01440D/BnaA10g23860D/BnaA03g21590D/BnaC09g02010D/BnaA09g39720D/BnaA10g23870D/BnaA09g02550D/BnaC03g72420D/BnaA05g00810D/BnaCnng76410D/BnaC04g00460D/BnaAnng13700D/BnaAnng02770D/BnaC04g21470D/BnaC02g01630D/BnaC06g18400D/BnaC09g48600D/BnaCnng66900D/BnaA07g19220D/BnaCnng47940D/BnaA03g29100D/BnaA03g22710D/BnaAnng13710D/BnaC02g01620D/BnaC03g34350D/BnaA10g01400D/BnaC03g39840D/BnaA02g30620D/BnaC09g…	BnaC05g01440D/BnaA10g23860D/BnaA03g21590D/BnaC09g02010D/BnaA09g39720D/BnaA10g23870D/BnaA09g02550D/BnaC03g72420D/BnaA05g00810D/BnaCnng76410D/BnaC04g00460D/BnaAnng13700D/BnaAnng02770D/BnaC04g21470D/BnaC02g01630D/BnaC06g18400D/BnaC09g48600D/BnaCnng66900D/BnaA07g19220D/BnaCnng47940D/BnaA03g29100D/BnaA03g22710D/BnaAnng13710D/BnaC02g01620D/BnaC03g34350D/BnaA10g01400D/BnaC03g39840D/BnaA02g30620D/BnaC09g…	45
BP	GO:0006979	response to oxidative stress	36/1653	317/25969	0.000560885	0.0189627	BnaA05g11240D/BnaA02g16520D/BnaC06g34480D/BnaCnng27540D/BnaC03g17600D/BnaA07g38980D/BnaC01g31810D/BnaA03g14580D/BnaA07g22570D/BnaA03g09760D/BnaC06g23490D/BnaA02g24880D/BnaA06g35670D/BnaC07g34540D/BnaC05g50770D/BnaC06g01060D/BnaA03g43240D/BnaA10g03290D/BnaC01g10300D/BnaCnng72700D/BnaC09g19870D/BnaC02g15500D/BnaC02g33030D/BnaA09g29780D/BnaAnng15470D/BnaC07g19810D/BnaA02g11200D/BnaC04g51730D/BnaC04g…	BnaA05g11240D/BnaA02g16520D/BnaC06g34480D/BnaCnng27540D/BnaC03g17600D/BnaA07g38980D/BnaC01g31810D/BnaA03g14580D/BnaA07g22570D/BnaA03g09760D/BnaC06g23490D/BnaA02g24880D/BnaA06g35670D/BnaC07g34540D/BnaC05g50770D/BnaC06g01060D/BnaA03g43240D/BnaA10g03290D/BnaC01g10300D/BnaCnng72700D/BnaC09g19870D/BnaC02g15500D/BnaC02g33030D/BnaA09g29780D/BnaAnng15470D/BnaC07g19810D/BnaA02g11200D/BnaC04g51730D/BnaC04g…	36
BP	GO:0006820	anion transport	27/1653	235/25969	0.00218633	0.0463178	BnaC03g01740D/BnaC05g39680D/BnaC07g48770D/BnaA05g25770D/BnaA06g35110D/BnaC09g43540D/BnaC07g34120D/BnaC05g48070D/BnaA10g22050D/BnaAnng31830D/BnaA02g18690D/BnaA03g42920D/BnaA03g52100D/BnaC04g21390D/BnaC02g24710D/BnaC01g06010D/BnaA03g01440D/BnaA09g30840D/BnaA03g42910D/BnaC08g13500D/BnaA06g27700D/BnaA02g04350D/BnaC07g43840D/BnaC03g09670D/BnaC05g11780D/BnaA08g09810D/BnaA09g09940D	BnaC03g01740D/BnaC05g39680D/BnaC07g48770D/BnaA05g25770D/BnaA06g35110D/BnaC09g43540D/BnaC07g34120D/BnaC05g48070D/BnaA10g22050D/BnaAnng31830D/BnaA02g18690D/BnaA03g42920D/BnaA03g52100D/BnaC04g21390D/BnaC02g24710D/BnaC01g06010D/BnaA03g01440D/BnaA09g30840D/BnaA03g42910D/BnaC08g13500D/BnaA06g27700D/BnaA02g04350D/BnaC07g43840D/BnaC03g09670D/BnaC05g11780D/BnaA08g09810D/BnaA09g09940D	27
BP	GO:0006631	fatty acid metabolic process	20/1653	144/25969	0.00081812	0.025998	BnaA07g23630D/BnaC02g38930D/BnaCnng17080D/BnaC02g20600D/BnaC09g41580D/BnaC07g32730D/BnaA02g35570D/BnaC04g03030D/BnaA03g16270D/BnaA02g30560D/BnaA09g07080D/BnaC09g06780D/BnaC04g39890D/BnaA03g41660D/BnaC09g41590D/BnaC05g48250D/BnaA05g33500D/BnaC03g19540D/BnaA08g11140D/BnaC03g66040D	BnaA07g23630D/BnaC02g38930D/BnaCnng17080D/BnaC02g20600D/BnaC09g41580D/BnaC07g32730D/BnaA02g35570D/BnaC04g03030D/BnaA03g16270D/BnaA02g30560D/BnaA09g07080D/BnaC09g06780D/BnaC04g39890D/BnaA03g41660D/BnaC09g41590D/BnaC05g48250D/BnaA05g33500D/BnaC03g19540D/BnaA08g11140D/BnaC03g66040D	20
BP	GO:0000271	polysaccharide biosynthetic process	19/1653	142/25969	0.00170418	0.0374919	BnaC09g42220D/BnaC09g41420D/BnaC09g40960D/BnaA06g36370D/BnaC07g17610D/BnaAnng17960D/BnaC07g50180D/BnaA03g58390D/BnaA05g16350D/BnaA02g03580D/BnaC05g28920D/BnaC09g08620D/BnaA09g08360D/BnaC03g08460D/BnaCnng34270D/BnaA03g06610D/BnaC05g43660D/BnaA04g19160D/BnaC02g44220D	BnaC09g42220D/BnaC09g41420D/BnaC09g40960D/BnaA06g36370D/BnaC07g17610D/BnaAnng17960D/BnaC07g50180D/BnaA03g58390D/BnaA05g16350D/BnaA02g03580D/BnaC05g28920D/BnaC09g08620D/BnaA09g08360D/BnaC03g08460D/BnaCnng34270D/BnaA03g06610D/BnaC05g43660D/BnaA04g19160D/BnaC02g44220D	19
BP	GO:0009250	glucan biosynthetic process	19/1653	142/25969	0.00170418	0.0374919	BnaC09g42220D/BnaC09g41420D/BnaC09g40960D/BnaA06g36370D/BnaC07g17610D/BnaAnng17960D/BnaC07g50180D/BnaA03g58390D/BnaA05g16350D/BnaA02g03580D/BnaC05g28920D/BnaC09g08620D/BnaA09g08360D/BnaC03g08460D/BnaCnng34270D/BnaA03g06610D/BnaC05g43660D/BnaA04g19160D/BnaC02g44220D	BnaC09g42220D/BnaC09g41420D/BnaC09g40960D/BnaA06g36370D/BnaC07g17610D/BnaAnng17960D/BnaC07g50180D/BnaA03g58390D/BnaA05g16350D/BnaA02g03580D/BnaC05g28920D/BnaC09g08620D/BnaA09g08360D/BnaC03g08460D/BnaCnng34270D/BnaA03g06610D/BnaC05g43660D/BnaA04g19160D/BnaC02g44220D	19
BP	GO:0033692	cellular polysaccharide biosynthetic process	19/1653	142/25969	0.00170418	0.0374919	BnaC09g42220D/BnaC09g41420D/BnaC09g40960D/BnaA06g36370D/BnaC07g17610D/BnaAnng17960D/BnaC07g50180D/BnaA03g58390D/BnaA05g16350D/BnaA02g03580D/BnaC05g28920D/BnaC09g08620D/BnaA09g08360D/BnaC03g08460D/BnaCnng34270D/BnaA03g06610D/BnaC05g43660D/BnaA04g19160D/BnaC02g44220D	BnaC09g42220D/BnaC09g41420D/BnaC09g40960D/BnaA06g36370D/BnaC07g17610D/BnaAnng17960D/BnaC07g50180D/BnaA03g58390D/BnaA05g16350D/BnaA02g03580D/BnaC05g28920D/BnaC09g08620D/BnaA09g08360D/BnaC03g08460D/BnaCnng34270D/BnaA03g06610D/BnaC05g43660D/BnaA04g19160D/BnaC02g44220D	19
BP	GO:0051273	beta-glucan metabolic process	19/1653	142/25969	0.00170418	0.0374919	BnaC09g42220D/BnaC09g41420D/BnaC09g40960D/BnaA06g36370D/BnaC07g17610D/BnaAnng17960D/BnaC07g50180D/BnaA03g58390D/BnaA05g16350D/BnaA02g03580D/BnaC05g28920D/BnaC09g08620D/BnaA09g08360D/BnaC03g08460D/BnaCnng34270D/BnaA03g06610D/BnaC05g43660D/BnaA04g19160D/BnaC02g44220D	BnaC09g42220D/BnaC09g41420D/BnaC09g40960D/BnaA06g36370D/BnaC07g17610D/BnaAnng17960D/BnaC07g50180D/BnaA03g58390D/BnaA05g16350D/BnaA02g03580D/BnaC05g28920D/BnaC09g08620D/BnaA09g08360D/BnaC03g08460D/BnaCnng34270D/BnaA03g06610D/BnaC05g43660D/BnaA04g19160D/BnaC02g44220D	19
BP	GO:0051274	beta-glucan biosynthetic process	19/1653	142/25969	0.00170418	0.0374919	BnaC09g42220D/BnaC09g41420D/BnaC09g40960D/BnaA06g36370D/BnaC07g17610D/BnaAnng17960D/BnaC07g50180D/BnaA03g58390D/BnaA05g16350D/BnaA02g03580D/BnaC05g28920D/BnaC09g08620D/BnaA09g08360D/BnaC03g08460D/BnaCnng34270D/BnaA03g06610D/BnaC05g43660D/BnaA04g19160D/BnaC02g44220D	BnaC09g42220D/BnaC09g41420D/BnaC09g40960D/BnaA06g36370D/BnaC07g17610D/BnaAnng17960D/BnaC07g50180D/BnaA03g58390D/BnaA05g16350D/BnaA02g03580D/BnaC05g28920D/BnaC09g08620D/BnaA09g08360D/BnaC03g08460D/BnaCnng34270D/BnaA03g06610D/BnaC05g43660D/BnaA04g19160D/BnaC02g44220D	19
BP	GO:0030243	cellulose metabolic process	17/1653	104/25969	0.000295496	0.0153658	BnaC09g42220D/BnaC09g41420D/BnaC09g40960D/BnaA06g36370D/BnaC07g17610D/BnaAnng17960D/BnaC07g50180D/BnaA03g58390D/BnaA05g16350D/BnaA02g03580D/BnaC05g28920D/BnaC03g08460D/BnaCnng34270D/BnaA03g06610D/BnaC05g43660D/BnaA04g19160D/BnaC02g44220D	BnaC09g42220D/BnaC09g41420D/BnaC09g40960D/BnaA06g36370D/BnaC07g17610D/BnaAnng17960D/BnaC07g50180D/BnaA03g58390D/BnaA05g16350D/BnaA02g03580D/BnaC05g28920D/BnaC03g08460D/BnaCnng34270D/BnaA03g06610D/BnaC05g43660D/BnaA04g19160D/BnaC02g44220D	17
BP	GO:0030244	cellulose biosynthetic process	17/1653	104/25969	0.000295496	0.0153658	BnaC09g42220D/BnaC09g41420D/BnaC09g40960D/BnaA06g36370D/BnaC07g17610D/BnaAnng17960D/BnaC07g50180D/BnaA03g58390D/BnaA05g16350D/BnaA02g03580D/BnaC05g28920D/BnaC03g08460D/BnaCnng34270D/BnaA03g06610D/BnaC05g43660D/BnaA04g19160D/BnaC02g44220D	BnaC09g42220D/BnaC09g41420D/BnaC09g40960D/BnaA06g36370D/BnaC07g17610D/BnaAnng17960D/BnaC07g50180D/BnaA03g58390D/BnaA05g16350D/BnaA02g03580D/BnaC05g28920D/BnaC03g08460D/BnaCnng34270D/BnaA03g06610D/BnaC05g43660D/BnaA04g19160D/BnaC02g44220D	17
BP	GO:0003333	amino acid transmembrane transport	11/1653	47/25969	0.000138955	0.00883136	BnaC03g01740D/BnaC05g39680D/BnaC07g48770D/BnaA05g25770D/BnaA06g35110D/BnaC07g34120D/BnaC05g48070D/BnaA03g42920D/BnaA03g01440D/BnaA03g42910D/BnaA08g09810D	BnaC03g01740D/BnaC05g39680D/BnaC07g48770D/BnaA05g25770D/BnaA06g35110D/BnaC07g34120D/BnaC05g48070D/BnaA03g42920D/BnaA03g01440D/BnaA03g42910D/BnaA08g09810D	11
BP	GO:0006865	amino acid transport	11/1653	47/25969	0.000138955	0.00883136	BnaC03g01740D/BnaC05g39680D/BnaC07g48770D/BnaA05g25770D/BnaA06g35110D/BnaC07g34120D/BnaC05g48070D/BnaA03g42920D/BnaA03g01440D/BnaA03g42910D/BnaA08g09810D	BnaC03g01740D/BnaC05g39680D/BnaC07g48770D/BnaA05g25770D/BnaA06g35110D/BnaC07g34120D/BnaC05g48070D/BnaA03g42920D/BnaA03g01440D/BnaA03g42910D/BnaA08g09810D	11
BP	GO:0098656	anion transmembrane transport	11/1653	47/25969	0.000138955	0.00883136	BnaC03g01740D/BnaC05g39680D/BnaC07g48770D/BnaA05g25770D/BnaA06g35110D/BnaC07g34120D/BnaC05g48070D/BnaA03g42920D/BnaA03g01440D/BnaA03g42910D/BnaA08g09810D	BnaC03g01740D/BnaC05g39680D/BnaC07g48770D/BnaA05g25770D/BnaA06g35110D/BnaC07g34120D/BnaC05g48070D/BnaA03g42920D/BnaA03g01440D/BnaA03g42910D/BnaA08g09810D	11
BP	GO:1903825	organic acid transmembrane transport	11/1653	47/25969	0.000138955	0.00883136	BnaC03g01740D/BnaC05g39680D/BnaC07g48770D/BnaA05g25770D/BnaA06g35110D/BnaC07g34120D/BnaC05g48070D/BnaA03g42920D/BnaA03g01440D/BnaA03g42910D/BnaA08g09810D	BnaC03g01740D/BnaC05g39680D/BnaC07g48770D/BnaA05g25770D/BnaA06g35110D/BnaC07g34120D/BnaC05g48070D/BnaA03g42920D/BnaA03g01440D/BnaA03g42910D/BnaA08g09810D	11
BP	GO:1905039	carboxylic acid transmembrane transport	11/1653	47/25969	0.000138955	0.00883136	BnaC03g01740D/BnaC05g39680D/BnaC07g48770D/BnaA05g25770D/BnaA06g35110D/BnaC07g34120D/BnaC05g48070D/BnaA03g42920D/BnaA03g01440D/BnaA03g42910D/BnaA08g09810D	BnaC03g01740D/BnaC05g39680D/BnaC07g48770D/BnaA05g25770D/BnaA06g35110D/BnaC07g34120D/BnaC05g48070D/BnaA03g42920D/BnaA03g01440D/BnaA03g42910D/BnaA08g09810D	11
BP	GO:0007264	small GTPase mediated signal transduction	9/1653	43/25969	0.00131702	0.0374919	BnaA10g15550D/BnaA03g55960D/BnaA10g22480D/BnaC03g03850D/BnaC02g00820D/BnaC09g38080D/BnaA09g38180D/BnaA01g02040D/BnaC09g47050D	BnaA10g15550D/BnaA03g55960D/BnaA10g22480D/BnaC03g03850D/BnaC02g00820D/BnaC09g38080D/BnaA09g38180D/BnaA01g02040D/BnaC09g47050D	9
BP	GO:0044282	small molecule catabolic process	9/1653	44/25969	0.00156349	0.0374919	BnaA07g00980D/BnaA03g16270D/BnaA09g07080D/BnaC09g06780D/BnaA02g08540D/BnaC07g01430D/BnaC02g12100D/BnaC05g49660D/BnaC03g19540D	BnaA07g00980D/BnaA03g16270D/BnaA09g07080D/BnaC09g06780D/BnaA02g08540D/BnaC07g01430D/BnaC02g12100D/BnaC05g49660D/BnaC03g19540D	9
BP	GO:0006555	methionine metabolic process	6/1653	21/25969	0.00155853	0.0374919	BnaA04g25580D/BnaC09g39920D/BnaC04g49480D/BnaC05g48040D/BnaC03g33530D/BnaA03g28400D	BnaA04g25580D/BnaC09g39920D/BnaC04g49480D/BnaC05g48040D/BnaC03g33530D/BnaA03g28400D	6
BP	GO:0019310	inositol catabolic process	5/1653	12/25969	0.000563577	0.0189627	BnaA07g00980D/BnaA02g08540D/BnaC07g01430D/BnaC02g12100D/BnaC05g49660D	BnaA07g00980D/BnaA02g08540D/BnaC07g01430D/BnaC02g12100D/BnaC05g49660D	5
BP	GO:0044275	cellular carbohydrate catabolic process	5/1653	12/25969	0.000563577	0.0189627	BnaA07g00980D/BnaA02g08540D/BnaC07g01430D/BnaC02g12100D/BnaC05g49660D	BnaA07g00980D/BnaA02g08540D/BnaC07g01430D/BnaC02g12100D/BnaC05g49660D	5
BP	GO:0046164	alcohol catabolic process	5/1653	12/25969	0.000563577	0.0189627	BnaA07g00980D/BnaA02g08540D/BnaC07g01430D/BnaC02g12100D/BnaC05g49660D	BnaA07g00980D/BnaA02g08540D/BnaC07g01430D/BnaC02g12100D/BnaC05g49660D	5
BP	GO:0046174	polyol catabolic process	5/1653	12/25969	0.000563577	0.0189627	BnaA07g00980D/BnaA02g08540D/BnaC07g01430D/BnaC02g12100D/BnaC05g49660D	BnaA07g00980D/BnaA02g08540D/BnaC07g01430D/BnaC02g12100D/BnaC05g49660D	5
BP	GO:1901616	organic hydroxy compound catabolic process	5/1653	12/25969	0.000563577	0.0189627	BnaA07g00980D/BnaA02g08540D/BnaC07g01430D/BnaC02g12100D/BnaC05g49660D	BnaA07g00980D/BnaA02g08540D/BnaC07g01430D/BnaC02g12100D/BnaC05g49660D	5

## Sheet: Down-regulated genes in 6251B
Table S3 Significantly enriched GO terms of down-regulated differentially expressed genes in 6251B
Category	GOID	Description	GeneRatio	BgRatio	pvalue	padj	geneID	geneName	Count
BP	GO:0006979	response to oxidative stress	21/284	317/25969	5.72482e-11	9.56045e-09	BnaC07g51170D/BnaAnng19770D/BnaA01g01280D/BnaA04g06510D/BnaA07g01880D/BnaC02g18660D/BnaC02g05160D/BnaA07g27500D/BnaA09g08390D/BnaC05g36360D/BnaC08g20810D/BnaC01g02300D/BnaAnng32690D/BnaA02g14050D/BnaC01g25860D/BnaC01g28040D/BnaC04g09760D/BnaCnng48990D/BnaA03g51760D/BnaA03g17800D/BnaA05g34960D	BnaC07g51170D/BnaAnng19770D/BnaA01g01280D/BnaA04g06510D/BnaA07g01880D/BnaC02g18660D/BnaC02g05160D/BnaA07g27500D/BnaA09g08390D/BnaC05g36360D/BnaC08g20810D/BnaC01g02300D/BnaAnng32690D/BnaA02g14050D/BnaC01g25860D/BnaC01g28040D/BnaC04g09760D/BnaCnng48990D/BnaA03g51760D/BnaA03g17800D/BnaA05g34960D	21
CC	GO:0005618	cell wall	10/76	329/9315	0.000316597	0.00147291	BnaC01g17710D/BnaC02g08960D/BnaA09g30050D/BnaCnng30140D/BnaC05g18500D/BnaA05g14130D/BnaC02g44290D/BnaC07g42500D/BnaA01g15000D/BnaA08g25320D	BnaC01g17710D/BnaC02g08960D/BnaA09g30050D/BnaCnng30140D/BnaC05g18500D/BnaA05g14130D/BnaC02g44290D/BnaC07g42500D/BnaA01g15000D/BnaA08g25320D	10
CC	GO:0030312	external encapsulating structure	10/76	329/9315	0.000316597	0.00147291	BnaC01g17710D/BnaC02g08960D/BnaA09g30050D/BnaCnng30140D/BnaC05g18500D/BnaA05g14130D/BnaC02g44290D/BnaC07g42500D/BnaA01g15000D/BnaA08g25320D	BnaC01g17710D/BnaC02g08960D/BnaA09g30050D/BnaCnng30140D/BnaC05g18500D/BnaA05g14130D/BnaC02g44290D/BnaC07g42500D/BnaA01g15000D/BnaA08g25320D	10
CC	GO:0005576	extracellular region	6/76	121/9315	0.000441873	0.00147291	BnaC01g17710D/BnaC04g49050D/BnaC04g52990D/BnaC07g42500D/BnaA01g15000D/BnaA10g26410D	BnaC01g17710D/BnaC04g49050D/BnaC04g52990D/BnaC07g42500D/BnaA01g15000D/BnaA10g26410D	6
MF	GO:0004601	peroxidase activity	23/414	365/40820	5.17874e-12	8.33519e-10	BnaC07g51170D/BnaAnng19770D/BnaA01g01280D/BnaA04g06510D/BnaA07g01880D/BnaC02g18660D/BnaC02g05160D/BnaA07g27500D/BnaA09g08390D/BnaC05g36360D/BnaC08g20810D/BnaC01g02300D/BnaAnng32690D/BnaC03g65530D/BnaA02g14050D/BnaC01g25860D/BnaC01g28040D/BnaC04g09760D/BnaA08g10870D/BnaCnng48990D/BnaA03g51760D/BnaA03g17800D/BnaA05g34960D	BnaC07g51170D/BnaAnng19770D/BnaA01g01280D/BnaA04g06510D/BnaA07g01880D/BnaC02g18660D/BnaC02g05160D/BnaA07g27500D/BnaA09g08390D/BnaC05g36360D/BnaC08g20810D/BnaC01g02300D/BnaAnng32690D/BnaC03g65530D/BnaA02g14050D/BnaC01g25860D/BnaC01g28040D/BnaC04g09760D/BnaA08g10870D/BnaCnng48990D/BnaA03g51760D/BnaA03g17800D/BnaA05g34960D	23
MF	GO:0016684	oxidoreductase activity, acting on peroxide as acceptor	23/414	375/40820	8.96257e-12	8.33519e-10	BnaC07g51170D/BnaAnng19770D/BnaA01g01280D/BnaA04g06510D/BnaA07g01880D/BnaC02g18660D/BnaC02g05160D/BnaA07g27500D/BnaA09g08390D/BnaC05g36360D/BnaC08g20810D/BnaC01g02300D/BnaAnng32690D/BnaC03g65530D/BnaA02g14050D/BnaC01g25860D/BnaC01g28040D/BnaC04g09760D/BnaA08g10870D/BnaCnng48990D/BnaA03g51760D/BnaA03g17800D/BnaA05g34960D	BnaC07g51170D/BnaAnng19770D/BnaA01g01280D/BnaA04g06510D/BnaA07g01880D/BnaC02g18660D/BnaC02g05160D/BnaA07g27500D/BnaA09g08390D/BnaC05g36360D/BnaC08g20810D/BnaC01g02300D/BnaAnng32690D/BnaC03g65530D/BnaA02g14050D/BnaC01g25860D/BnaC01g28040D/BnaC04g09760D/BnaA08g10870D/BnaCnng48990D/BnaA03g51760D/BnaA03g17800D/BnaA05g34960D	23
MF	GO:0016209	antioxidant activity	23/414	398/40820	2.96697e-11	1.83952e-09	BnaC07g51170D/BnaAnng19770D/BnaA01g01280D/BnaA04g06510D/BnaA07g01880D/BnaC02g18660D/BnaC02g05160D/BnaA07g27500D/BnaA09g08390D/BnaC05g36360D/BnaC08g20810D/BnaC01g02300D/BnaAnng32690D/BnaC03g65530D/BnaA02g14050D/BnaC01g25860D/BnaC01g28040D/BnaC04g09760D/BnaA08g10870D/BnaCnng48990D/BnaA03g51760D/BnaA03g17800D/BnaA05g34960D	BnaC07g51170D/BnaAnng19770D/BnaA01g01280D/BnaA04g06510D/BnaA07g01880D/BnaC02g18660D/BnaC02g05160D/BnaA07g27500D/BnaA09g08390D/BnaC05g36360D/BnaC08g20810D/BnaC01g02300D/BnaAnng32690D/BnaC03g65530D/BnaA02g14050D/BnaC01g25860D/BnaC01g28040D/BnaC04g09760D/BnaA08g10870D/BnaCnng48990D/BnaA03g51760D/BnaA03g17800D/BnaA05g34960D	23
MF	GO:0009916	alternative oxidase activity	3/414	12/40820	0.000212868	0.0072978	BnaA03g36620D/BnaA05g17260D/BnaC05g30210D	BnaA03g36620D/BnaA05g17260D/BnaC05g30210D	3
MF	GO:0016682	oxidoreductase activity, acting on diphenols and related substances as donors, oxygen as acceptor	3/414	12/40820	0.000212868	0.0072978	BnaA03g36620D/BnaA05g17260D/BnaC05g30210D	BnaA03g36620D/BnaA05g17260D/BnaC05g30210D	3
MF	GO:0003885	D-arabinono-1,4-lactone oxidase activity	3/414	13/40820	0.000274648	0.0072978	BnaC04g00700D/BnaC04g00690D/BnaA02g01040D	BnaC04g00700D/BnaC04g00690D/BnaA02g01040D	3
MF	GO:0016899	oxidoreductase activity, acting on the CH-OH group of donors, oxygen as acceptor	3/414	13/40820	0.000274648	0.0072978	BnaC04g00700D/BnaC04g00690D/BnaA02g01040D	BnaC04g00700D/BnaC04g00690D/BnaA02g01040D	3
MF	GO:0016702	oxidoreductase activity, acting on single donors with incorporation of molecular oxygen, incorporation of two atoms of oxygen	6/414	96/40820	0.000451222	0.0104909	BnaA01g21450D/BnaA03g05200D/BnaA07g24880D/BnaA07g38550D/BnaCnng38630D/BnaC08g33680D	BnaA01g21450D/BnaA03g05200D/BnaA07g24880D/BnaA07g38550D/BnaCnng38630D/BnaC08g33680D	6
MF	GO:0051213	dioxygenase activity	6/414	103/40820	0.000655901	0.0135553	BnaA01g21450D/BnaA03g05200D/BnaA07g24880D/BnaA07g38550D/BnaCnng38630D/BnaC08g33680D	BnaA01g21450D/BnaA03g05200D/BnaA07g24880D/BnaA07g38550D/BnaCnng38630D/BnaC08g33680D	6
MF	GO:0050660	flavin adenine dinucleotide binding	11/414	355/40820	0.00111388	0.0207182	BnaC09g36910D/BnaC09g07550D/BnaA09g07610D/BnaC09g04540D/BnaA09g04980D/BnaC01g12350D/BnaC04g00700D/BnaAnng31480D/BnaC07g31150D/BnaC04g00690D/BnaA02g01040D	BnaC09g36910D/BnaC09g07550D/BnaA09g07610D/BnaC09g04540D/BnaA09g04980D/BnaC01g12350D/BnaC04g00700D/BnaAnng31480D/BnaC07g31150D/BnaC04g00690D/BnaA02g01040D	11
MF	GO:0016701	oxidoreductase activity, acting on single donors with incorporation of molecular oxygen	6/414	121/40820	0.00151439	0.025607	BnaA01g21450D/BnaA03g05200D/BnaA07g24880D/BnaA07g38550D/BnaCnng38630D/BnaC08g33680D	BnaA01g21450D/BnaA03g05200D/BnaA07g24880D/BnaA07g38550D/BnaCnng38630D/BnaC08g33680D	6
MF	GO:0016679	oxidoreductase activity, acting on diphenols and related substances as donors	3/414	27/40820	0.00252827	0.0391882	BnaA03g36620D/BnaA05g17260D/BnaC05g30210D	BnaA03g36620D/BnaA05g17260D/BnaC05g30210D	3

## Sheet: Up-regulated genes in 6284B
Table S3 Significantly enriched GO terms of up-regulated differentially expressed genes in 6284B
Category	GOID	Description	GeneRatio	BgRatio	pvalue	padj	geneID	geneName	Count
BP	GO:0071554	cell wall organization or biogenesis	76/2234	373/25969	1.05e-12	2.2e-10	BnaC04g21470D/BnaA03g21590D/BnaCnng76410D/BnaA05g00810D/BnaAnng13710D/BnaA10g23870D/BnaC09g48600D/BnaC09g02010D/BnaA01g36400D/BnaA09g39720D/BnaCnng66900D/BnaC03g34350D/BnaCnng47940D/BnaA03g22710D/BnaCnng10780D/BnaA03g02030D/BnaAnng13700D/BnaA03g29100D/BnaA10g23860D/BnaA02g30620D/BnaC06g18400D/BnaC04g00460D/BnaC03g41680D/BnaA03g34410D/BnaAnng02770D/BnaA07g19220D/BnaC03g39840D/BnaC04g53030D/BnaCnng…	BnaC04g21470D/BnaA03g21590D/BnaCnng76410D/BnaA05g00810D/BnaAnng13710D/BnaA10g23870D/BnaC09g48600D/BnaC09g02010D/BnaA01g36400D/BnaA09g39720D/BnaCnng66900D/BnaC03g34350D/BnaCnng47940D/BnaA03g22710D/BnaCnng10780D/BnaA03g02030D/BnaAnng13700D/BnaA03g29100D/BnaA10g23860D/BnaA02g30620D/BnaC06g18400D/BnaC04g00460D/BnaC03g41680D/BnaA03g34410D/BnaAnng02770D/BnaA07g19220D/BnaC03g39840D/BnaC04g53030D/BnaCnng…	76
BP	GO:0044723	single-organism carbohydrate metabolic process	71/2234	481/25969	5.14e-06	0.000134297	BnaC09g42220D/BnaC09g37470D/BnaC09g41420D/BnaAnng17960D/BnaA06g24600D/BnaC07g40160D/BnaCnng13230D/BnaA03g47910D/BnaC04g11500D/BnaA10g03060D/BnaA09g08040D/BnaC09g40960D/BnaA01g33130D/BnaC09g44080D/BnaAnng16810D/BnaC09g37040D/BnaA10g17950D/BnaC05g02930D/BnaA05g16350D/BnaA05g10500D/BnaA06g27590D/BnaCnng34270D/BnaC05g49660D/BnaA07g00980D/BnaC04g49980D/BnaC09g39650D/BnaC05g28920D/BnaC09g43980D/BnaC04g…	BnaC09g42220D/BnaC09g37470D/BnaC09g41420D/BnaAnng17960D/BnaA06g24600D/BnaC07g40160D/BnaCnng13230D/BnaA03g47910D/BnaC04g11500D/BnaA10g03060D/BnaA09g08040D/BnaC09g40960D/BnaA01g33130D/BnaC09g44080D/BnaAnng16810D/BnaC09g37040D/BnaA10g17950D/BnaC05g02930D/BnaA05g16350D/BnaA05g10500D/BnaA06g27590D/BnaCnng34270D/BnaC05g49660D/BnaA07g00980D/BnaC04g49980D/BnaC09g39650D/BnaC05g28920D/BnaC09g43980D/BnaC04g…	71
BP	GO:0045229	external encapsulating structure organization	68/2234	282/25969	3.42e-15	1.07e-12	BnaC04g21470D/BnaA03g21590D/BnaCnng76410D/BnaA05g00810D/BnaAnng13710D/BnaA10g23870D/BnaC09g48600D/BnaC09g02010D/BnaA01g36400D/BnaA09g39720D/BnaCnng66900D/BnaC03g34350D/BnaCnng47940D/BnaA03g22710D/BnaCnng10780D/BnaA03g02030D/BnaAnng13700D/BnaA03g29100D/BnaA10g23860D/BnaA02g30620D/BnaC06g18400D/BnaC04g00460D/BnaC03g41680D/BnaA03g34410D/BnaAnng02770D/BnaA07g19220D/BnaC03g39840D/BnaCnng75130D/BnaC09g…	BnaC04g21470D/BnaA03g21590D/BnaCnng76410D/BnaA05g00810D/BnaAnng13710D/BnaA10g23870D/BnaC09g48600D/BnaC09g02010D/BnaA01g36400D/BnaA09g39720D/BnaCnng66900D/BnaC03g34350D/BnaCnng47940D/BnaA03g22710D/BnaCnng10780D/BnaA03g02030D/BnaAnng13700D/BnaA03g29100D/BnaA10g23860D/BnaA02g30620D/BnaC06g18400D/BnaC04g00460D/BnaC03g41680D/BnaA03g34410D/BnaAnng02770D/BnaA07g19220D/BnaC03g39840D/BnaCnng75130D/BnaC09g…	68
BP	GO:0071555	cell wall organization	68/2234	282/25969	3.42e-15	1.07e-12	BnaC04g21470D/BnaA03g21590D/BnaCnng76410D/BnaA05g00810D/BnaAnng13710D/BnaA10g23870D/BnaC09g48600D/BnaC09g02010D/BnaA01g36400D/BnaA09g39720D/BnaCnng66900D/BnaC03g34350D/BnaCnng47940D/BnaA03g22710D/BnaCnng10780D/BnaA03g02030D/BnaAnng13700D/BnaA03g29100D/BnaA10g23860D/BnaA02g30620D/BnaC06g18400D/BnaC04g00460D/BnaC03g41680D/BnaA03g34410D/BnaAnng02770D/BnaA07g19220D/BnaC03g39840D/BnaCnng75130D/BnaC09g…	BnaC04g21470D/BnaA03g21590D/BnaCnng76410D/BnaA05g00810D/BnaAnng13710D/BnaA10g23870D/BnaC09g48600D/BnaC09g02010D/BnaA01g36400D/BnaA09g39720D/BnaCnng66900D/BnaC03g34350D/BnaCnng47940D/BnaA03g22710D/BnaCnng10780D/BnaA03g02030D/BnaAnng13700D/BnaA03g29100D/BnaA10g23860D/BnaA02g30620D/BnaC06g18400D/BnaC04g00460D/BnaC03g41680D/BnaA03g34410D/BnaAnng02770D/BnaA07g19220D/BnaC03g39840D/BnaCnng75130D/BnaC09g…	68
BP	GO:0044262	cellular carbohydrate metabolic process	62/2234	381/25969	8.04e-07	2.8e-05	BnaC09g42220D/BnaC09g37470D/BnaC09g41420D/BnaA07g05150D/BnaAnng17960D/BnaC07g40160D/BnaA03g47910D/BnaC04g11500D/BnaA10g03060D/BnaC09g40960D/BnaA01g33130D/BnaC09g44080D/BnaAnng16810D/BnaC09g37040D/BnaA10g17950D/BnaC05g02930D/BnaC01g08130D/BnaA05g16350D/BnaA05g10500D/BnaA06g27590D/BnaCnng34270D/BnaC05g49660D/BnaC05g28950D/BnaA07g00980D/BnaC04g49980D/BnaC05g28920D/BnaC04g34650D/BnaAnng22210D/BnaA02g…	BnaC09g42220D/BnaC09g37470D/BnaC09g41420D/BnaA07g05150D/BnaAnng17960D/BnaC07g40160D/BnaA03g47910D/BnaC04g11500D/BnaA10g03060D/BnaC09g40960D/BnaA01g33130D/BnaC09g44080D/BnaAnng16810D/BnaC09g37040D/BnaA10g17950D/BnaC05g02930D/BnaC01g08130D/BnaA05g16350D/BnaA05g10500D/BnaA06g27590D/BnaCnng34270D/BnaC05g49660D/BnaC05g28950D/BnaA07g00980D/BnaC04g49980D/BnaC05g28920D/BnaC04g34650D/BnaAnng22210D/BnaA02g…	62
BP	GO:0030001	metal ion transport	55/2234	420/25969	0.0011722	0.0138894	BnaA07g36130D/BnaC03g48480D/BnaA09g30190D/BnaA06g25070D/BnaA02g33770D/BnaC09g38660D/BnaC05g18390D/BnaCnng61530D/BnaC02g43190D/BnaA02g34270D/BnaC09g34470D/BnaC09g44170D/BnaC03g43390D/BnaC02g05800D/BnaA01g05710D/BnaA03g09580D/BnaC09g37220D/BnaC02g33350D/BnaC02g42560D/BnaA09g54720D/BnaA10g12280D/BnaA02g02340D/BnaC09g42680D/BnaA03g09590D/BnaA06g39330D/BnaC01g00590D/BnaA03g00870D/BnaC08g24560D/BnaA05g…	BnaA07g36130D/BnaC03g48480D/BnaA09g30190D/BnaA06g25070D/BnaA02g33770D/BnaC09g38660D/BnaC05g18390D/BnaCnng61530D/BnaC02g43190D/BnaA02g34270D/BnaC09g34470D/BnaC09g44170D/BnaC03g43390D/BnaC02g05800D/BnaA01g05710D/BnaA03g09580D/BnaC09g37220D/BnaC02g33350D/BnaC02g42560D/BnaA09g54720D/BnaA10g12280D/BnaA02g02340D/BnaC09g42680D/BnaA03g09590D/BnaA06g39330D/BnaC01g00590D/BnaA03g00870D/BnaC08g24560D/BnaA05g…	55
BP	GO:0042545	cell wall modification	52/2234	227/25969	4.62e-11	7.25e-09	BnaC04g21470D/BnaA03g21590D/BnaCnng76410D/BnaA05g00810D/BnaAnng13710D/BnaA10g23870D/BnaC09g48600D/BnaC09g02010D/BnaA09g39720D/BnaCnng66900D/BnaC03g34350D/BnaCnng47940D/BnaA03g22710D/BnaA03g02030D/BnaAnng13700D/BnaA03g29100D/BnaA10g23860D/BnaA02g30620D/BnaC06g18400D/BnaC04g00460D/BnaA03g34410D/BnaAnng02770D/BnaA07g19220D/BnaC03g39840D/BnaCnng75130D/BnaC09g03330D/BnaA01g32580D/BnaC05g45080D/BnaAnng…	BnaC04g21470D/BnaA03g21590D/BnaCnng76410D/BnaA05g00810D/BnaAnng13710D/BnaA10g23870D/BnaC09g48600D/BnaC09g02010D/BnaA09g39720D/BnaCnng66900D/BnaC03g34350D/BnaCnng47940D/BnaA03g22710D/BnaA03g02030D/BnaAnng13700D/BnaA03g29100D/BnaA10g23860D/BnaA02g30620D/BnaC06g18400D/BnaC04g00460D/BnaA03g34410D/BnaAnng02770D/BnaA07g19220D/BnaC03g39840D/BnaCnng75130D/BnaC09g03330D/BnaA01g32580D/BnaC05g45080D/BnaAnng…	52
BP	GO:0016051	carbohydrate biosynthetic process	44/2234	257/25969	8.24e-06	0.000191696	BnaC09g42220D/BnaC09g41420D/BnaAnng17960D/BnaA06g24600D/BnaCnng13230D/BnaC04g11500D/BnaC09g40960D/BnaA01g33130D/BnaC09g44080D/BnaAnng16810D/BnaA10g17950D/BnaA05g16350D/BnaA05g10500D/BnaCnng34270D/BnaC04g49980D/BnaC05g28920D/BnaC04g34650D/BnaAnng22210D/BnaA06g36370D/BnaCnng00720D/BnaC09g27860D/BnaA03g58390D/BnaA10g07960D/BnaC07g17610D/BnaA02g14790D/BnaC07g46980D/BnaA04g19160D/BnaC07g50180D/BnaA04g…	BnaC09g42220D/BnaC09g41420D/BnaAnng17960D/BnaA06g24600D/BnaCnng13230D/BnaC04g11500D/BnaC09g40960D/BnaA01g33130D/BnaC09g44080D/BnaAnng16810D/BnaA10g17950D/BnaA05g16350D/BnaA05g10500D/BnaCnng34270D/BnaC04g49980D/BnaC05g28920D/BnaC04g34650D/BnaAnng22210D/BnaA06g36370D/BnaCnng00720D/BnaC09g27860D/BnaA03g58390D/BnaA10g07960D/BnaC07g17610D/BnaA02g14790D/BnaC07g46980D/BnaA04g19160D/BnaC07g50180D/BnaA04g…	44
BP	GO:0034637	cellular carbohydrate biosynthetic process	41/2234	232/25969	7.5e-06	0.000181121	BnaC09g42220D/BnaC09g41420D/BnaAnng17960D/BnaC04g11500D/BnaC09g40960D/BnaA01g33130D/BnaC09g44080D/BnaAnng16810D/BnaA10g17950D/BnaA05g16350D/BnaA05g10500D/BnaCnng34270D/BnaC04g49980D/BnaC05g28920D/BnaC04g34650D/BnaAnng22210D/BnaA06g36370D/BnaCnng00720D/BnaC09g27860D/BnaA03g58390D/BnaA10g07960D/BnaC07g17610D/BnaA02g14790D/BnaC07g46980D/BnaA04g19160D/BnaC07g50180D/BnaA04g20850D/BnaC05g43660D/BnaC09g…	BnaC09g42220D/BnaC09g41420D/BnaAnng17960D/BnaC04g11500D/BnaC09g40960D/BnaA01g33130D/BnaC09g44080D/BnaAnng16810D/BnaA10g17950D/BnaA05g16350D/BnaA05g10500D/BnaCnng34270D/BnaC04g49980D/BnaC05g28920D/BnaC04g34650D/BnaAnng22210D/BnaA06g36370D/BnaCnng00720D/BnaC09g27860D/BnaA03g58390D/BnaA10g07960D/BnaC07g17610D/BnaA02g14790D/BnaC07g46980D/BnaA04g19160D/BnaC07g50180D/BnaA04g20850D/BnaC05g43660D/BnaC09g…	41
BP	GO:0006820	anion transport	34/2234	235/25969	0.00191647	0.0218826	BnaA03g01440D/BnaC04g21390D/BnaC05g11780D/BnaA08g13410D/BnaA06g35110D/BnaAnng31830D/BnaC07g48770D/BnaC09g43540D/BnaA06g27700D/BnaA02g18690D/BnaC01g40540D/BnaC05g48070D/BnaA03g52100D/BnaA05g25770D/BnaA08g09810D/BnaC07g43840D/BnaC07g29340D/BnaC05g18450D/BnaC01g06010D/BnaA06g10160D/BnaC07g34120D/BnaC02g33700D/BnaA01g07390D/BnaA02g27130D/BnaC03g38040D/BnaA03g42920D/BnaA03g32910D/BnaC02g24710D/BnaC05g…	BnaA03g01440D/BnaC04g21390D/BnaC05g11780D/BnaA08g13410D/BnaA06g35110D/BnaAnng31830D/BnaC07g48770D/BnaC09g43540D/BnaA06g27700D/BnaA02g18690D/BnaC01g40540D/BnaC05g48070D/BnaA03g52100D/BnaA05g25770D/BnaA08g09810D/BnaC07g43840D/BnaC07g29340D/BnaC05g18450D/BnaC01g06010D/BnaA06g10160D/BnaC07g34120D/BnaC02g33700D/BnaA01g07390D/BnaA02g27130D/BnaC03g38040D/BnaA03g42920D/BnaA03g32910D/BnaC02g24710D/BnaC05g…	34
BP	GO:0000271	polysaccharide biosynthetic process	25/2234	142/25969	0.000445809	0.00717866	BnaC09g42220D/BnaC09g41420D/BnaAnng17960D/BnaC04g11500D/BnaC09g40960D/BnaA01g33130D/BnaC09g44080D/BnaAnng16810D/BnaA10g17950D/BnaA05g16350D/BnaA05g10500D/BnaCnng34270D/BnaC04g49980D/BnaC05g28920D/BnaA06g36370D/BnaCnng00720D/BnaA03g58390D/BnaC07g17610D/BnaA04g19160D/BnaC07g50180D/BnaC05g43660D/BnaA09g08360D/BnaC04g43530D/BnaA03g06610D/BnaA02g03580D	BnaC09g42220D/BnaC09g41420D/BnaAnng17960D/BnaC04g11500D/BnaC09g40960D/BnaA01g33130D/BnaC09g44080D/BnaAnng16810D/BnaA10g17950D/BnaA05g16350D/BnaA05g10500D/BnaCnng34270D/BnaC04g49980D/BnaC05g28920D/BnaA06g36370D/BnaCnng00720D/BnaA03g58390D/BnaC07g17610D/BnaA04g19160D/BnaC07g50180D/BnaC05g43660D/BnaA09g08360D/BnaC04g43530D/BnaA03g06610D/BnaA02g03580D	25
BP	GO:0009250	glucan biosynthetic process	25/2234	142/25969	0.000445809	0.00717866	BnaC09g42220D/BnaC09g41420D/BnaAnng17960D/BnaC04g11500D/BnaC09g40960D/BnaA01g33130D/BnaC09g44080D/BnaAnng16810D/BnaA10g17950D/BnaA05g16350D/BnaA05g10500D/BnaCnng34270D/BnaC04g49980D/BnaC05g28920D/BnaA06g36370D/BnaCnng00720D/BnaA03g58390D/BnaC07g17610D/BnaA04g19160D/BnaC07g50180D/BnaC05g43660D/BnaA09g08360D/BnaC04g43530D/BnaA03g06610D/BnaA02g03580D	BnaC09g42220D/BnaC09g41420D/BnaAnng17960D/BnaC04g11500D/BnaC09g40960D/BnaA01g33130D/BnaC09g44080D/BnaAnng16810D/BnaA10g17950D/BnaA05g16350D/BnaA05g10500D/BnaCnng34270D/BnaC04g49980D/BnaC05g28920D/BnaA06g36370D/BnaCnng00720D/BnaA03g58390D/BnaC07g17610D/BnaA04g19160D/BnaC07g50180D/BnaC05g43660D/BnaA09g08360D/BnaC04g43530D/BnaA03g06610D/BnaA02g03580D	25
BP	GO:0033692	cellular polysaccharide biosynthetic process	25/2234	142/25969	0.000445809	0.00717866	BnaC09g42220D/BnaC09g41420D/BnaAnng17960D/BnaC04g11500D/BnaC09g40960D/BnaA01g33130D/BnaC09g44080D/BnaAnng16810D/BnaA10g17950D/BnaA05g16350D/BnaA05g10500D/BnaCnng34270D/BnaC04g49980D/BnaC05g28920D/BnaA06g36370D/BnaCnng00720D/BnaA03g58390D/BnaC07g17610D/BnaA04g19160D/BnaC07g50180D/BnaC05g43660D/BnaA09g08360D/BnaC04g43530D/BnaA03g06610D/BnaA02g03580D	BnaC09g42220D/BnaC09g41420D/BnaAnng17960D/BnaC04g11500D/BnaC09g40960D/BnaA01g33130D/BnaC09g44080D/BnaAnng16810D/BnaA10g17950D/BnaA05g16350D/BnaA05g10500D/BnaCnng34270D/BnaC04g49980D/BnaC05g28920D/BnaA06g36370D/BnaCnng00720D/BnaA03g58390D/BnaC07g17610D/BnaA04g19160D/BnaC07g50180D/BnaC05g43660D/BnaA09g08360D/BnaC04g43530D/BnaA03g06610D/BnaA02g03580D	25
BP	GO:0051273	beta-glucan metabolic process	25/2234	142/25969	0.000445809	0.00717866	BnaC09g42220D/BnaC09g41420D/BnaAnng17960D/BnaC04g11500D/BnaC09g40960D/BnaA01g33130D/BnaC09g44080D/BnaAnng16810D/BnaA10g17950D/BnaA05g16350D/BnaA05g10500D/BnaCnng34270D/BnaC04g49980D/BnaC05g28920D/BnaA06g36370D/BnaCnng00720D/BnaA03g58390D/BnaC07g17610D/BnaA04g19160D/BnaC07g50180D/BnaC05g43660D/BnaA09g08360D/BnaC04g43530D/BnaA03g06610D/BnaA02g03580D	BnaC09g42220D/BnaC09g41420D/BnaAnng17960D/BnaC04g11500D/BnaC09g40960D/BnaA01g33130D/BnaC09g44080D/BnaAnng16810D/BnaA10g17950D/BnaA05g16350D/BnaA05g10500D/BnaCnng34270D/BnaC04g49980D/BnaC05g28920D/BnaA06g36370D/BnaCnng00720D/BnaA03g58390D/BnaC07g17610D/BnaA04g19160D/BnaC07g50180D/BnaC05g43660D/BnaA09g08360D/BnaC04g43530D/BnaA03g06610D/BnaA02g03580D	25
BP	GO:0051274	beta-glucan biosynthetic process	25/2234	142/25969	0.000445809	0.00717866	BnaC09g42220D/BnaC09g41420D/BnaAnng17960D/BnaC04g11500D/BnaC09g40960D/BnaA01g33130D/BnaC09g44080D/BnaAnng16810D/BnaA10g17950D/BnaA05g16350D/BnaA05g10500D/BnaCnng34270D/BnaC04g49980D/BnaC05g28920D/BnaA06g36370D/BnaCnng00720D/BnaA03g58390D/BnaC07g17610D/BnaA04g19160D/BnaC07g50180D/BnaC05g43660D/BnaA09g08360D/BnaC04g43530D/BnaA03g06610D/BnaA02g03580D	BnaC09g42220D/BnaC09g41420D/BnaAnng17960D/BnaC04g11500D/BnaC09g40960D/BnaA01g33130D/BnaC09g44080D/BnaAnng16810D/BnaA10g17950D/BnaA05g16350D/BnaA05g10500D/BnaCnng34270D/BnaC04g49980D/BnaC05g28920D/BnaA06g36370D/BnaCnng00720D/BnaA03g58390D/BnaC07g17610D/BnaA04g19160D/BnaC07g50180D/BnaC05g43660D/BnaA09g08360D/BnaC04g43530D/BnaA03g06610D/BnaA02g03580D	25
BP	GO:0030243	cellulose metabolic process	23/2234	104/25969	2.04e-05	0.000413993	BnaC09g42220D/BnaC09g41420D/BnaAnng17960D/BnaC04g11500D/BnaC09g40960D/BnaA01g33130D/BnaAnng16810D/BnaA10g17950D/BnaA05g16350D/BnaA05g10500D/BnaCnng34270D/BnaC04g49980D/BnaC05g28920D/BnaA06g36370D/BnaCnng00720D/BnaA03g58390D/BnaC07g17610D/BnaA04g19160D/BnaC07g50180D/BnaC05g43660D/BnaC04g43530D/BnaA03g06610D/BnaA02g03580D	BnaC09g42220D/BnaC09g41420D/BnaAnng17960D/BnaC04g11500D/BnaC09g40960D/BnaA01g33130D/BnaAnng16810D/BnaA10g17950D/BnaA05g16350D/BnaA05g10500D/BnaCnng34270D/BnaC04g49980D/BnaC05g28920D/BnaA06g36370D/BnaCnng00720D/BnaA03g58390D/BnaC07g17610D/BnaA04g19160D/BnaC07g50180D/BnaC05g43660D/BnaC04g43530D/BnaA03g06610D/BnaA02g03580D	23
BP	GO:0030244	cellulose biosynthetic process	23/2234	104/25969	2.04e-05	0.000413993	BnaC09g42220D/BnaC09g41420D/BnaAnng17960D/BnaC04g11500D/BnaC09g40960D/BnaA01g33130D/BnaAnng16810D/BnaA10g17950D/BnaA05g16350D/BnaA05g10500D/BnaCnng34270D/BnaC04g49980D/BnaC05g28920D/BnaA06g36370D/BnaCnng00720D/BnaA03g58390D/BnaC07g17610D/BnaA04g19160D/BnaC07g50180D/BnaC05g43660D/BnaC04g43530D/BnaA03g06610D/BnaA02g03580D	BnaC09g42220D/BnaC09g41420D/BnaAnng17960D/BnaC04g11500D/BnaC09g40960D/BnaA01g33130D/BnaAnng16810D/BnaA10g17950D/BnaA05g16350D/BnaA05g10500D/BnaCnng34270D/BnaC04g49980D/BnaC05g28920D/BnaA06g36370D/BnaCnng00720D/BnaA03g58390D/BnaC07g17610D/BnaA04g19160D/BnaC07g50180D/BnaC05g43660D/BnaC04g43530D/BnaA03g06610D/BnaA02g03580D	23
BP	GO:0005984	disaccharide metabolic process	21/2234	113/25969	0.000594466	0.00933312	BnaC09g37470D/BnaA10g03060D/BnaC09g37040D/BnaC05g02930D/BnaA06g27590D/BnaAnng22210D/BnaC09g27860D/BnaA10g07960D/BnaA02g14790D/BnaC07g46980D/BnaA04g20850D/BnaC09g25400D/BnaC01g14030D/BnaC02g19750D/BnaA05g15220D/BnaA02g11230D/BnaA03g45450D/BnaA07g33960D/BnaA01g12320D/BnaA09g00710D/BnaC04g28270D	BnaC09g37470D/BnaA10g03060D/BnaC09g37040D/BnaC05g02930D/BnaA06g27590D/BnaAnng22210D/BnaC09g27860D/BnaA10g07960D/BnaA02g14790D/BnaC07g46980D/BnaA04g20850D/BnaC09g25400D/BnaC01g14030D/BnaC02g19750D/BnaA05g15220D/BnaA02g11230D/BnaA03g45450D/BnaA07g33960D/BnaA01g12320D/BnaA09g00710D/BnaC04g28270D	21
BP	GO:0009311	oligosaccharide metabolic process	21/2234	121/25969	0.00148044	0.017217	BnaC09g37470D/BnaA10g03060D/BnaC09g37040D/BnaC05g02930D/BnaA06g27590D/BnaAnng22210D/BnaC09g27860D/BnaA10g07960D/BnaA02g14790D/BnaC07g46980D/BnaA04g20850D/BnaC09g25400D/BnaC01g14030D/BnaC02g19750D/BnaA05g15220D/BnaA02g11230D/BnaA03g45450D/BnaA07g33960D/BnaA01g12320D/BnaA09g00710D/BnaC04g28270D	BnaC09g37470D/BnaA10g03060D/BnaC09g37040D/BnaC05g02930D/BnaA06g27590D/BnaAnng22210D/BnaC09g27860D/BnaA10g07960D/BnaA02g14790D/BnaC07g46980D/BnaA04g20850D/BnaC09g25400D/BnaC01g14030D/BnaC02g19750D/BnaA05g15220D/BnaA02g11230D/BnaA03g45450D/BnaA07g33960D/BnaA01g12320D/BnaA09g00710D/BnaC04g28270D	21
BP	GO:0042546	cell wall biogenesis	19/2234	78/25969	2.52e-05	0.000495333	BnaA01g36400D/BnaCnng10780D/BnaC03g41680D/BnaA03g35840D/BnaA01g16150D/BnaA08g14140D/BnaC05g07210D/BnaC08g12420D/BnaC09g02640D/BnaA06g05670D/BnaC01g19270D/BnaA09g03270D/BnaC07g22140D/BnaC02g06140D/BnaC08g13870D/BnaA02g02700D/BnaC08g39910D/BnaA03g05560D/BnaC09g52500D	BnaA01g36400D/BnaCnng10780D/BnaC03g41680D/BnaA03g35840D/BnaA01g16150D/BnaA08g14140D/BnaC05g07210D/BnaC08g12420D/BnaC09g02640D/BnaA06g05670D/BnaC01g19270D/BnaA09g03270D/BnaC07g22140D/BnaC02g06140D/BnaC08g13870D/BnaA02g02700D/BnaC08g39910D/BnaA03g05560D/BnaC09g52500D	19
BP	GO:0009832	plant-type cell wall biogenesis	16/2234	43/25969	2.38e-07	8.8e-06	BnaA01g36400D/BnaCnng10780D/BnaC03g41680D/BnaA03g35840D/BnaA01g16150D/BnaA08g14140D/BnaC05g07210D/BnaC08g12420D/BnaC09g02640D/BnaA06g05670D/BnaC01g19270D/BnaA09g03270D/BnaC02g06140D/BnaC08g13870D/BnaA02g02700D/BnaA03g05560D	BnaA01g36400D/BnaCnng10780D/BnaC03g41680D/BnaA03g35840D/BnaA01g16150D/BnaA08g14140D/BnaC05g07210D/BnaC08g12420D/BnaC09g02640D/BnaA06g05670D/BnaC01g19270D/BnaA09g03270D/BnaC02g06140D/BnaC08g13870D/BnaA02g02700D/BnaA03g05560D	16
BP	GO:0010215	cellulose microfibril organization	16/2234	43/25969	2.38e-07	8.8e-06	BnaA01g36400D/BnaCnng10780D/BnaC03g41680D/BnaA03g35840D/BnaA01g16150D/BnaA08g14140D/BnaC05g07210D/BnaC08g12420D/BnaC09g02640D/BnaA06g05670D/BnaC01g19270D/BnaA09g03270D/BnaC02g06140D/BnaC08g13870D/BnaA02g02700D/BnaA03g05560D	BnaA01g36400D/BnaCnng10780D/BnaC03g41680D/BnaA03g35840D/BnaA01g16150D/BnaA08g14140D/BnaC05g07210D/BnaC08g12420D/BnaC09g02640D/BnaA06g05670D/BnaC01g19270D/BnaA09g03270D/BnaC02g06140D/BnaC08g13870D/BnaA02g02700D/BnaA03g05560D	16
BP	GO:0016049	cell growth	16/2234	43/25969	2.38e-07	8.8e-06	BnaA01g36400D/BnaCnng10780D/BnaC03g41680D/BnaA03g35840D/BnaA01g16150D/BnaA08g14140D/BnaC05g07210D/BnaC08g12420D/BnaC09g02640D/BnaA06g05670D/BnaC01g19270D/BnaA09g03270D/BnaC02g06140D/BnaC08g13870D/BnaA02g02700D/BnaA03g05560D	BnaA01g36400D/BnaCnng10780D/BnaC03g41680D/BnaA03g35840D/BnaA01g16150D/BnaA08g14140D/BnaC05g07210D/BnaC08g12420D/BnaC09g02640D/BnaA06g05670D/BnaC01g19270D/BnaA09g03270D/BnaC02g06140D/BnaC08g13870D/BnaA02g02700D/BnaA03g05560D	16
BP	GO:0030198	extracellular matrix organization	16/2234	43/25969	2.38e-07	8.8e-06	BnaA01g36400D/BnaCnng10780D/BnaC03g41680D/BnaA03g35840D/BnaA01g16150D/BnaA08g14140D/BnaC05g07210D/BnaC08g12420D/BnaC09g02640D/BnaA06g05670D/BnaC01g19270D/BnaA09g03270D/BnaC02g06140D/BnaC08g13870D/BnaA02g02700D/BnaA03g05560D	BnaA01g36400D/BnaCnng10780D/BnaC03g41680D/BnaA03g35840D/BnaA01g16150D/BnaA08g14140D/BnaC05g07210D/BnaC08g12420D/BnaC09g02640D/BnaA06g05670D/BnaC01g19270D/BnaA09g03270D/BnaC02g06140D/BnaC08g13870D/BnaA02g02700D/BnaA03g05560D	16
BP	GO:0040007	growth	16/2234	43/25969	2.38e-07	8.8e-06	BnaA01g36400D/BnaCnng10780D/BnaC03g41680D/BnaA03g35840D/BnaA01g16150D/BnaA08g14140D/BnaC05g07210D/BnaC08g12420D/BnaC09g02640D/BnaA06g05670D/BnaC01g19270D/BnaA09g03270D/BnaC02g06140D/BnaC08g13870D/BnaA02g02700D/BnaA03g05560D	BnaA01g36400D/BnaCnng10780D/BnaC03g41680D/BnaA03g35840D/BnaA01g16150D/BnaA08g14140D/BnaC05g07210D/BnaC08g12420D/BnaC09g02640D/BnaA06g05670D/BnaC01g19270D/BnaA09g03270D/BnaC02g06140D/BnaC08g13870D/BnaA02g02700D/BnaA03g05560D	16
BP	GO:0043062	extracellular structure organization	16/2234	43/25969	2.38e-07	8.8e-06	BnaA01g36400D/BnaCnng10780D/BnaC03g41680D/BnaA03g35840D/BnaA01g16150D/BnaA08g14140D/BnaC05g07210D/BnaC08g12420D/BnaC09g02640D/BnaA06g05670D/BnaC01g19270D/BnaA09g03270D/BnaC02g06140D/BnaC08g13870D/BnaA02g02700D/BnaA03g05560D	BnaA01g36400D/BnaCnng10780D/BnaC03g41680D/BnaA03g35840D/BnaA01g16150D/BnaA08g14140D/BnaC05g07210D/BnaC08g12420D/BnaC09g02640D/BnaA06g05670D/BnaC01g19270D/BnaA09g03270D/BnaC02g06140D/BnaC08g13870D/BnaA02g02700D/BnaA03g05560D	16
BP	GO:0070726	cell wall assembly	16/2234	43/25969	2.38e-07	8.8e-06	BnaA01g36400D/BnaCnng10780D/BnaC03g41680D/BnaA03g35840D/BnaA01g16150D/BnaA08g14140D/BnaC05g07210D/BnaC08g12420D/BnaC09g02640D/BnaA06g05670D/BnaC01g19270D/BnaA09g03270D/BnaC02g06140D/BnaC08g13870D/BnaA02g02700D/BnaA03g05560D	BnaA01g36400D/BnaCnng10780D/BnaC03g41680D/BnaA03g35840D/BnaA01g16150D/BnaA08g14140D/BnaC05g07210D/BnaC08g12420D/BnaC09g02640D/BnaA06g05670D/BnaC01g19270D/BnaA09g03270D/BnaC02g06140D/BnaC08g13870D/BnaA02g02700D/BnaA03g05560D	16
BP	GO:0071668	plant-type cell wall assembly	16/2234	43/25969	2.38e-07	8.8e-06	BnaA01g36400D/BnaCnng10780D/BnaC03g41680D/BnaA03g35840D/BnaA01g16150D/BnaA08g14140D/BnaC05g07210D/BnaC08g12420D/BnaC09g02640D/BnaA06g05670D/BnaC01g19270D/BnaA09g03270D/BnaC02g06140D/BnaC08g13870D/BnaA02g02700D/BnaA03g05560D	BnaA01g36400D/BnaCnng10780D/BnaC03g41680D/BnaA03g35840D/BnaA01g16150D/BnaA08g14140D/BnaC05g07210D/BnaC08g12420D/BnaC09g02640D/BnaA06g05670D/BnaC01g19270D/BnaA09g03270D/BnaC02g06140D/BnaC08g13870D/BnaA02g02700D/BnaA03g05560D	16
BP	GO:0009664	plant-type cell wall organization	16/2234	55/25969	9.87e-06	0.000213788	BnaA01g36400D/BnaCnng10780D/BnaC03g41680D/BnaA03g35840D/BnaA01g16150D/BnaA08g14140D/BnaC05g07210D/BnaC08g12420D/BnaC09g02640D/BnaA06g05670D/BnaC01g19270D/BnaA09g03270D/BnaC02g06140D/BnaC08g13870D/BnaA02g02700D/BnaA03g05560D	BnaA01g36400D/BnaCnng10780D/BnaC03g41680D/BnaA03g35840D/BnaA01g16150D/BnaA08g14140D/BnaC05g07210D/BnaC08g12420D/BnaC09g02640D/BnaA06g05670D/BnaC01g19270D/BnaA09g03270D/BnaC02g06140D/BnaC08g13870D/BnaA02g02700D/BnaA03g05560D	16
BP	GO:0071669	plant-type cell wall organization or biogenesis	16/2234	55/25969	9.87e-06	0.000213788	BnaA01g36400D/BnaCnng10780D/BnaC03g41680D/BnaA03g35840D/BnaA01g16150D/BnaA08g14140D/BnaC05g07210D/BnaC08g12420D/BnaC09g02640D/BnaA06g05670D/BnaC01g19270D/BnaA09g03270D/BnaC02g06140D/BnaC08g13870D/BnaA02g02700D/BnaA03g05560D	BnaA01g36400D/BnaCnng10780D/BnaC03g41680D/BnaA03g35840D/BnaA01g16150D/BnaA08g14140D/BnaC05g07210D/BnaC08g12420D/BnaC09g02640D/BnaA06g05670D/BnaC01g19270D/BnaA09g03270D/BnaC02g06140D/BnaC08g13870D/BnaA02g02700D/BnaA03g05560D	16
BP	GO:0003333	amino acid transmembrane transport	15/2234	47/25969	5.27e-06	0.000134297	BnaA03g01440D/BnaA06g35110D/BnaC07g48770D/BnaC01g40540D/BnaC05g48070D/BnaA05g25770D/BnaA08g09810D/BnaC07g34120D/BnaC02g33700D/BnaA02g27130D/BnaC03g38040D/BnaA03g42920D/BnaA03g32910D/BnaC05g39680D/BnaC03g64380D	BnaA03g01440D/BnaA06g35110D/BnaC07g48770D/BnaC01g40540D/BnaC05g48070D/BnaA05g25770D/BnaA08g09810D/BnaC07g34120D/BnaC02g33700D/BnaA02g27130D/BnaC03g38040D/BnaA03g42920D/BnaA03g32910D/BnaC05g39680D/BnaC03g64380D	15
BP	GO:0006865	amino acid transport	15/2234	47/25969	5.27e-06	0.000134297	BnaA03g01440D/BnaA06g35110D/BnaC07g48770D/BnaC01g40540D/BnaC05g48070D/BnaA05g25770D/BnaA08g09810D/BnaC07g34120D/BnaC02g33700D/BnaA02g27130D/BnaC03g38040D/BnaA03g42920D/BnaA03g32910D/BnaC05g39680D/BnaC03g64380D	BnaA03g01440D/BnaA06g35110D/BnaC07g48770D/BnaC01g40540D/BnaC05g48070D/BnaA05g25770D/BnaA08g09810D/BnaC07g34120D/BnaC02g33700D/BnaA02g27130D/BnaC03g38040D/BnaA03g42920D/BnaA03g32910D/BnaC05g39680D/BnaC03g64380D	15
BP	GO:0098656	anion transmembrane transport	15/2234	47/25969	5.27e-06	0.000134297	BnaA03g01440D/BnaA06g35110D/BnaC07g48770D/BnaC01g40540D/BnaC05g48070D/BnaA05g25770D/BnaA08g09810D/BnaC07g34120D/BnaC02g33700D/BnaA02g27130D/BnaC03g38040D/BnaA03g42920D/BnaA03g32910D/BnaC05g39680D/BnaC03g64380D	BnaA03g01440D/BnaA06g35110D/BnaC07g48770D/BnaC01g40540D/BnaC05g48070D/BnaA05g25770D/BnaA08g09810D/BnaC07g34120D/BnaC02g33700D/BnaA02g27130D/BnaC03g38040D/BnaA03g42920D/BnaA03g32910D/BnaC05g39680D/BnaC03g64380D	15
BP	GO:1903825	organic acid transmembrane transport	15/2234	47/25969	5.27e-06	0.000134297	BnaA03g01440D/BnaA06g35110D/BnaC07g48770D/BnaC01g40540D/BnaC05g48070D/BnaA05g25770D/BnaA08g09810D/BnaC07g34120D/BnaC02g33700D/BnaA02g27130D/BnaC03g38040D/BnaA03g42920D/BnaA03g32910D/BnaC05g39680D/BnaC03g64380D	BnaA03g01440D/BnaA06g35110D/BnaC07g48770D/BnaC01g40540D/BnaC05g48070D/BnaA05g25770D/BnaA08g09810D/BnaC07g34120D/BnaC02g33700D/BnaA02g27130D/BnaC03g38040D/BnaA03g42920D/BnaA03g32910D/BnaC05g39680D/BnaC03g64380D	15
BP	GO:1905039	carboxylic acid transmembrane transport	15/2234	47/25969	5.27e-06	0.000134297	BnaA03g01440D/BnaA06g35110D/BnaC07g48770D/BnaC01g40540D/BnaC05g48070D/BnaA05g25770D/BnaA08g09810D/BnaC07g34120D/BnaC02g33700D/BnaA02g27130D/BnaC03g38040D/BnaA03g42920D/BnaA03g32910D/BnaC05g39680D/BnaC03g64380D	BnaA03g01440D/BnaA06g35110D/BnaC07g48770D/BnaC01g40540D/BnaC05g48070D/BnaA05g25770D/BnaA08g09810D/BnaC07g34120D/BnaC02g33700D/BnaA02g27130D/BnaC03g38040D/BnaA03g42920D/BnaA03g32910D/BnaC05g39680D/BnaC03g64380D	15
BP	GO:0046351	disaccharide biosynthetic process	15/2234	80/25969	0.00312207	0.0338045	BnaAnng22210D/BnaC09g27860D/BnaA10g07960D/BnaA02g14790D/BnaC07g46980D/BnaA04g20850D/BnaC09g25400D/BnaC01g14030D/BnaC02g19750D/BnaA05g15220D/BnaA02g11230D/BnaA03g45450D/BnaA07g33960D/BnaA01g12320D/BnaC04g28270D	BnaAnng22210D/BnaC09g27860D/BnaA10g07960D/BnaA02g14790D/BnaC07g46980D/BnaA04g20850D/BnaC09g25400D/BnaC01g14030D/BnaC02g19750D/BnaA05g15220D/BnaA02g11230D/BnaA03g45450D/BnaA07g33960D/BnaA01g12320D/BnaC04g28270D	15
BP	GO:0044282	small molecule catabolic process	12/2234	44/25969	0.000247622	0.00457373	BnaC07g40160D/BnaA03g47910D/BnaC09g06780D/BnaC05g49660D/BnaA07g00980D/BnaA09g07080D/BnaA02g08540D/BnaA03g16270D/BnaA09g10050D/BnaC02g12100D/BnaC09g10140D/BnaC07g01430D	BnaC07g40160D/BnaA03g47910D/BnaC09g06780D/BnaC05g49660D/BnaA07g00980D/BnaA09g07080D/BnaA02g08540D/BnaA03g16270D/BnaA09g10050D/BnaC02g12100D/BnaC09g10140D/BnaC07g01430D	12
BP	GO:1901615	organic hydroxy compound metabolic process	12/2234	50/25969	0.000878812	0.0125431	BnaC07g40160D/BnaA03g47910D/BnaC09g41080D/BnaC05g49660D/BnaA07g00980D/BnaC04g34650D/BnaA02g08540D/BnaA09g10050D/BnaC02g12100D/BnaC09g10140D/BnaC07g01430D/BnaA02g06220D	BnaC07g40160D/BnaA03g47910D/BnaC09g41080D/BnaC05g49660D/BnaA07g00980D/BnaC04g34650D/BnaA02g08540D/BnaA09g10050D/BnaC02g12100D/BnaC09g10140D/BnaC07g01430D/BnaA02g06220D	12
BP	GO:0006066	alcohol metabolic process	11/2234	43/25969	0.000806097	0.0117728	BnaC07g40160D/BnaA03g47910D/BnaC09g41080D/BnaC05g49660D/BnaA07g00980D/BnaC04g34650D/BnaA02g08540D/BnaA09g10050D/BnaC02g12100D/BnaC09g10140D/BnaC07g01430D	BnaC07g40160D/BnaA03g47910D/BnaC09g41080D/BnaC05g49660D/BnaA07g00980D/BnaC04g34650D/BnaA02g08540D/BnaA09g10050D/BnaC02g12100D/BnaC09g10140D/BnaC07g01430D	11
BP	GO:0007264	small GTPase mediated signal transduction	11/2234	43/25969	0.000806097	0.0117728	BnaC02g00820D/BnaC09g47050D/BnaA10g15550D/BnaA03g55960D/BnaA10g22480D/BnaA09g38180D/BnaC09g38080D/BnaC09g54770D/BnaC03g03850D/BnaA01g02040D/BnaC01g03180D	BnaC02g00820D/BnaC09g47050D/BnaA10g15550D/BnaA03g55960D/BnaA10g22480D/BnaA09g38180D/BnaC09g38080D/BnaC09g54770D/BnaC03g03850D/BnaA01g02040D/BnaC01g03180D	11
BP	GO:0019751	polyol metabolic process	11/2234	43/25969	0.000806097	0.0117728	BnaC07g40160D/BnaA03g47910D/BnaC09g41080D/BnaC05g49660D/BnaA07g00980D/BnaC04g34650D/BnaA02g08540D/BnaA09g10050D/BnaC02g12100D/BnaC09g10140D/BnaC07g01430D	BnaC07g40160D/BnaA03g47910D/BnaC09g41080D/BnaC05g49660D/BnaA07g00980D/BnaC04g34650D/BnaA02g08540D/BnaA09g10050D/BnaC02g12100D/BnaC09g10140D/BnaC07g01430D	11
BP	GO:0009066	aspartate family amino acid metabolic process	11/2234	44/25969	0.000992256	0.0136112	BnaC09g39920D/BnaA03g28400D/BnaC03g33530D/BnaA06g17510D/BnaC05g48040D/BnaC04g49480D/BnaA04g25580D/BnaA05g03790D/BnaCnng72260D/BnaC04g03400D/BnaA06g20540D	BnaC09g39920D/BnaA03g28400D/BnaC03g33530D/BnaA06g17510D/BnaC05g48040D/BnaC04g49480D/BnaA04g25580D/BnaA05g03790D/BnaCnng72260D/BnaC04g03400D/BnaA06g20540D	11
BP	GO:0006020	inositol metabolic process	10/2234	22/25969	5.35e-06	0.000134297	BnaC07g40160D/BnaA03g47910D/BnaC05g49660D/BnaA07g00980D/BnaC04g34650D/BnaA02g08540D/BnaA09g10050D/BnaC02g12100D/BnaC09g10140D/BnaC07g01430D	BnaC07g40160D/BnaA03g47910D/BnaC05g49660D/BnaA07g00980D/BnaC04g34650D/BnaA02g08540D/BnaA09g10050D/BnaC02g12100D/BnaC09g10140D/BnaC07g01430D	10
BP	GO:0019310	inositol catabolic process	9/2234	12/25969	4.4e-08	3.07e-06	BnaC07g40160D/BnaA03g47910D/BnaC05g49660D/BnaA07g00980D/BnaA02g08540D/BnaA09g10050D/BnaC02g12100D/BnaC09g10140D/BnaC07g01430D	BnaC07g40160D/BnaA03g47910D/BnaC05g49660D/BnaA07g00980D/BnaA02g08540D/BnaA09g10050D/BnaC02g12100D/BnaC09g10140D/BnaC07g01430D	9
BP	GO:0044275	cellular carbohydrate catabolic process	9/2234	12/25969	4.4e-08	3.07e-06	BnaC07g40160D/BnaA03g47910D/BnaC05g49660D/BnaA07g00980D/BnaA02g08540D/BnaA09g10050D/BnaC02g12100D/BnaC09g10140D/BnaC07g01430D	BnaC07g40160D/BnaA03g47910D/BnaC05g49660D/BnaA07g00980D/BnaA02g08540D/BnaA09g10050D/BnaC02g12100D/BnaC09g10140D/BnaC07g01430D	9
BP	GO:0046164	alcohol catabolic process	9/2234	12/25969	4.4e-08	3.07e-06	BnaC07g40160D/BnaA03g47910D/BnaC05g49660D/BnaA07g00980D/BnaA02g08540D/BnaA09g10050D/BnaC02g12100D/BnaC09g10140D/BnaC07g01430D	BnaC07g40160D/BnaA03g47910D/BnaC05g49660D/BnaA07g00980D/BnaA02g08540D/BnaA09g10050D/BnaC02g12100D/BnaC09g10140D/BnaC07g01430D	9
BP	GO:0046174	polyol catabolic process	9/2234	12/25969	4.4e-08	3.07e-06	BnaC07g40160D/BnaA03g47910D/BnaC05g49660D/BnaA07g00980D/BnaA02g08540D/BnaA09g10050D/BnaC02g12100D/BnaC09g10140D/BnaC07g01430D	BnaC07g40160D/BnaA03g47910D/BnaC05g49660D/BnaA07g00980D/BnaA02g08540D/BnaA09g10050D/BnaC02g12100D/BnaC09g10140D/BnaC07g01430D	9
BP	GO:1901616	organic hydroxy compound catabolic process	9/2234	12/25969	4.4e-08	3.07e-06	BnaC07g40160D/BnaA03g47910D/BnaC05g49660D/BnaA07g00980D/BnaA02g08540D/BnaA09g10050D/BnaC02g12100D/BnaC09g10140D/BnaC07g01430D	BnaC07g40160D/BnaA03g47910D/BnaC05g49660D/BnaA07g00980D/BnaA02g08540D/BnaA09g10050D/BnaC02g12100D/BnaC09g10140D/BnaC07g01430D	9
BP	GO:0051235	maintenance of location	9/2234	35/25969	0.00228178	0.0255886	BnaC05g22730D/BnaC08g19130D/BnaC07g14900D/BnaC05g15540D/BnaCnng00150D/BnaA06g14180D/BnaA07g37350D/BnaA03g37720D/BnaC03g74230D	BnaC05g22730D/BnaC08g19130D/BnaC07g14900D/BnaC05g15540D/BnaCnng00150D/BnaA06g14180D/BnaA07g37350D/BnaA03g37720D/BnaC03g74230D	9
BP	GO:0000096	sulfur amino acid metabolic process	9/2234	38/25969	0.00416757	0.0436206	BnaC09g39920D/BnaA03g28400D/BnaC03g33530D/BnaC05g48040D/BnaC04g49480D/BnaA04g25580D/BnaA05g03790D/BnaC09g33290D/BnaC04g03400D	BnaC09g39920D/BnaA03g28400D/BnaC03g33530D/BnaC05g48040D/BnaC04g49480D/BnaA04g25580D/BnaA05g03790D/BnaC09g33290D/BnaC04g03400D	9
BP	GO:0006555	methionine metabolic process	8/2234	21/25969	0.000216733	0.0041245	BnaC09g39920D/BnaA03g28400D/BnaC03g33530D/BnaC05g48040D/BnaC04g49480D/BnaA04g25580D/BnaA05g03790D/BnaC04g03400D	BnaC09g39920D/BnaA03g28400D/BnaC03g33530D/BnaC05g48040D/BnaC04g49480D/BnaA04g25580D/BnaA05g03790D/BnaC04g03400D	8
BP	GO:0006621	protein retention in ER lumen	8/2234	26/25969	0.00112705	0.0136112	BnaC08g19130D/BnaC07g14900D/BnaC05g15540D/BnaCnng00150D/BnaA06g14180D/BnaA07g37350D/BnaA03g37720D/BnaC03g74230D	BnaC08g19130D/BnaC07g14900D/BnaC05g15540D/BnaCnng00150D/BnaA06g14180D/BnaA07g37350D/BnaA03g37720D/BnaC03g74230D	8
BP	GO:0032507	maintenance of protein location in cell	8/2234	26/25969	0.00112705	0.0136112	BnaC08g19130D/BnaC07g14900D/BnaC05g15540D/BnaCnng00150D/BnaA06g14180D/BnaA07g37350D/BnaA03g37720D/BnaC03g74230D	BnaC08g19130D/BnaC07g14900D/BnaC05g15540D/BnaCnng00150D/BnaA06g14180D/BnaA07g37350D/BnaA03g37720D/BnaC03g74230D	8
BP	GO:0035437	maintenance of protein localization in endoplasmic reticulum	8/2234	26/25969	0.00112705	0.0136112	BnaC08g19130D/BnaC07g14900D/BnaC05g15540D/BnaCnng00150D/BnaA06g14180D/BnaA07g37350D/BnaA03g37720D/BnaC03g74230D	BnaC08g19130D/BnaC07g14900D/BnaC05g15540D/BnaCnng00150D/BnaA06g14180D/BnaA07g37350D/BnaA03g37720D/BnaC03g74230D	8
BP	GO:0045185	maintenance of protein location	8/2234	26/25969	0.00112705	0.0136112	BnaC08g19130D/BnaC07g14900D/BnaC05g15540D/BnaCnng00150D/BnaA06g14180D/BnaA07g37350D/BnaA03g37720D/BnaC03g74230D	BnaC08g19130D/BnaC07g14900D/BnaC05g15540D/BnaCnng00150D/BnaA06g14180D/BnaA07g37350D/BnaA03g37720D/BnaC03g74230D	8
BP	GO:0051220	cytoplasmic sequestering of protein	8/2234	26/25969	0.00112705	0.0136112	BnaC08g19130D/BnaC07g14900D/BnaC05g15540D/BnaCnng00150D/BnaA06g14180D/BnaA07g37350D/BnaA03g37720D/BnaC03g74230D	BnaC08g19130D/BnaC07g14900D/BnaC05g15540D/BnaCnng00150D/BnaA06g14180D/BnaA07g37350D/BnaA03g37720D/BnaC03g74230D	8
BP	GO:0051651	maintenance of location in cell	8/2234	26/25969	0.00112705	0.0136112	BnaC08g19130D/BnaC07g14900D/BnaC05g15540D/BnaCnng00150D/BnaA06g14180D/BnaA07g37350D/BnaA03g37720D/BnaC03g74230D	BnaC08g19130D/BnaC07g14900D/BnaC05g15540D/BnaCnng00150D/BnaA06g14180D/BnaA07g37350D/BnaA03g37720D/BnaC03g74230D	8
BP	GO:0072595	maintenance of protein localization in organelle	8/2234	26/25969	0.00112705	0.0136112	BnaC08g19130D/BnaC07g14900D/BnaC05g15540D/BnaCnng00150D/BnaA06g14180D/BnaA07g37350D/BnaA03g37720D/BnaC03g74230D	BnaC08g19130D/BnaC07g14900D/BnaC05g15540D/BnaCnng00150D/BnaA06g14180D/BnaA07g37350D/BnaA03g37720D/BnaC03g74230D	8
BP	GO:0035434	copper ion transmembrane transport	7/2234	23/25969	0.00246386	0.0271457	BnaC09g34470D/BnaA03g09580D/BnaC09g37220D/BnaA10g12280D/BnaA03g09590D/BnaC02g10150D/BnaA06g17790D	BnaC09g34470D/BnaA03g09580D/BnaC09g37220D/BnaA10g12280D/BnaA03g09590D/BnaC02g10150D/BnaA06g17790D	7
BP	GO:0006825	copper ion transport	7/2234	24/25969	0.00322315	0.0343075	BnaC09g34470D/BnaA03g09580D/BnaC09g37220D/BnaA10g12280D/BnaA03g09590D/BnaC02g10150D/BnaA06g17790D	BnaC09g34470D/BnaA03g09580D/BnaC09g37220D/BnaA10g12280D/BnaA03g09590D/BnaC02g10150D/BnaA06g17790D	7

## Sheet: Down-regulated genes in 6284B
Table S3 Significantly enriched GO terms of down-regulated differentially expressed genes in 6284B
Category	GOID	Description	GeneRatio	BgRatio	pvalue	padj	geneID	geneName	Count
BP	GO:0034660	ncRNA metabolic process	13/294	406/25969	0.000797851	0.035265	BnaC02g45400D/BnaC07g45110D/BnaA10g30390D/BnaA10g17720D/BnaC09g49130D/BnaA03g21030D/BnaA07g12530D/BnaA02g03250D/BnaC04g31520D/BnaA10g21650D/BnaC03g25090D/BnaA08g14390D/BnaA03g56090D	BnaC02g45400D/BnaC07g45110D/BnaA10g30390D/BnaA10g17720D/BnaC09g49130D/BnaA03g21030D/BnaA07g12530D/BnaA02g03250D/BnaC04g31520D/BnaA10g21650D/BnaC03g25090D/BnaA08g14390D/BnaA03g56090D	13
BP	GO:0042254	ribosome biogenesis	8/294	150/25969	0.000322148	0.0237316	BnaA10g17720D/BnaA03g21030D/BnaA07g12530D/BnaA02g03250D/BnaA02g04000D/BnaA10g21650D/BnaC03g25090D/BnaA03g56090D	BnaA10g17720D/BnaA03g21030D/BnaA07g12530D/BnaA02g03250D/BnaA02g04000D/BnaA10g21650D/BnaC03g25090D/BnaA03g56090D	8
BP	GO:0022613	ribonucleoprotein complex biogenesis	8/294	163/25969	0.000560823	0.0309855	BnaA10g17720D/BnaA03g21030D/BnaA07g12530D/BnaA02g03250D/BnaA02g04000D/BnaA10g21650D/BnaC03g25090D/BnaA03g56090D	BnaA10g17720D/BnaA03g21030D/BnaA07g12530D/BnaA02g03250D/BnaA02g04000D/BnaA10g21650D/BnaC03g25090D/BnaA03g56090D	8
BP	GO:0006364	rRNA processing	7/294	92/25969	8.55e-05	0.00944893	BnaA10g17720D/BnaA03g21030D/BnaA07g12530D/BnaA02g03250D/BnaA10g21650D/BnaC03g25090D/BnaA03g56090D	BnaA10g17720D/BnaA03g21030D/BnaA07g12530D/BnaA02g03250D/BnaA10g21650D/BnaC03g25090D/BnaA03g56090D	7
BP	GO:0016072	rRNA metabolic process	7/294	92/25969	8.55e-05	0.00944893	BnaA10g17720D/BnaA03g21030D/BnaA07g12530D/BnaA02g03250D/BnaA10g21650D/BnaC03g25090D/BnaA03g56090D	BnaA10g17720D/BnaA03g21030D/BnaA07g12530D/BnaA02g03250D/BnaA10g21650D/BnaC03g25090D/BnaA03g56090D	7
CC	GO:0030684	preribosome	4/93	38/9315	0.000530089	0.0254442	BnaA10g17720D/BnaA07g12530D/BnaA02g03250D/BnaA03g56090D	BnaA10g17720D/BnaA07g12530D/BnaA02g03250D/BnaA03g56090D	4
MF	GO:0009916	alternative oxidase activity	3/500	12/40820	0.000370137	0.0401599	BnaA05g17260D/BnaA03g36620D/BnaC05g30210D	BnaA05g17260D/BnaA03g36620D/BnaC05g30210D	3
MF	GO:0016682	oxidoreductase activity, acting on diphenols and related substances as donors, oxygen as acceptor	3/500	12/40820	0.000370137	0.0401599	BnaA05g17260D/BnaA03g36620D/BnaC05g30210D	BnaA05g17260D/BnaA03g36620D/BnaC05g30210D	3
