# Supplementary material for: Global transcriptome analysis reveals potential genes associated with genic male sterility of rapeseed (Brassica napus L.)
Source: Front Plant Sci. 2022 Oct 21;13:1004781. doi: 10.3389/fpls.2022.1004781 (PMC9635397; doi:10.3389/fpls.2022.1004781)
Supplement: Supplementary file 7 [file Table_4.xlsx]

## Sheet: Table S4
Table S4 The main KEGG pathway annotations of differentially expressed genes in 4001AB, 4006AB, 6251AB, and 6284AB.
up-regulated DEGs with pathway annotation
KEGG ID	Description	GeneRatio	BgRatio	pvalue	padj	geneID	geneName	keggID	Count
4001B/A
no significant KEGG pathway annotation
4006B/A
ath00940	Phenylpropanoid biosynthesis	15/168	145/5069	7.63428e-05	0.00671816	BnaCnng04830D/BnaA02g17610D/BnaC04g08190D/BnaCnng45520D/BnaA03g37390D/BnaA03g09760D/BnaC05g42780D/BnaC08g35540D/BnaC06g22910D/BnaC06g26980D/BnaC07g42360D/BnaA05g15310D/BnaA02g11200D/BnaA01g02890D/BnaA05g09050D	BnaCnng04830D/BnaA02g17610D/BnaC04g08190D/BnaCnng45520D/BnaA03g37390D/BnaA03g09760D/BnaC05g42780D/BnaC08g35540D/BnaC06g22910D/BnaC06g26980D/BnaC07g42360D/BnaA05g15310D/BnaA02g11200D/BnaA01g02890D/BnaA05g09050D	ath:AT1G67980/ath:AT1G75940/ath:AT2G37040/ath:AT5G54570/ath:AT3G24503/ath:AT5G58400/ath:AT3G10340/ath:AT2G21730/ath:AT1G74540/ath:AT1G65060/ath:AT4G30170/ath:AT1G51680/ath:AT5G51890/ath:AT4G34230/ath:AT2G34790	15
ath00908	Zeatin biosynthesis	5/168	23/5069	0.000780392	0.0343373	BnaA02g08420D/BnaA02g12860D/BnaA07g24640D/BnaC07g50850D/BnaA10g24690D	BnaA02g08420D/BnaA02g12860D/BnaA07g24640D/BnaC07g50850D/BnaA10g24690D	ath:AT5G56970/ath:AT1G67110/ath:AT1G68460/ath:AT4G29740/ath:AT5G05860	5
ath00650	Butanoate metabolism	4/168	15/5069	0.00119347	0.0347724	BnaA02g21580D/BnaA01g27830D/BnaC09g40620D/BnaA06g33000D	BnaA02g21580D/BnaA01g27830D/BnaC09g40620D/BnaA06g33000D	ath:AT4G11820/ath:AT3G17760/ath:AT5G17330/ath:AT3G48560	4
ath00360	Phenylalanine metabolism	6/168	40/5069	0.00182409	0.0347724	BnaCnng04830D/BnaC04g08190D/BnaC05g42780D/BnaC08g33730D/BnaC06g26980D/BnaA05g15310D	BnaCnng04830D/BnaC04g08190D/BnaC05g42780D/BnaC08g33730D/BnaC06g26980D/BnaA05g15310D	ath:AT1G67980/ath:AT2G37040/ath:AT3G10340/ath:AT2G24850/ath:AT1G65060/ath:AT1G51680	6
ath00941	Flavonoid biosynthesis	4/168	17/5069	0.0019757	0.0347724	BnaCnng04830D/BnaA10g25120D/BnaC02g05070D/BnaC09g47980D	BnaCnng04830D/BnaA10g25120D/BnaC02g05070D/BnaC09g47980D	ath:AT1G67980/ath:AT5G05270/ath:AT5G13930/ath:AT5G07990	4
6251B/A
ath00040	Pentose and glucuronate interconversions	16/233	75/5069	1.79647e-07	1.70665e-05	BnaC09g42430D/BnaA07g06080D/BnaC02g01630D/BnaA02g03420D/BnaA08g10120D/BnaCnng05770D/BnaC07g33270D/BnaC09g42880D/BnaC05g44170D/BnaC03g34350D/BnaA02g02490D/BnaA06g09240D/BnaC09g03330D/BnaCnng75130D/BnaA08g14630D/BnaC09g21050D	BnaC09g42430D/BnaA07g06080D/BnaC02g01630D/BnaA02g03420D/BnaA08g10120D/BnaCnng05770D/BnaC07g33270D/BnaC09g42880D/BnaC05g44170D/BnaC03g34350D/BnaA02g02490D/BnaA06g09240D/BnaC09g03330D/BnaCnng75130D/BnaA08g14630D/BnaC09g21050D	ath:AT5G15490/ath:AT3G24230/ath:AT1G69940/ath:AT5G17200/ath:AT4G22080/ath:AT3G01270/ath:AT1G30350/ath:AT5G14650/ath:AT3G07850/ath:AT3G05610/ath:AT5G15110/ath:AT1G14420/ath:AT5G27870/ath:AT5G49180/ath:AT4G24780/ath:AT2G02720	16
ath00590	Arachidonic acid metabolism	6/233	16/5069	4.80363e-05	0.00228172	BnaC09g43560D/BnaCnng27540D/BnaAnng00900D/BnaC04g51730D/BnaA07g17190D/BnaC04g20960D	BnaC09g43560D/BnaCnng27540D/BnaAnng00900D/BnaC04g51730D/BnaA07g17190D/BnaC04g20960D	ath:AT5G13520/ath:AT2G31570/ath:AT5G04040/ath:AT2G48150/ath:AT3G57140/ath:AT3G63080	6
ath00940	Phenylpropanoid biosynthesis	16/233	145/5069	0.000905345	0.0286693	BnaC06g22910D/BnaA02g17610D/BnaCnng04830D/BnaCnng45520D/BnaC06g26980D/BnaC08g35540D/BnaA03g09760D/BnaC07g12280D/BnaC07g34540D/BnaC06g01060D/BnaC02g33030D/BnaA03g37390D/BnaA09g29780D/BnaC04g03780D/BnaA02g11200D/BnaA06g18980D	BnaC06g22910D/BnaA02g17610D/BnaCnng04830D/BnaCnng45520D/BnaC06g26980D/BnaC08g35540D/BnaA03g09760D/BnaC07g12280D/BnaC07g34540D/BnaC06g01060D/BnaC02g33030D/BnaA03g37390D/BnaA09g29780D/BnaC04g03780D/BnaA02g11200D/BnaA06g18980D	ath:AT1G74540/ath:AT1G75940/ath:AT1G67980/ath:AT5G54570/ath:AT1G65060/ath:AT2G21730/ath:AT5G58400/ath:AT1G26560/ath:AT4G17690/ath:AT1G44970/ath:AT5G47000/ath:AT3G24503/ath:AT1G24110/ath:AT2G44490/ath:AT5G51890/ath:AT2G25630	16
6284B/A
ath00590	Arachidonic acid metabolism	7/311	16/5069	2.16374e-05	0.00195756	BnaAnng00900D/BnaC09g43560D/BnaCnng27540D/BnaC04g20960D/BnaC04g51730D/BnaA07g17190D/BnaA09g02940D	BnaAnng00900D/BnaC09g43560D/BnaCnng27540D/BnaC04g20960D/BnaC04g51730D/BnaA07g17190D/BnaA09g02940D	ath:AT5G04040/ath:AT5G13520/ath:AT2G31570/ath:AT3G63080/ath:AT2G48150/ath:AT3G57140/ath:AT4G39640	7
ath00040	Pentose and glucuronate interconversions	15/311	75/5069	3.6935e-05	0.00195756	BnaCnng05770D/BnaC03g34350D/BnaC09g42430D/BnaA06g09240D/BnaA07g06080D/BnaCnng75130D/BnaC09g03330D/BnaC09g21050D/BnaA02g02490D/BnaC05g44170D/BnaC07g33270D/BnaC09g42880D/BnaA02g03420D/BnaA08g10120D/BnaC02g01630D	BnaCnng05770D/BnaC03g34350D/BnaC09g42430D/BnaA06g09240D/BnaA07g06080D/BnaCnng75130D/BnaC09g03330D/BnaC09g21050D/BnaA02g02490D/BnaC05g44170D/BnaC07g33270D/BnaC09g42880D/BnaA02g03420D/BnaA08g10120D/BnaC02g01630D	ath:AT3G01270/ath:AT3G05610/ath:AT5G15490/ath:AT1G14420/ath:AT3G24230/ath:AT5G49180/ath:AT5G27870/ath:AT2G02720/ath:AT5G15110/ath:AT3G07850/ath:AT1G30350/ath:AT5G14650/ath:AT5G17200/ath:AT4G22080/ath:AT1G69940	15
ath00940	Phenylpropanoid biosynthesis	21/311	145/5069	0.000172967	0.0061115	BnaCnng04830D/BnaC06g22910D/BnaA03g09760D/BnaA03g37390D/BnaC04g08190D/BnaC02g33030D/BnaA09g29780D/BnaAnng01300D/BnaC07g34540D/BnaA05g11950D/BnaA02g17610D/BnaC06g26980D/BnaA02g11200D/BnaC08g35540D/BnaC07g12280D/BnaA06g18980D/BnaA05g09050D/BnaA08g15930D/BnaA03g50850D/BnaCnng45520D/BnaC05g11180D	BnaCnng04830D/BnaC06g22910D/BnaA03g09760D/BnaA03g37390D/BnaC04g08190D/BnaC02g33030D/BnaA09g29780D/BnaAnng01300D/BnaC07g34540D/BnaA05g11950D/BnaA02g17610D/BnaC06g26980D/BnaA02g11200D/BnaC08g35540D/BnaC07g12280D/BnaA06g18980D/BnaA05g09050D/BnaA08g15930D/BnaA03g50850D/BnaCnng45520D/BnaC05g11180D	ath:AT1G67980/ath:AT1G74540/ath:AT5G58400/ath:AT3G24503/ath:AT2G37040/ath:AT5G47000/ath:AT1G24110/ath:AT5G05340/ath:AT4G17690/ath:AT2G30490/ath:AT1G75940/ath:AT1G65060/ath:AT5G51890/ath:AT2G21730/ath:AT1G26560/ath:AT2G25630/ath:AT2G34790/ath:AT4G37990/ath:AT4G34050/ath:AT5G54570/ath:AT3G21370	21
ath00250	Alanine, aspartate and glutamate metabolism	10/311	48/5069	0.00052822	0.0139978	BnaC09g47860D/BnaC09g40620D/BnaCnng57900D/BnaC06g02010D/BnaA03g03400D/BnaC09g08540D/BnaCnng72260D/BnaA08g16370D/BnaA01g27830D/BnaC01g40390D	BnaC09g47860D/BnaC09g40620D/BnaCnng57900D/BnaC06g02010D/BnaA03g03400D/BnaC09g08540D/BnaCnng72260D/BnaA08g16370D/BnaA01g27830D/BnaC01g40390D	ath:AT5G07440/ath:AT5G17330/ath:AT3G17820/ath:AT1G48470/ath:AT5G11520/ath:AT2G13360/ath:AT3G47340/ath:AT4G39660/ath:AT3G17760/ath:AT3G03910	10
ath00908	Zeatin biosynthesis	6/311	23/5069	0.00210485	0.0446227	BnaC06g36220D/BnaA02g12860D/BnaA02g08420D/BnaA07g24640D/BnaC07g50850D/BnaC09g49610D	BnaC06g36220D/BnaA02g12860D/BnaA02g08420D/BnaA07g24640D/BnaC07g50850D/BnaC09g49610D	ath:AT1G75450/ath:AT1G67110/ath:AT5G56970/ath:AT1G68460/ath:AT4G29740/ath:AT5G05870	6
ath00500	Starch and sucrose metabolism	17/311	132/5069	0.00267532	0.0472639	BnaA10g03060D/BnaC03g54480D/BnaC01g00110D/BnaC08g41390D/BnaA02g12440D/BnaA02g17610D/BnaC01g01180D/BnaC09g27860D/BnaC07g46980D/BnaC07g12280D/BnaA06g18980D/BnaC02g19750D/BnaA05g15220D/BnaA03g45450D/BnaA04g01640D/BnaCnng45520D/BnaC05g11180D	BnaA10g03060D/BnaC03g54480D/BnaC01g00110D/BnaC08g41390D/BnaA02g12440D/BnaA02g17610D/BnaC01g01180D/BnaC09g27860D/BnaC07g46980D/BnaC07g12280D/BnaA06g18980D/BnaC02g19750D/BnaA05g15220D/BnaA03g45450D/BnaA04g01640D/BnaCnng45520D/BnaC05g11180D	ath:AT1G04920/ath:AT3G43860/ath:AT4G39010/ath:AT1G12240/ath:AT1G66250/ath:AT1G75940/ath:AT4G37840/ath:AT5G51460/ath:AT4G39770/ath:AT1G26560/ath:AT2G25630/ath:AT1G70290/ath:AT1G51420/ath:AT4G22590/ath:AT3G59480/ath:AT5G54570/ath:AT3G21370	17
ath00270	Cysteine and methionine metabolism	14/311	103/5069	0.00380353	0.0473952	BnaC09g41900D/BnaA03g28400D/BnaC09g29340D/BnaA07g06210D/BnaC09g12030D/BnaC09g43800D/BnaC05g29760D/BnaC08g33730D/BnaA03g03400D/BnaA08g16370D/BnaA06g37960D/BnaA04g00700D/BnaC04g00410D/BnaA06g23880D	BnaC09g41900D/BnaA03g28400D/BnaC09g29340D/BnaA07g06210D/BnaC09g12030D/BnaC09g43800D/BnaC05g29760D/BnaC08g33730D/BnaA03g03400D/BnaA08g16370D/BnaA06g37960D/BnaA04g00700D/BnaC04g00410D/BnaA06g23880D	ath:AT5G15950/ath:AT3G03780/ath:AT5G53120/ath:AT3G23810/ath:AT1G64660/ath:AT5G13280/ath:AT3G22740/ath:AT2G24850/ath:AT5G11520/ath:AT4G39660/ath:AT1G10070/ath:AT3G61440/ath:AT1G02500/ath:AT1G69770	14
ath00460	Cyanoamino acid metabolism	9/311	52/5069	0.0038739	0.0473952	BnaA02g17610D/BnaC07g12280D/BnaA06g18980D/BnaA09g02940D/BnaA04g00700D/BnaCnng45520D/BnaAnng01260D/BnaC05g11180D/BnaCnng19300D	BnaA02g17610D/BnaC07g12280D/BnaA06g18980D/BnaA09g02940D/BnaA04g00700D/BnaCnng45520D/BnaAnng01260D/BnaC05g11180D/BnaCnng19300D	ath:AT1G75940/ath:AT1G26560/ath:AT2G25630/ath:AT4G39640/ath:AT3G61440/ath:AT5G54570/ath:AT5G05260/ath:AT3G21370/ath:AT4G13930	9
ath00053	Ascorbate and aldarate metabolism	8/311	43/5069	0.00402412	0.0473952	BnaC07g40160D/BnaC09g42430D/BnaAnng15470D/BnaC01g37690D/BnaA02g21430D/BnaA07g00980D/BnaC01g04140D/BnaC02g12100D	BnaC07g40160D/BnaC09g42430D/BnaAnng15470D/BnaC01g37690D/BnaA02g21430D/BnaA07g00980D/BnaC01g04140D/BnaC02g12100D	ath:AT4G26260/ath:AT5G15490/ath:AT1G07890/ath:AT3G13390/ath:AT1G55570/ath:AT2G19800/ath:AT4G34240/ath:AT5G56640	8
	Down-regulated DEGs with pathway annotation
KEGG ID	Description	GeneRatio	BgRatio	pvalue	padj	geneID	geneName	keggID	Count
4001B/A
ath04712	Circadian rhythm - plant	3/19	38/5069	0.000346781	0.00658883	BnaC04g00590D/BnaC03g15580D/BnaA03g40160D	BnaC04g00590D/BnaC03g15580D/BnaA03g40160D	ath:AT2G46830/ath:AT5G52250/ath:AT5G61380	3
4006B/A
ath04141	Protein processing in endoplasmic reticulum	6/28	201/5069	0.00065386	0.0170004	BnaA09g55010D/BnaA01g14560D/BnaA06g18100D/BnaC03g55840D/BnaC03g28860D/BnaA10g12710D	BnaA09g55010D/BnaA01g14560D/BnaA06g18100D/BnaC03g55840D/BnaC03g28860D/BnaA10g12710D	ath:AT3G54960/ath:AT4G25200/ath:AT3G46230/ath:AT1G53540/ath:AT4G10250/ath:AT5G59720	6
6251B/A
ath00040	Pentose and glucuronate interconversions	5/52	75/5069	0.000937005	0.0387941	BnaA05g30530D/BnaC03g74840D/BnaA05g14130D/BnaC02g38820D/BnaA07g05380D	BnaA05g30530D/BnaC03g74840D/BnaA05g14130D/BnaC02g38820D/BnaA07g05380D	ath:AT3G07010/ath:AT5G63180/ath:AT1G53830/ath:AT5G48900/ath:AT3G24670	5
ath00052	Galactose metabolism	4/52	51/5069	0.00172418	0.0387941	BnaC03g19970D/BnaA10g16640D/BnaA02g04780D/BnaA05g25610D	BnaC03g19970D/BnaA10g16640D/BnaA02g04780D/BnaA05g25610D	ath:AT2G36190/ath:AT5G18200/ath:AT5G20250/ath:AT3G13784	4
6284B/A
no significant KEGG pathway annotation
