# Supplementary material for: Global transcriptome analysis reveals potential genes associated with genic male sterility of rapeseed (Brassica napus L.)
Source: Front Plant Sci. 2022 Oct 21;13:1004781. doi: 10.3389/fpls.2022.1004781 (PMC9635397; doi:10.3389/fpls.2022.1004781)
Supplement: Supplementary file 8 [file Table_5.xlsx]

## Sheet: Sheet1
Table S5 List of TFs shared in DGMS and RGMS
Gene ID	Annotation
BnaCnng09030D	AT1G02040::C2H2-type_zinc_finger_family_protein-1
BnaA10g00100D	AT1G02040::C2H2-type_zinc_finger_family_protein-3
BnaC05g20240D	AT1G26610::C2H2-like_zinc_finger_protein-1
BnaA09g29040D	AT1G26610::C2H2-like_zinc_finger_protein-2
BnaA07g09440D	AT1G26610::C2H2-like_zinc_finger_protein-3
BnaC07g12310D	AT1G26610::C2H2-like_zinc_finger_protein-4
BnaA08g19810D	AT1G26610::C2H2-like_zinc_finger_protein-5
BnaC08g02890D	AT1G49475::AP2/B3-like_transcriptional_factor_family_protein-1
BnaC06g03900D	AT1G51120::AP2/B3_transcription_factor_family_protein-4
BnaC06g26020D	AT1G68190::B-box_zinc_finger_family_protein-1
BnaA07g24720D	AT1G68190::B-box_zinc_finger_family_protein-2
BnaCnng29820D	AT1G69800::Cystathionine_beta-synthase_(CBS)_protein-3
BnaA07g00960D	AT2G19810::CCCH-type_zinc_finger_family_protein-2
BnaC03g23810D	AT2G42660::Homeodomain-like_superfamily_protein-1
BnaA03g56690D	AT2G42660::Homeodomain-like_superfamily_protein-2
BnaA03g27650D	AT3G01085::Protein_kinase_superfamily_protein-1
BnaA01g33270D	AT3G01085::Protein_kinase_superfamily_protein-2
BnaCnng29100D	AT3G01085::Protein_kinase_superfamily_protein-3
BnaC05g42550D	AT3G10470::C2H2-type_zinc_finger_family_protein-1
BnaA03g34140D	AT3G16350::Homeodomain-like_superfamily_protein-3
BnaCnng43560D	AT3G21880::B-box_type_zinc_finger_protein_with_CCT_domain-containing_protein-1
BnaA01g36580D	AT3G21880::B-box_type_zinc_finger_protein_with_CCT_domain-containing_protein-2
BnaA09g32900D	AT3G52440::Dof-type_zinc_finger_DNA-binding_family_protein-1
BnaCnng35310D	AT3G52440::Dof-type_zinc_finger_DNA-binding_family_protein-2
BnaA03g41790D	AT3G52440::Dof-type_zinc_finger_DNA-binding_family_protein-3
BnaC07g32880D	AT3G52440::Dof-type_zinc_finger_DNA-binding_family_protein-4
BnaC09g21880D	AT4G05170::basic_helix-loop-helix_(bHLH)_DNA-binding_superfamily_protein-1
BnaAnng17660D	AT5G04390::C2H2-type_zinc_finger_family_protein-1
BnaA10g25770D	AT5G04390::C2H2-type_zinc_finger_family_protein-2
BnaA03g01240D	AT5G04390::C2H2-type_zinc_finger_family_protein-4
BnaC09g38280D	AT5G12350::Regulator_of_chromosome_condensation_(RCC1)_family_with_FYVE_zinc_finger_domain-containing_protein-8
BnaC03g09090D	AT5G18550::Zinc_finger_C-x8-C-x5-C-x3-H_type_family_protein-1
BnaA03g07170D	AT5G18550::Zinc_finger_C-x8-C-x5-C-x3-H_type_family_protein-2
BnaC09g39260D	AT5G18550::Zinc_finger_C-x8-C-x5-C-x3-H_type_family_protein-5
BnaC07g17180D	AT5G43540::C2H2_and_C2HC_zinc_fingers_superfamily_protein-2
BnaA03g40400D	AT5G61620::myb-like_transcription_factor_family_protein-1
BnaC07g31380D	AT5G61620::myb-like_transcription_factor_family_protein-2
BnaCnng59200D	AT5G61620::myb-like_transcription_factor_family_protein-3
BnaAnng06930D	AT5G61620::myb-like_transcription_factor_family_protein-4
BnaC07g27210D	AT5G49460::ATP_citrate_lyase_subunit_B_2
BnaC08g05830D	AT1G22130::AGAMOUS-like_104
BnaC07g14030D	AT1G22130::AGAMOUS-like_104
BnaA07g10680D	AT1G22130::AGAMOUS-like_104
BnaA08g20930D	AT1G22130::AGAMOUS-like_104
BnaC04g21960D	AT3G61120::AGAMOUS-like_13
BnaC03g06030D	AT5G13790::AGAMOUS-like_15
BnaA03g04490D	AT5G13790::AGAMOUS-like_15
BnaCnng56130D	AT5G13790::AGAMOUS-like_15
BnaA03g51000D	AT3G57230::AGAMOUS-like_16
BnaA07g17280D	AT3G57390::AGAMOUS-like_18
BnaCnng07450D	AT3G57390::AGAMOUS-like_18
BnaA08g10540D	AT4G22950::AGAMOUS-like_19
BnaA01g12710D	AT4G22950::AGAMOUS-like_19
BnaA01g12700D	AT4G22950::AGAMOUS-like_19
BnaC01g14430D	AT4G22950::AGAMOUS-like_19
BnaC07g38990D	AT4G24540::AGAMOUS-like_24
BnaC08g18290D	AT1G18750::AGAMOUS-like_65
BnaA07g33840D	AT1G77980::AGAMOUS-like_66
BnaC06g38460D	AT1G77980::AGAMOUS-like_66
BnaA07g28090D	AT1G69540::AGAMOUS-like_94
BnaC06g30770D	AT1G69540::AGAMOUS-like_94
BnaC07g05950D	AT2G16910::basic_helix-loop-helix_(bHLH)_DNA-binding_superfamily_protein
BnaA07g03340D	AT2G16910::basic_helix-loop-helix_(bHLH)_DNA-binding_superfamily_protein
BnaC08g34030D	AT2G24430::NAC_domain_containing_protein_38
BnaC04g36420D	AT2G24430::NAC_domain_containing_protein_38
BnaA10g19630D	AT5G14000::NAC_domain_containing_protein_84
BnaC09g43200D	AT5G14000::NAC_domain_containing_protein_84
BnaA06g23210D	AT5G64060::NAC_domain_containing_protein_103
BnaA07g10300D	AT1G32870::NAC_domain_protein_13
BnaC07g13550D	AT1G32870::NAC_domain_protein_13
BnaA02g12180D	AT1G65620::Lateral_organ_boundaries_(LOB)_domain_family_protein
BnaCnng14500D	AT1G65620::Lateral_organ_boundaries_(LOB)_domain_family_protein
BnaC07g20780D	AT2G01430::homeobox-leucine_zipper_protein_17
BnaA06g34950D	AT2G01430::homeobox-leucine_zipper_protein_17
BnaA02g26930D	AT2G01430::homeobox-leucine_zipper_protein_17
BnaA09g09650D	AT2G18550::homeobox_protein_21
BnaCnng58720D	AT2G18550::homeobox_protein_21
BnaA05g01190D	AT2G46680::homeobox_7
BnaC04g50970D	AT2G46680::homeobox_7
BnaC09g12530D	AT1G63910::myb_domain_protein_103
BnaA09g11780D	AT1G63910::myb_domain_protein_103
BnaC09g42570D	AT5G15310::myb_domain_protein_16
BnaC04g52400D	AT2G47190::myb_domain_protein_2
BnaA06g38670D	AT3G48920::myb_domain_protein_45
BnaC02g22160D	AT1G73410::myb_domain_protein_54
BnaA02g16430D	AT1G73410::myb_domain_protein_54
BnaA03g22590D	AT2G26960::myb_domain_protein_81
BnaA07g12970D	AT2G26960::myb_domain_protein_81
BnaA07g29070D	AT1G71030::MYB-like_2
BnaC01g33270D	AT3G19580::zinc-finger_protein_2
BnaA01g26030D	AT3G19580::zinc-finger_protein_2
BnaC08g34050D	AT2G24260::LJRHL1-like_1
BnaA09g41470D	AT2G24260::LJRHL1-like_1
BnaC04g36660D	AT2G24260::LJRHL1-like_1
BnaA04g28790D	AT2G31210::basic_helix-loop-helix_(bHLH)_DNA-binding_superfamily_protein
BnaA05g11510D	AT2G31210::basic_helix-loop-helix_(bHLH)_DNA-binding_superfamily_protein
BnaA04g13860D	AT2G23760::BEL1-like_homeodomain_4
BnaC04g56300D	AT2G23760::BEL1-like_homeodomain_4
BnaA02g17180D	AT1G75390::basic_leucine-zipper_44
BnaCnng11300D	AT4G33270::Transducin_family_protein_/_WD-40_repeat_family_protein
BnaC09g14760D	AT1G09770::cell_division_cycle_5
BnaC06g43390D	AT1G69570::Dof-type_zinc_finger_DNA-binding_family_protein
BnaA03g13810D	AT2G30240::Cation/hydrogen_exchanger_family_protein
BnaA04g17410D	AT2G30240::Cation/hydrogen_exchanger_family_protein
BnaA05g00150D	AT2G47890::B-box_type_zinc_finger_protein_with_CCT_domain-containing_protein
BnaA02g32190D	AT5G25120::cytochrome_p450%2C_family_71%2C_subfamily_B%2C_polypeptide_11
BnaC01g43680D	AT3G21270::DOF_zinc_finger_protein_2
BnaA09g05460D	AT5G60850::OBF_binding_protein_4
BnaC09g05040D	AT5G60850::OBF_binding_protein_4
BnaA07g12230D	AT5G66940::Dof-type_zinc_finger_DNA-binding_family_protein
BnaC03g54810D	AT3G44460::Basic-leucine_zipper_(bZIP)_transcription_factor_family_protein
BnaCnng04010D	AT3G44460::Basic-leucine_zipper_(bZIP)_transcription_factor_family_protein
BnaAnng01320D	AT5G05410::DRE-binding_protein_2A
BnaC06g42760D	AT3G60460::myb-like_HTH_transcriptional_regulator_family_protein
BnaA07g18670D	AT3G60460::myb-like_HTH_transcriptional_regulator_family_protein
BnaC06g32600D	AT1G71520::Integrase-type_DNA-binding_superfamily_protein
BnaC09g28200D	AT5G52020::Integrase-type_DNA-binding_superfamily_protein
BnaC04g51210D	AT2G47520::Integrase-type_DNA-binding_superfamily_protein
BnaA04g27050D	AT2G47520::Integrase-type_DNA-binding_superfamily_protein
BnaAnng13660D	AT5G07310::Integrase-type_DNA-binding_superfamily_protein
BnaAnng07060D	AT4G17500::ethylene_responsive_element_binding_factor_1
BnaC09g03900D	AT5G25830::GATA_transcription_factor_12
BnaAnng24640D	AT4G26150::cytokinin-responsive_gata_factor_1
BnaA03g47860D	AT4G26150::cytokinin-responsive_gata_factor_1
BnaA01g01370D	AT4G36240::GATA_transcription_factor_7
BnaC05g02200D	AT1G03970::G-box_binding_factor_4
BnaA06g40090D	AT5G47370::Homeobox-leucine_zipper_protein_4_(HB-4)_/_HD-ZIP_protein
BnaC07g46230D	AT4G36740::homeobox_protein_40
BnaC07g11890D	AT1G25550::myb-like_transcription_factor_family_protein
BnaA09g47060D	AT1G12550::D-isomer_specific_2-hydroxyacid_dehydrogenase_family_protein
BnaC09g41040D	AT5G16820::heat_shock_factor_3
BnaA07g22330D	AT1G74250::DNAJ_heat_shock_N-terminal_domain-containing_protein
BnaCnng54120D	AT5G16560::Homeodomain-like_superfamily_protein
BnaA03g03190D	AT5G11060::homeobox_protein_knotted-1-like_4
BnaA09g12980D	AT1G62990::homeobox_knotted-like_protein
BnaA09g52990D	AT1G62990::homeobox_knotted-like_protein
BnaA07g21600D	AT2G23660::LOB_domain-containing_protein_10
BnaC04g36090D	AT2G23660::LOB_domain-containing_protein_10
BnaA03g28380D	AT3G03760::LOB_domain-containing_protein_20
BnaC01g40520D	AT3G03760::LOB_domain-containing_protein_20
BnaA05g25560D	AT3G13850::LOB_domain-containing_protein_22
BnaCnng28570D	AT3G13850::LOB_domain-containing_protein_22
BnaC01g42830D	AT3G47870::LOB_domain-containing_protein_27
BnaAnng17790D	AT3G47870::LOB_domain-containing_protein_27
BnaA06g17030D	AT3G47870::LOB_domain-containing_protein_27
BnaA07g12300D	AT5G66870::ASYMMETRIC_LEAVES_2-like_1
BnaC04g12330D	AT2G32460::myb_domain_protein_101
BnaC04g43020D	AT2G32460::myb_domain_protein_101
BnaA04g18810D	AT2G32460::myb_domain_protein_101
BnaA05g10900D	AT2G32460::myb_domain_protein_101
BnaCnng51960D	AT2G32460::myb_domain_protein_101
BnaAnng27960D	AT2G32460::myb_domain_protein_101
BnaC06g30790D	AT1G69560::myb_domain_protein_105
BnaCnng12230D	AT1G26780::myb_domain_protein_117
BnaA05g25530D	AT3G13890::myb_domain_protein_26
BnaA01g29790D	AT3G13890::myb_domain_protein_26
BnaA10g17890D	AT5G16600::myb_domain_protein_43
BnaA02g01290D	AT5G12870::myb_domain_protein_46
BnaC02g04390D	AT5G12870::myb_domain_protein_46
BnaC09g44160D	AT5G12870::myb_domain_protein_46
BnaA10g30020D	AT5G12870::myb_domain_protein_46
BnaC03g71860D	AT5G54230::myb_domain_protein_49
BnaA09g56310D	AT1G16490::myb_domain_protein_58
BnaA07g26980D	AT1G68320::myb_domain_protein_62
BnaA02g13730D	AT1G68320::myb_domain_protein_62
BnaCnng63810D	AT1G68320::myb_domain_protein_62
BnaAnng32120D	AT1G68320::myb_domain_protein_62
BnaA08g15610D	AT4G37260::myb_domain_protein_73
BnaC07g46430D	AT4G37260::myb_domain_protein_73
BnaA08g10420D	AT4G22680::myb_domain_protein_85
BnaC01g14080D	AT4G22680::myb_domain_protein_85
BnaA03g58600D	AT4G22680::myb_domain_protein_85
BnaA10g21970D	AT5G10280::myb_domain_protein_92
BnaC03g51750D	AT5G62320::myb_domain_protein_99
BnaA06g21780D	AT5G62320::myb_domain_protein_99
BnaA09g13880D	AT1G61110::NAC_domain_containing_protein_25
BnaCnng10130D	AT1G61110::NAC_domain_containing_protein_25
BnaA07g28000D	AT1G69490::NAC-like%2C_activated_by_AP3/PI
BnaC06g30680D	AT1G69490::NAC-like%2C_activated_by_AP3/PI
BnaCnng09850D	AT1G77450::NAC_domain_containing_protein_32
BnaA05g01110D	AT2G46770::NAC_(No_Apical_Meristem)_domain_transcriptional_regulator_superfamily_protein
BnaC04g51650D	AT2G46770::NAC_(No_Apical_Meristem)_domain_transcriptional_regulator_superfamily_protein
BnaC04g00680D	AT2G46770::NAC_(No_Apical_Meristem)_domain_transcriptional_regulator_superfamily_protein
BnaA05g24050D	AT3G15500::NAC_domain_containing_protein_3
BnaC05g38150D	AT3G15500::NAC_domain_containing_protein_3
BnaA05g24040D	AT3G15510::NAC_domain_containing_protein_2
BnaC05g38130D	AT3G15510::NAC_domain_containing_protein_2
BnaA01g28710D	AT3G15510::NAC_domain_containing_protein_2
BnaC07g41360D	AT4G28500::NAC_domain_containing_protein_73
BnaA03g49310D	AT4G28500::NAC_domain_containing_protein_73
BnaA01g08370D	AT4G28500::NAC_domain_containing_protein_73
BnaC01g09920D	AT4G28500::NAC_domain_containing_protein_73
BnaAnng06380D	AT5G07680::NAC_domain_containing_protein_80
BnaA10g20110D	AT5G13180::NAC_domain_containing_protein_83
BnaA03g04240D	AT5G13180::NAC_domain_containing_protein_83
BnaC09g43890D	AT5G13180::NAC_domain_containing_protein_83
BnaAnng07000D	AT5G61430::NAC_domain_containing_protein_100
BnaC07g49940D	AT5G61430::NAC_domain_containing_protein_100
BnaC02g43170D	AT5G64530::xylem_NAC_domain_1
BnaA04g09470D	AT5G39610::NAC_domain_containing_protein_6
BnaC04g31690D	AT5G39610::NAC_domain_containing_protein_6
BnaA03g38390D	AT2G13570::nuclear_factor_Y%2C_subunit_B7
BnaC09g08600D	AT2G13570::nuclear_factor_Y%2C_subunit_B7
BnaA09g08330D	AT2G13570::nuclear_factor_Y%2C_subunit_B7
BnaC05g07080D	AT1G09530::phytochrome_interacting_factor_3
BnaA09g39670D	AT3G62090::phytochrome_interacting_factor_3-like_2
BnaC05g20000D	AT5G15160::BANQUO_2
BnaC08g48600D	AT3G49690::myb_domain_protein_84
BnaA06g15640D	AT3G49690::myb_domain_protein_84
BnaC09g40420D	AT3G03450::RGA-like_2
BnaC07g48440D	AT1G19510::RAD-like_5
BnaC09g32140D	AT4G08250::GRAS_family_transcription_factor
BnaC09g42060D	AT5G15800::K-box_region_and_MADS-box_transcription_factor_family_protein
BnaC09g39030D	AT5G18830::squamosa_promoter_binding_protein-like_7
BnaC08g27940D	AT3G57020::Calcium-dependent_phosphotriesterase_superfamily_protein
BnaC09g41030D	AT5G16830::syntaxin_of_plants_21
BnaA08g01260D	AT1G53230::TEOSINTE_BRANCHED_1%2C_cycloidea_and_PCF_transcription_factor_3
BnaA09g28670D	AT1G25560::AP2/B3_transcription_factor_family_protein
BnaA06g24140D	AT5G10030::TGACG_motif-binding_factor_4
BnaC08g43230D	AT1G08320::bZIP_transcription_factor_family_protein
BnaC08g02290D	AT1G07540::TRF-like_2
BnaA10g04910D	AT1G07540::TRF-like_2
BnaC05g05250D	AT1G07540::TRF-like_2
BnaA08g29010D	AT1G07540::TRF-like_2
BnaC08g07960D	AT5G35550::Duplicated_homeodomain-like_superfamily_protein
BnaA10g16970D	AT5G17810::WUSCHEL_related_homeobox_12
BnaA07g07190D	AT1G30650::WRKY_DNA-binding_protein_14
BnaC01g13500D	AT4G22070::WRKY_DNA-binding_protein_31
BnaA03g25430D	AT4G04450::WRKY_family_transcription_factor
BnaC09g22830D	AT4G04450::WRKY_family_transcription_factor
BnaA09g20470D	AT4G04450::WRKY_family_transcription_factor
BnaC04g47350D	AT2G40750::WRKY_DNA-binding_protein_54
BnaA04g23480D	AT2G40750::WRKY_DNA-binding_protein_54
BnaC03g32670D	AT3G01080::WRKY_DNA-binding_protein_58
BnaA05g34110D	AT3G01080::WRKY_DNA-binding_protein_58
BnaC07g09430D	AT1G29860::WRKY_DNA-binding_protein_71
BnaA06g25450D	AT2G17950::Homeodomain-like_superfamily_protein
BnaA09g09400D	AT2G17950::Homeodomain-like_superfamily_protein
BnaA02g36550D	AT2G17950::Homeodomain-like_superfamily_protein
BnaA07g02390D	AT2G17950::Homeodomain-like_superfamily_protein
BnaC07g06960D	AT2G17950::Homeodomain-like_superfamily_protein
BnaA06g25460D	AT2G17950::Homeodomain-like_superfamily_protein
BnaA08g18790D	AT1G27730::salt_tolerance_zinc_finger
BnaA09g27780D	AT1G27730::salt_tolerance_zinc_finger
BnaA03g09250D	AT5G59820::C2H2-type_zinc_finger_family_protein
BnaA02g06790D	AT5G59820::C2H2-type_zinc_finger_family_protein
BnaC07g45510D	AT4G35280::C2H2-like_zinc_finger_protein
BnaA03g53220D	AT4G35280::C2H2-like_zinc_finger_protein
BnaA07g13700D	AT2G28200::C2H2-type_zinc_finger_family_protein
BnaC03g18320D	AT2G32930::zinc_finger_nuclease_2
BnaA04g19090D	AT2G32930::zinc_finger_nuclease_2
BnaA03g15190D	AT2G32930::zinc_finger_nuclease_2
BnaC05g19960D	AT5G15210::homeobox_protein_30
