# Supplementary material for: Global transcriptome analysis reveals potential genes associated with genic male sterility of rapeseed (Brassica napus L.)
Source: Front Plant Sci. 2022 Oct 21;13:1004781. doi: 10.3389/fpls.2022.1004781 (PMC9635397; doi:10.3389/fpls.2022.1004781)
Supplement: Supplementary file 9 [file Table_6.xlsx]

## Sheet: 13031 Arabidopsis genes
Table S6 The Arabidopsis genes possibly related to pollen, anther and microspore development downloaded from TAIR and the corresponding homologous B.napus genes
Arabidopsis genes
AT1G01020
AT1G01040
AT1G01050
AT1G01060
AT1G01070
AT1G01080
AT1G01090
AT1G01100
AT1G01120
AT1G01140
AT1G01160
AT1G01170
AT1G01220
AT1G01230
AT1G01240
AT1G01260
AT1G01280
AT1G01290
AT1G01300
AT1G01310
AT1G01320
AT1G01340
AT1G01360
AT1G01370
AT1G01430
AT1G01440
AT1G01460
AT1G01470
AT1G01480
AT1G01490
AT1G01500
AT1G01510
AT1G01540
AT1G01550
AT1G01560
AT1G01570
AT1G01600
AT1G01610
AT1G01620
AT1G01630
AT1G01640
AT1G01650
AT1G01710
AT1G01720
AT1G01725
AT1G01730
AT1G01740
AT1G01750
AT1G01770
AT1G01780
AT1G01790
AT1G01800
AT1G01820
AT1G01830
AT1G01860
AT1G01910
AT1G01930
AT1G01940
AT1G01950
AT1G01960
AT1G01970
AT1G01980
AT1G01990
AT1G02000
AT1G02020
AT1G02050
AT1G02070
AT1G02080
AT1G02090
AT1G02100
AT1G02110
AT1G02120
AT1G02130
AT1G02140
AT1G02150
AT1G02160
AT1G02170
AT1G02180
AT1G02190
AT1G02205
AT1G02220
AT1G02260
AT1G02270
AT1G02280
AT1G02300
AT1G02305
AT1G02310
AT1G02330
AT1G02340
AT1G02390
AT1G02400
AT1G02410
AT1G02450
AT1G02470
AT1G02475
AT1G02500
AT1G02560
AT1G02580
AT1G02660
AT1G02680
AT1G02710
AT1G02750
AT1G02780
AT1G02790
AT1G02810
AT1G02816
AT1G02820
AT1G02840
AT1G02850
AT1G02860
AT1G02870
AT1G02890
AT1G02910
AT1G02950
AT1G02960
AT1G02970
AT1G03000
AT1G03030
AT1G03040
AT1G03050
AT1G03060
AT1G03070
AT1G03080
AT1G03090
AT1G03110
AT1G03130
AT1G03140
AT1G03150
AT1G03160
AT1G03170
AT1G03180
AT1G03190
AT1G03210
AT1G03240
AT1G03250
AT1G03260
AT1G03270
AT1G03280
AT1G03290
AT1G03300
AT1G03310
AT1G03330
AT1G03350
AT1G03370
AT1G03380
AT1G03400
AT1G03410
AT1G03420
AT1G03430
AT1G03440
AT1G03445
AT1G03457
AT1G03475
AT1G03520
AT1G03530
AT1G03550
AT1G03590
AT1G03600
AT1G03610
AT1G03620
AT1G03630
AT1G03680
AT1G03710
AT1G03730
AT1G03740
AT1G03750
AT1G03770
AT1G03850
AT1G03860
AT1G03870
AT1G03900
AT1G03910
AT1G03920
AT1G03930
AT1G03950
AT1G03960
AT1G03970
AT1G04000
AT1G04030
AT1G04050
AT1G04070
AT1G04080
AT1G04090
AT1G04120
AT1G04130
AT1G04140
AT1G04150
AT1G04160
AT1G04170
AT1G04190
AT1G04200
AT1G04220
AT1G04230
AT1G04240
AT1G04250
AT1G04260
AT1G04270
AT1G04290
AT1G04300
AT1G04310
AT1G04340
AT1G04350
AT1G04400
AT1G04410
AT1G04420
AT1G04430
AT1G04440
AT1G04450
AT1G04470
AT1G04480
AT1G04500
AT1G04510
AT1G04530
AT1G04540
AT1G04550
AT1G04590
AT1G04600
AT1G04620
AT1G04670
AT1G04680
AT1G04690
AT1G04700
AT1G04710
AT1G04730
AT1G04750
AT1G04760
AT1G04770
AT1G04780
AT1G04790
AT1G04810
AT1G04820
AT1G04830
AT1G04850
AT1G04860
AT1G04870
AT1G04880
AT1G04903
AT1G04910
AT1G04950
AT1G04960
AT1G04970
AT1G04980
AT1G04985
AT1G04990
AT1G05000
AT1G05010
AT1G05020
AT1G05030
AT1G05055
AT1G05060
AT1G05063
AT1G05070
AT1G05090
AT1G05100
AT1G05120
AT1G05140
AT1G05150
AT1G05157
AT1G05160
AT1G05167
AT1G05170
AT1G05180
AT1G05190
AT1G05205
AT1G05230
AT1G05270
AT1G05290
AT1G05300
AT1G05340
AT1G05350
AT1G05360
AT1G05380
AT1G05385
AT1G05410
AT1G05430
AT1G05450
AT1G05490
AT1G05500
AT1G05520
AT1G05540
AT1G05560
AT1G05570
AT1G05575
AT1G05580
AT1G05590
AT1G05620
AT1G05630
AT1G05710
AT1G05720
AT1G05760
AT1G05790
AT1G05805
AT1G05810
AT1G05830
AT1G05840
AT1G05850
AT1G05890
AT1G05900
AT1G05910
AT1G05940
AT1G05960
AT1G06010
AT1G06040
AT1G06050
AT1G06060
AT1G06070
AT1G06110
AT1G06130
AT1G06170
AT1G06180
AT1G06190
AT1G06200
AT1G06210
AT1G06230
AT1G06240
AT1G06290
AT1G06390
AT1G06400
AT1G06410
AT1G06430
AT1G06450
AT1G06460
AT1G06470
AT1G06500
AT1G06515
AT1G06520
AT1G06530
AT1G06540
AT1G06550
AT1G06560
AT1G06570
AT1G06620
AT1G06630
AT1G06640
AT1G06650
AT1G06670
AT1G06680
AT1G06690
AT1G06700
AT1G06730
AT1G06750
AT1G06760
AT1G06763
AT1G06770
AT1G06780
AT1G06820
AT1G06830
AT1G06833
AT1G06840
AT1G06850
AT1G06870
AT1G06890
AT1G06900
AT1G06930
AT1G06950
AT1G06970
AT1G06980
AT1G07010
AT1G07020
AT1G07030
AT1G07040
AT1G07050
AT1G07060
AT1G07070
AT1G07080
AT1G07110
AT1G07140
AT1G07170
AT1G07210
AT1G07220
AT1G07230
AT1G07240
AT1G07250
AT1G07270
AT1G07280
AT1G07300
AT1G07310
AT1G07320
AT1G07330
AT1G07350
AT1G07360
AT1G07380
AT1G07390
AT1G07410
AT1G07420
AT1G07430
AT1G07440
AT1G07450
AT1G07470
AT1G07510
AT1G07530
AT1G07590
AT1G07600
AT1G07610
AT1G07630
AT1G07640
AT1G07650
AT1G07700
AT1G07705
AT1G07720
AT1G07745
AT1G07750
AT1G07770
AT1G07790
AT1G07830
AT1G07870
AT1G07890
AT1G07910
AT1G07920
AT1G07930
AT1G07960
AT1G07970
AT1G07980
AT1G07990
AT1G08030
AT1G08040
AT1G08050
AT1G08060
AT1G08110
AT1G08130
AT1G08135
AT1G08140
AT1G08150
AT1G08170
AT1G08180
AT1G08190
AT1G08210
AT1G08230
AT1G08270
AT1G08280
AT1G08315
AT1G08320
AT1G08340
AT1G08350
AT1G08360
AT1G08370
AT1G08380
AT1G08420
AT1G08450
AT1G08460
AT1G08470
AT1G08480
AT1G08490
AT1G08500
AT1G08510
AT1G08520
AT1G08540
AT1G08550
AT1G08560
AT1G08570
AT1G08580
AT1G08600
AT1G08620
AT1G08640
AT1G08660
AT1G08680
AT1G08700
AT1G08710
AT1G08720
AT1G08730
AT1G08750
AT1G08770
AT1G08780
AT1G08800
AT1G08810
AT1G08830
AT1G08860
AT1G08880
AT1G08920
AT1G08930
AT1G08940
AT1G08943
AT1G08960
AT1G08970
AT1G08980
AT1G09010
AT1G09020
AT1G09060
AT1G09070
AT1G09093
AT1G09100
AT1G09130
AT1G09140
AT1G09150
AT1G09155
AT1G09160
AT1G09170
AT1G09180
AT1G09200
AT1G09210
AT1G09230
AT1G09240
AT1G09250
AT1G09270
AT1G09280
AT1G09310
AT1G09320
AT1G09330
AT1G09340
AT1G09380
AT1G09390
AT1G09420
AT1G09430
AT1G09460
AT1G09500
AT1G09560
AT1G09570
AT1G09575
AT1G09600
AT1G09620
AT1G09630
AT1G09640
AT1G09660
AT1G09730
AT1G09740
AT1G09760
AT1G09770
AT1G09780
AT1G09790
AT1G09795
AT1G09810
AT1G09815
AT1G09830
AT1G09840
AT1G09850
AT1G09870
AT1G09900
AT1G09910
AT1G09920
AT1G09940
AT1G09943
AT1G09960
AT1G09970
AT1G09980
AT1G10000
AT1G10020
AT1G10030
AT1G10060
AT1G10070
AT1G10090
AT1G10120
AT1G10130
AT1G10140
AT1G10150
AT1G10170
AT1G10180
AT1G10200
AT1G10230
AT1G10250
AT1G10270
AT1G10290
AT1G10300
AT1G10310
AT1G10320
AT1G10350
AT1G10360
AT1G10370
AT1G10380
AT1G10390
AT1G10410
AT1G10430
AT1G10470
AT1G10490
AT1G10500
AT1G10510
AT1G10522
AT1G10540
AT1G10550
AT1G10570
AT1G10580
AT1G10590
AT1G10610
AT1G10620
AT1G10630
AT1G10650
AT1G10660
AT1G10670
AT1G10680
AT1G10700
AT1G10720
AT1G10730
AT1G10740
AT1G10760
AT1G10770
AT1G10830
AT1G10840
AT1G10850
AT1G10870
AT1G10910
AT1G10940
AT1G10950
AT1G10960
AT1G10970
AT1G11000
AT1G11020
AT1G11040
AT1G11050
AT1G11060
AT1G11080
AT1G11090
AT1G11100
AT1G11170
AT1G11190
AT1G11200
AT1G11240
AT1G11250
AT1G11260
AT1G11280
AT1G11310
AT1G11330
AT1G11360
AT1G11380
AT1G11390
AT1G11400
AT1G11410
AT1G11430
AT1G11440
AT1G11480
AT1G11520
AT1G11530
AT1G11540
AT1G11545
AT1G11580
AT1G11650
AT1G11660
AT1G11670
AT1G11680
AT1G11700
AT1G11720
AT1G11750
AT1G11755
AT1G11770
AT1G11780
AT1G11800
AT1G11840
AT1G11850
AT1G11860
AT1G11870
AT1G11890
AT1G11900
AT1G11910
AT1G11930
AT1G11940
AT1G11960
AT1G11990
AT1G12000
AT1G12020
AT1G12050
AT1G12070
AT1G12080
AT1G12090
AT1G12110
AT1G12120
AT1G12140
AT1G12150
AT1G12200
AT1G12230
AT1G12240
AT1G12250
AT1G12260
AT1G12270
AT1G12310
AT1G12330
AT1G12340
AT1G12360
AT1G12370
AT1G12400
AT1G12410
AT1G12430
AT1G12450
AT1G12470
AT1G12500
AT1G12520
AT1G12530
AT1G12550
AT1G12570
AT1G12580
AT1G12600
AT1G12640
AT1G12650
AT1G12680
AT1G12710
AT1G12730
AT1G12750
AT1G12780
AT1G12790
AT1G12800
AT1G12810
AT1G12820
AT1G12830
AT1G12840
AT1G12845
AT1G12850
AT1G12880
AT1G12900
AT1G12910
AT1G12930
AT1G12970
AT1G12990
AT1G13000
AT1G13020
AT1G13070
AT1G13080
AT1G13090
AT1G13110
AT1G13120
AT1G13170
AT1G13190
AT1G13195
AT1G13210
AT1G13270
AT1G13280
AT1G13320
AT1G13350
AT1G13380
AT1G13440
AT1G13450
AT1G13460
AT1G13560
AT1G13570
AT1G13600
AT1G13640
AT1G13690
AT1G13740
AT1G13790
AT1G13810
AT1G13870
AT1G13880
AT1G13890
AT1G13900
AT1G13910
AT1G13920
AT1G13930
AT1G13940
AT1G13950
AT1G13960
AT1G13970
AT1G13980
AT1G13990
AT1G14000
AT1G14020
AT1G14040
AT1G14130
AT1G14150
AT1G14200
AT1G14210
AT1G14240
AT1G14250
AT1G14260
AT1G14270
AT1G14280
AT1G14290
AT1G14300
AT1G14310
AT1G14320
AT1G14330
AT1G14340
AT1G14345
AT1G14360
AT1G14380
AT1G14400
AT1G14420
AT1G14450
AT1G14460
AT1G14480
AT1G14510
AT1G14530
AT1G14560
AT1G14570
AT1G14610
AT1G14620
AT1G14640
AT1G14650
AT1G14670
AT1G14685
AT1G14700
AT1G14730
AT1G14740
AT1G14790
AT1G14810
AT1G14820
AT1G14830
AT1G14850
AT1G14890
AT1G14900
AT1G14910
AT1G14920
AT1G14980
AT1G14990
AT1G15010
AT1G15020
AT1G15060
AT1G15080
AT1G15100
AT1G15110
AT1G15120
AT1G15130
AT1G15140
AT1G15170
AT1G15200
AT1G15230
AT1G15260
AT1G15270
AT1G15280
AT1G15290
AT1G15310
AT1G15330
AT1G15340
AT1G15350
AT1G15360
AT1G15370
AT1G15380
AT1G15390
AT1G15400
AT1G15410
AT1G15415
AT1G15420
AT1G15430
AT1G15440
AT1G15470
AT1G15490
AT1G15500
AT1G15520
AT1G15550
AT1G15600
AT1G15660
AT1G15670
AT1G15690
AT1G15700
AT1G15710
AT1G15730
AT1G15740
AT1G15750
AT1G15780
AT1G15790
AT1G15800
AT1G15810
AT1G15820
AT1G15840
AT1G15860
AT1G15880
AT1G15920
AT1G15930
AT1G15940
AT1G15950
AT1G15980
AT1G15990
AT1G16000
AT1G16010
AT1G16020
AT1G16030
AT1G16040
AT1G16060
AT1G16080
AT1G16170
AT1G16180
AT1G16210
AT1G16240
AT1G16280
AT1G16290
AT1G16310
AT1G16330
AT1G16350
AT1G16360
AT1G16370
AT1G16380
AT1G16430
AT1G16460
AT1G16470
AT1G16500
AT1G16510
AT1G16520
AT1G16540
AT1G16560
AT1G16570
AT1G16590
AT1G16610
AT1G16670
AT1G16680
AT1G16705
AT1G16710
AT1G16720
AT1G16740
AT1G16750
AT1G16760
AT1G16780
AT1G16810
AT1G16840
AT1G16850
AT1G16870
AT1G16880
AT1G16900
AT1G16920
AT1G16970
AT1G17020
AT1G17050
AT1G17070
AT1G17080
AT1G17100
AT1G17110
AT1G17120
AT1G17130
AT1G17140
AT1G17145
AT1G17160
AT1G17170
AT1G17190
AT1G17200
AT1G17210
AT1G17220
AT1G17260
AT1G17280
AT1G17290
AT1G17340
AT1G17350
AT1G17360
AT1G17370
AT1G17380
AT1G17410
AT1G17420
AT1G17430
AT1G17440
AT1G17455
AT1G17470
AT1G17490
AT1G17500
AT1G17510
AT1G17530
AT1G17540
AT1G17550
AT1G17580
AT1G17620
AT1G17680
AT1G17690
AT1G17710
AT1G17720
AT1G17730
AT1G17745
AT1G17750
AT1G17760
AT1G17790
AT1G17830
AT1G17840
AT1G17870
AT1G17880
AT1G17890
AT1G17920
AT1G17930
AT1G17980
AT1G18030
AT1G18040
AT1G18060
AT1G18070
AT1G18080
AT1G18090
AT1G18150
AT1G18160
AT1G18170
AT1G18180
AT1G18190
AT1G18210
AT1G18260
AT1G18270
AT1G18330
AT1G18360
AT1G18370
AT1G18390
AT1G18400
AT1G18410
AT1G18440
AT1G18450
AT1G18460
AT1G18470
AT1G18480
AT1G18490
AT1G18500
AT1G18510
AT1G18520
AT1G18530
AT1G18540
AT1G18600
AT1G18610
AT1G18620
AT1G18630
AT1G18640
AT1G18650
AT1G18660
AT1G18680
AT1G18700
AT1G18720
AT1G18730
AT1G18740
AT1G18750
AT1G18800
AT1G18840
AT1G18850
AT1G18880
AT1G18890
AT1G18940
AT1G18990
AT1G19000
AT1G19010
AT1G19020
AT1G19050
AT1G19090
AT1G19100
AT1G19110
AT1G19120
AT1G19130
AT1G19140
AT1G19170
AT1G19180
AT1G19200
AT1G19210
AT1G19220
AT1G19240
AT1G19270
AT1G19300
AT1G19310
AT1G19330
AT1G19360
AT1G19380
AT1G19430
AT1G19440
AT1G19450
AT1G19480
AT1G19485
AT1G19500
AT1G19530
AT1G19540
AT1G19580
AT1G19640
AT1G19650
AT1G19670
AT1G19680
AT1G19700
AT1G19715
AT1G19730
AT1G19740
AT1G19770
AT1G19780
AT1G19800
AT1G19835
AT1G19850
AT1G19860
AT1G19870
AT1G19880
AT1G19890
AT1G19920
AT1G19940
AT1G19970
AT1G19980
AT1G20010
AT1G20020
AT1G20050
AT1G20070
AT1G20080
AT1G20090
AT1G20100
AT1G20110
AT1G20120
AT1G20140
AT1G20160
AT1G20180
AT1G20190
AT1G20200
AT1G20220
AT1G20260
AT1G20270
AT1G20280
AT1G20330
AT1G20340
AT1G20410
AT1G20430
AT1G20440
AT1G20450
AT1G20490
AT1G20510
AT1G20540
AT1G20550
AT1G20560
AT1G20575
AT1G20580
AT1G20590
AT1G20620
AT1G20630
AT1G20640
AT1G20650
AT1G20670
AT1G20693
AT1G20696
AT1G20760
AT1G20770
AT1G20823
AT1G20840
AT1G20850
AT1G20880
AT1G20890
AT1G20920
AT1G20930
AT1G20960
AT1G20980
AT1G21000
AT1G21010
AT1G21020
AT1G21065
AT1G21070
AT1G21080
AT1G21140
AT1G21160
AT1G21190
AT1G21200
AT1G21250
AT1G21350
AT1G21370
AT1G21380
AT1G21410
AT1G21440
AT1G21450
AT1G21460
AT1G21480
AT1G21500
AT1G21550
AT1G21560
AT1G21580
AT1G21590
AT1G21600
AT1G21610
AT1G21630
AT1G21640
AT1G21660
AT1G21670
AT1G21680
AT1G21690
AT1G21700
AT1G21710
AT1G21720
AT1G21750
AT1G21760
AT1G21770
AT1G21780
AT1G21790
AT1G21830
AT1G21840
AT1G21880
AT1G21900
AT1G21910
AT1G21920
AT1G21980
AT1G22020
AT1G22040
AT1G22050
AT1G22060
AT1G22070
AT1G22110
AT1G22130
AT1G22140
AT1G22160
AT1G22170
AT1G22180
AT1G22190
AT1G22200
AT1G22210
AT1G22240
AT1G22270
AT1G22280
AT1G22300
AT1G22310
AT1G22330
AT1G22380
AT1G22400
AT1G22410
AT1G22450
AT1G22460
AT1G22520
AT1G22530
AT1G22540
AT1G22610
AT1G22620
AT1G22630
AT1G22640
AT1G22650
AT1G22660
AT1G22690
AT1G22700
AT1G22710
AT1G22730
AT1G22740
AT1G22750
AT1G22760
AT1G22770
AT1G22780
AT1G22790
AT1G22800
AT1G22840
AT1G22850
AT1G22860
AT1G22870
AT1G22885
AT1G22910
AT1G22920
AT1G22930
AT1G22940
AT1G22970
AT1G22985
AT1G22990
AT1G23010
AT1G23020
AT1G23030
AT1G23040
AT1G23060
AT1G23080
AT1G23090
AT1G23120
AT1G23130
AT1G23180
AT1G23190
AT1G23200
AT1G23210
AT1G23220
AT1G23230
AT1G23260
AT1G23290
AT1G23310
AT1G23330
AT1G23350
AT1G23360
AT1G23390
AT1G23400
AT1G23440
AT1G23490
AT1G23530
AT1G23540
AT1G23550
AT1G23560
AT1G23710
AT1G23730
AT1G23740
AT1G23750
AT1G23780
AT1G23820
AT1G23850
AT1G23860
AT1G23870
AT1G23890
AT1G23950
AT1G23960
AT1G24020
AT1G24040
AT1G24050
AT1G24070
AT1G24100
AT1G24110
AT1G24120
AT1G24170
AT1G24180
AT1G24190
AT1G24240
AT1G24260
AT1G24330
AT1G24340
AT1G24350
AT1G24360
AT1G24400
AT1G24440
AT1G24450
AT1G24460
AT1G24490
AT1G24510
AT1G24520
AT1G24530
AT1G24560
AT1G24575
AT1G24600
AT1G24610
AT1G24620
AT1G24706
AT1G24793
AT1G25230
AT1G25240
AT1G25250
AT1G25260
AT1G25275
AT1G25280
AT1G25290
AT1G25350
AT1G25370
AT1G25375
AT1G25380
AT1G25390
AT1G25400
AT1G25420
AT1G25450
AT1G25490
AT1G25500
AT1G25520
AT1G25540
AT1G25550
AT1G25560
AT1G25570
AT1G25580
AT1G25988
AT1G26090
AT1G26110
AT1G26130
AT1G26150
AT1G26160
AT1G26170
AT1G26180
AT1G26210
AT1G26220
AT1G26230
AT1G26260
AT1G26270
AT1G26300
AT1G26320
AT1G26355
AT1G26370
AT1G26440
AT1G26450
AT1G26460
AT1G26470
AT1G26480
AT1G26550
AT1G26560
AT1G26570
AT1G26580
AT1G26590
AT1G26610
AT1G26620
AT1G26630
AT1G26640
AT1G26650
AT1G26660
AT1G26665
AT1G26670
AT1G26690
AT1G26700
AT1G26730
AT1G26750
AT1G26770
AT1G26800
AT1G26820
AT1G26830
AT1G26840
AT1G26850
AT1G26880
AT1G26900
AT1G26910
AT1G26920
AT1G26930
AT1G26940
AT1G26960
AT1G27000
AT1G27040
AT1G27070
AT1G27080
AT1G27090
AT1G27100
AT1G27120
AT1G27130
AT1G27150
AT1G27190
AT1G27210
AT1G27290
AT1G27300
AT1G27310
AT1G27320
AT1G27330
AT1G27340
AT1G27360
AT1G27370
AT1G27380
AT1G27385
AT1G27390
AT1G27400
AT1G27410
AT1G27435
AT1G27440
AT1G27450
AT1G27460
AT1G27510
AT1G27520
AT1G27530
AT1G27540
AT1G27595
AT1G27600
AT1G27630
AT1G27650
AT1G27680
AT1G27690
AT1G27700
AT1G27720
AT1G27730
AT1G27760
AT1G27770
AT1G27850
AT1G27900
AT1G27920
AT1G27930
AT1G27950
AT1G27960
AT1G27970
AT1G27980
AT1G28010
AT1G28050
AT1G28060
AT1G28070
AT1G28090
AT1G28100
AT1G28120
AT1G28130
AT1G28140
AT1G28150
AT1G28190
AT1G28200
AT1G28210
AT1G28220
AT1G28230
AT1G28240
AT1G28250
AT1G28260
AT1G28270
AT1G28280
AT1G28320
AT1G28330
AT1G28335
AT1G28340
AT1G28370
AT1G28380
AT1G28390
AT1G28395
AT1G28400
AT1G28410
AT1G28420
AT1G28440
AT1G28480
AT1G28490
AT1G28510
AT1G28520
AT1G28540
AT1G28550
AT1G28560
AT1G28570
AT1G28580
AT1G28610
AT1G28680
AT1G28710
AT1G28760
AT1G28960
AT1G29040
AT1G29050
AT1G29060
AT1G29070
AT1G29120
AT1G29140
AT1G29150
AT1G29160
AT1G29195
AT1G29220
AT1G29230
AT1G29240
AT1G29250
AT1G29260
AT1G29310
AT1G29330
AT1G29340
AT1G29350
AT1G29390
AT1G29395
AT1G29400
AT1G29430
AT1G29440
AT1G29450
AT1G29460
AT1G29470
AT1G29490
AT1G29500
AT1G29510
AT1G29520
AT1G29550
AT1G29630
AT1G29670
AT1G29690
AT1G29700
AT1G29720
AT1G29730
AT1G29740
AT1G29750
AT1G29760
AT1G29790
AT1G29820
AT1G29850
AT1G29880
AT1G29900
AT1G29940
AT1G29970
AT1G29980
AT1G29990
AT1G30000
AT1G30040
AT1G30070
AT1G30080
AT1G30090
AT1G30120
AT1G30130
AT1G30135
AT1G30200
AT1G30220
AT1G30270
AT1G30290
AT1G30300
AT1G30330
AT1G30360
AT1G30380
AT1G30400
AT1G30440
AT1G30480
AT1G30490
AT1G30500
AT1G30510
AT1G30530
AT1G30540
AT1G30580
AT1G30600
AT1G30610
AT1G30620
AT1G30630
AT1G30640
AT1G30660
AT1G30690
AT1G30710
AT1G30795
AT1G30810
AT1G30880
AT1G30890
AT1G30910
AT1G30960
AT1G30970
AT1G31020
AT1G31070
AT1G31130
AT1G31160
AT1G31170
AT1G31190
AT1G31200
AT1G31240
AT1G31280
AT1G31290
AT1G31300
AT1G31330
AT1G31340
AT1G31350
AT1G31360
AT1G31420
AT1G31440
AT1G31450
AT1G31460
AT1G31470
AT1G31480
AT1G31500
AT1G31580
AT1G31600
AT1G31650
AT1G31730
AT1G31740
AT1G31750
AT1G31770
AT1G31780
AT1G31800
AT1G31810
AT1G31812
AT1G31814
AT1G31817
AT1G31820
AT1G31830
AT1G31850
AT1G31860
AT1G31870
AT1G31910
AT1G31930
AT1G31940
AT1G31970
AT1G32050
AT1G32060
AT1G32070
AT1G32080
AT1G32090
AT1G32100
AT1G32130
AT1G32150
AT1G32160
AT1G32170
AT1G32200
AT1G32210
AT1G32220
AT1G32230
AT1G32240
AT1G32260
AT1G32280
AT1G32300
AT1G32310
AT1G32330
AT1G32340
AT1G32360
AT1G32370
AT1G32400
AT1G32410
AT1G32440
AT1G32450
AT1G32460
AT1G32470
AT1G32490
AT1G32500
AT1G32520
AT1G32530
AT1G32540
AT1G32550
AT1G32630
AT1G32640
AT1G32690
AT1G32700
AT1G32730
AT1G32740
AT1G32750
AT1G32790
AT1G32810
AT1G32850
AT1G32870
AT1G32900
AT1G32920
AT1G32940
AT1G32990
AT1G33040
AT1G33050
AT1G33110
AT1G33140
AT1G33170
AT1G33220
AT1G33230
AT1G33240
AT1G33250
AT1G33270
AT1G33290
AT1G33330
AT1G33360
AT1G33400
AT1G33420
AT1G33430
AT1G33475
AT1G33490
AT1G33520
AT1G33560
AT1G33590
AT1G33600
AT1G33770
AT1G33780
AT1G33800
AT1G33810
AT1G33960
AT1G33970
AT1G33980
AT1G33990
AT1G34000
AT1G34020
AT1G34030
AT1G34065
AT1G34120
AT1G34130
AT1G34150
AT1G34190
AT1G34200
AT1G34210
AT1G34220
AT1G34260
AT1G34270
AT1G34300
AT1G34320
AT1G34340
AT1G34350
AT1G34355
AT1G34370
AT1G34430
AT1G34440
AT1G34460
AT1G34470
AT1G34550
AT1G34630
AT1G34640
AT1G34650
AT1G34750
AT1G34780
AT1G35140
AT1G35190
AT1G35260
AT1G35290
AT1G35310
AT1G35320
AT1G35340
AT1G35350
AT1G35420
AT1G35430
AT1G35470
AT1G35490
AT1G35530
AT1G35550
AT1G35612
AT1G35620
AT1G35670
AT1G35680
AT1G35710
AT1G35720
AT1G35780
AT1G35910
AT1G36050
AT1G36070
AT1G36105
AT1G36150
AT1G36160
AT1G36310
AT1G36320
AT1G36370
AT1G36380
AT1G36390
AT1G36620
AT1G36730
AT1G36920
AT1G36980
AT1G36990
AT1G37130
AT1G37170
AT1G41830
AT1G42440
AT1G42470
AT1G42480
AT1G42540
AT1G42550
AT1G42560
AT1G42960
AT1G42970
AT1G42990
AT1G43020
AT1G43130
AT1G43170
AT1G43190
AT1G43230
AT1G43310
AT1G43560
AT1G43580
AT1G43590
AT1G43620
AT1G43630
AT1G43670
AT1G43690
AT1G43700
AT1G43710
AT1G43770
AT1G43790
AT1G43800
AT1G43810
AT1G43850
AT1G43860
AT1G43890
AT1G43900
AT1G43910
AT1G44000
AT1G44100
AT1G44110
AT1G44120
AT1G44160
AT1G44170
AT1G44180
AT1G44350
AT1G44446
AT1G44575
AT1G44750
AT1G44760
AT1G44770
AT1G44790
AT1G44800
AT1G44810
AT1G44835
AT1G44910
AT1G44920
AT1G44960
AT1G44970
AT1G45000
AT1G45050
AT1G45130
AT1G45145
AT1G45150
AT1G45160
AT1G45170
AT1G45180
AT1G45230
AT1G45474
AT1G45545
AT1G45688
AT1G45976
AT1G47128
AT1G47200
AT1G47240
AT1G47250
AT1G47260
AT1G47270
AT1G47280
AT1G47290
AT1G47310
AT1G47330
AT1G47340
AT1G47380
AT1G47400
AT1G47410
AT1G47420
AT1G47500
AT1G47530
AT1G47550
AT1G47570
AT1G47640
AT1G47710
AT1G47720
AT1G47740
AT1G47750
AT1G47770
AT1G47830
AT1G47870
AT1G47960
AT1G47970
AT1G48000
AT1G48020
AT1G48030
AT1G48040
AT1G48050
AT1G48090
AT1G48100
AT1G48110
AT1G48120
AT1G48140
AT1G48160
AT1G48200
AT1G48210
AT1G48240
AT1G48260
AT1G48270
AT1G48280
AT1G48300
AT1G48310
AT1G48320
AT1G48330
AT1G48350
AT1G48360
AT1G48370
AT1G48410
AT1G48420
AT1G48430
AT1G48440
AT1G48450
AT1G48470
AT1G48480
AT1G48550
AT1G48570
AT1G48600
AT1G48620
AT1G48630
AT1G48650
AT1G48742
AT1G48750
AT1G48760
AT1G48790
AT1G48830
AT1G48840
AT1G48850
AT1G48880
AT1G48900
AT1G48920
AT1G48950
AT1G48960
AT1G48970
AT1G49005
AT1G49010
AT1G49040
AT1G49050
AT1G49140
AT1G49160
AT1G49210
AT1G49240
AT1G49245
AT1G49260
AT1G49270
AT1G49290
AT1G49300
AT1G49340
AT1G49350
AT1G49380
AT1G49400
AT1G49410
AT1G49435
AT1G49470
AT1G49480
AT1G49490
AT1G49500
AT1G49510
AT1G49530
AT1G49560
AT1G49580
AT1G49590
AT1G49600
AT1G49660
AT1G49670
AT1G49700
AT1G49710
AT1G49720
AT1G49740
AT1G49750
AT1G49760
AT1G49780
AT1G49800
AT1G49820
AT1G49840
AT1G49850
AT1G49880
AT1G49890
AT1G49910
AT1G49930
AT1G49950
AT1G49960
AT1G49970
AT1G50010
AT1G50020
AT1G50030
AT1G50120
AT1G50140
AT1G50170
AT1G50200
AT1G50240
AT1G50250
AT1G50290
AT1G50300
AT1G50310
AT1G50320
AT1G50350
AT1G50360
AT1G50370
AT1G50380
AT1G50390
AT1G50410
AT1G50420
AT1G50430
AT1G50440
AT1G50450
AT1G50460
AT1G50470
AT1G50490
AT1G50500
AT1G50570
AT1G50575
AT1G50600
AT1G50610
AT1G50620
AT1G50630
AT1G50640
AT1G50660
AT1G50670
AT1G50740
AT1G50890
AT1G50900
AT1G50920
AT1G50940
AT1G50970
AT1G50990
AT1G51060
AT1G51070
AT1G51100
AT1G51110
AT1G51140
AT1G51160
AT1G51170
AT1G51200
AT1G51210
AT1G51250
AT1G51260
AT1G51270
AT1G51310
AT1G51340
AT1G51350
AT1G51360
AT1G51400
AT1G51410
AT1G51430
AT1G51440
AT1G51450
AT1G51460
AT1G51490
AT1G51500
AT1G51510
AT1G51540
AT1G51550
AT1G51570
[truncated: 11,033 more rows]

## Sheet: 6099 DEGs
Table S6 The 6,099 DEGs homologous to Arabidopsis genes possibly related to pollen, anther, and microspore development
B.napus genes	DEGs (B. napus)				Classification			Description
	4001 B/A	4006 B/A	6251 B/A	6284 B/A
BnaA01g03090D	/	/	/	5.16118		Pollen	Microsporn	AT4G33970::Leucine-rich_repeat_(LRR)_family_protein
BnaA01g04530D	/	/	1.53305	/		Pollen	Microsporn	AT2G25600::Shaker_pollen_inward_K+_channel. Pollen expressed protein required for pollen tube growth
BnaA01g05340D	5.22236	/	/	7.96612		Pollen	Microsporn	AT2G21480::Malectin/receptor-like_protein_kinase_family_protein-6. BUSP2 plays a smaller role than BUSP1 in pollen tube growth
BnaA01g06170D	/	2.05619	/	1.27612		Pollen	Microsporn	AT4G30980::LJRHL1-like_2. Encodes a basic helix-loop-helix (bHLH) protein that regulates root hair and sperm cell development.
BnaA01g06430D	/	/	2.00683	/	Anther			AT4G30110::heavy_metal_atpase_2
BnaA01g07390D	/	/	/	5.79198		Pollen	Microsporn	AT4G29460::Phospholipase_A2_family_protein
BnaA01g07530D	10.4495	7.89931	7.33367	10.8596		Pollen	Microsporn	AT4G29340::profilin_4
BnaA01g08510D	/	/	2.38732	/	Anther		Microsporn	AT4G17615::calcineurin_B-like_protein_1
BnaA01g09410D	6.77206	/	4.50576	9.56476		Pollen		AT4G18596::Pollen_Ole_e_1_allergen_and_extensin_family_protein-2
BnaA01g10390D	/	1.93766	/	/	Anther	Pollen	Microsporn	AT4G20050::Pectin_lyase-like_superfamily_protein
BnaA01g12330D	4.99571	3.75422	/	/		Pollen	Microsporn	AT4G22600::transcription_factor
BnaA01g14390D	5.86863	7.09809	9.85477	10.5015	Anther			AT4G25040::Uncharacterized_protein_family_(UPF0497)-2
BnaA01g17520D	-1.30362	-1.30362	/	/		Pollen		AT4G16270::peroxidase_superfamily_protein
BnaA01g17620D	3.41659	3.58225	5.37897	5.39205		Pollen	Microsporn	AT4G16160::Mitochondrial_import_inner_membrane_translocase_subunit_Tim17/Tim22/Tim23_family_protein
BnaA01g18720D	/	6.48085	/	5.19777		Pollen	Microsporn	AT4G15200::formin_3
BnaA01g19360D	/	7.42829	14.9968	12.6447	Anther	Pollen		AT3G51590::lipid_transfer_protein_12
BnaA01g19850D	6.46457	6.14338	6.72735	8.71885		Pollen	Microsporn	AT1G49240::actin_8
BnaA01g22680D	/	/	-1.73926	-1.34599	Anther			AT1G61560::Seven_transmembrane_MLO_family_protein
BnaA01g23860D	/	/	/	7.606		Pollen		AT3G23380::ROP-interactive_CRIB_motif-containing_protein_5
BnaA01g24420D	-1.29188	-1.29188	/	/		Pollen	Microsporn	AT3G22880::DNA_repair_(Rad51)_family_protein
BnaA01g25640D	6.02692	/	/	9.70002		Pollen	Microsporn	AT3G20190::Leucine-rich_repeat_protein_kinase_family_protein
BnaA01g26320D	8.91185	/	6.62265	10.0842		Pollen	Microsporn	AT3G19020::Leucine-rich_repeat_(LRR)_family_protein
BnaA01g29790D	1.04014	2.29426	2.42659	2.05632	Anther	Pollen		AT3G13890::myb_domain_protein_26
BnaA01g30380D	4.23301	/	8.13688	7.01403		Pollen	Microsporn	AT3G12690::AGC_kinase_1
BnaA01g30820D	7.29508	/	6.74198	/		Pollen	Microsporn	AT3G12160::RAB_GTPase_homolog_A4D
BnaA01g36640D	/	/	/	-1.28054	Anther		Microsporn	AT3G19930::sugar_transporter_4
BnaA01g36750D	9.83565	/	7.9956	9.8004		Pollen	Microsporn	AT3G20865::arabinogalactan_protein_40
BnaA02g01510D	/	/	-1.87086	-1.56873	Anther		Microsporn	AT5G13200::GRAM_domain_family_protein-2
BnaA02g01950D	6.95693	6.07891	4.90723	4.37503		Pollen	Microsporn	AT5G13990::exocyst_subunit_exo70_family_protein_C2
BnaA02g01990D	/	/	/	-2.15187	Anther	Pollen		AT5G14070::Thioredoxin_superfamily_protein
BnaA02g03630D	11.1569	10.5392	10.276	13.4641		Pollen	Microsporn	AT5G17480::pollen_calcium-binding_protein_1
BnaA02g05650D	/	1.12548	/	/		Pollen	Microsporn	AT5G22430::Pollen_Ole_e_1_allergen_and_extensin_family_protein-1
BnaA02g06740D	/	2.92429	4.24897	3.08583	Anther		Microsporn	AT5G59845::Gibberellin-regulated_family_protein
BnaA02g07080D	8.89537	/	8.71377	9.46121		Pollen	Microsporn	AT1G49240::actin_8
BnaA02g08090D	1.24306	1.17021	/	1.03654		Pollen	Microsporn	AT5G57800::Fatty_acid_hydroxylase_superfamily
BnaA02g13290D	/	/	5.70755	6.09165	Anther			AT1G24400::lysine_histidine_transporter_2
BnaA02g13560D	/	/	6.25322	6.34353		Pollen	Microsporn	AT1G68090::annexin_5
BnaA02g13590D	3.86493	/	3.025	6.33631		Pollen	Microsporn	AT1G68110::ENTH/ANTH/VHS_superfamily_protein-2
BnaA02g14880D	/	/	6.72995	4.17749	Anther		Microsporn	AT1G23540::Protein_kinase_superfamily_protein
BnaA02g15520D	/	/	/	3.8335	Anther		Microsporn	AT1G71770::poly(A)-binding_protein_5
BnaA02g17580D	11.1978	12.0902	12.5317	10.2397	Anther	Pollen		AT1G75910::extracellular_lipase_4
BnaA02g17590D	2.94172	7.82947	8.06018	11.1775	Anther			AT1G75930::extracellular_lipase_6
BnaA02g17670D	/	/	1.28949	/	Anther			AT1G76680::12-oxophytodienoate_reductase_1
BnaA02g20700D	/	2.01199	/	/		Pollen	Microsporn	AT4G02600::Seven_transmembrane_MLO_family_protein
BnaA02g21580D	/	2.01401	1.53955	1.30575		Pollen	Microsporn	AT4G11820::hydroxymethylglutaryl-CoA_synthase_/_HMG-CoA_synthase_/_3-hydroxy-3-methylglutaryl_coenzyme_A_synthase
BnaA02g24370D	7.1146	5.53442	4.71432	4.81224		Pollen	Microsporn	AT5G46220::transmembrane_protein_(DUF616)-4
BnaA02g29040D	/	/	/	-1.23443	Anther			AT3G27730::DNA_helicase_ROCK-N-ROLLERS
BnaA02g31020D	7.15364	/	3.4969	10.5094		Pollen	Microsporn	AT5G28680::Malectin/receptor-like_protein_kinase_family_protein
BnaA02g31160D	/	/	/	2.96438	Anther		Microsporn	AT5G27450::mevalonate_kinase
BnaA02g33550D	/	3.42377	/	/		Pollen	Microsporn	AT5G62850::Nodulin_MtN3_family_protein
BnaA02g33560D	9.46566	/	7.73962	8.36409		Pollen	Microsporn	AT5G62850::Nodulin_MtN3_family_protein
BnaA02g36550D	7.19986	6.69858	/	/	Anther			AT2G17950::Homeodomain-like_superfamily_protein
BnaA03g04210D	/	/	6.79383	3.11966		Pollen	Microsporn	AT5G13150::exocyst_subunit_exo70_family_protein_C1
BnaA03g04630D	3.35953	/	2.14954	3.2985		Pollen	Microsporn	AT5G13990::exocyst_subunit_exo70_family_protein_C2
BnaA03g06060D	7.53019	/	8.22309	7.15017		Pollen	Microsporn	AT3G02810::Protein_kinase_superfamily_protein
BnaA03g09510D	8.14497	7.43753	8.37478	5.77082		Pollen	Microsporn	AT1G49240::actin_8
BnaA03g10150D	/	/	/	4.70071		Pollen	Microsporn	AT5G57690::diacylglycerol_kinase_4
BnaA03g10950D	-5.13852	-5.13852	-2.36284	1.30228	Anther			AT5G56300::gibberellic_acid_methyltransferase_2
BnaA03g11690D	1.91378	1.17443	/	1.06391		Pollen	Microsporn	AT5G54800::glucose_6-phosphate/phosphate_translocator_1
BnaA03g12040D	/	6.28628	8.92866	5.64974		Pollen	Microsporn	AT5G54010::UDP-Glycosyltransferase_superfamily_protein
BnaA03g12670D	/	/	/	-1.17116		Pollen		AT5G52290::shortage_in_chiasmata_1
BnaA03g17320D	2.50672	2.97697	6.60056	4.62132		Pollen	Microsporn	AT3G53750::actin_3
BnaA03g19250D	4.14579	/	2.50042	6.27732	Anther		Microsporn	AT2G40850::phosphoinositide_4-kinase_gamma_1
BnaA03g19370D	/	/	7.61751	10.5801		Pollen	Microsporn	AT2G41210::phosphatidylinositol-_4-phosphate_5-kinase_5
BnaA03g19690D	/	/	/	9.57135		Pollen	Microsporn	AT2G41970::Protein_kinase_superfamily_protein-5
BnaA03g21170D	/	/	/	6.02084		Pollen	Microsporn	AT2G45800::GATA_type_zinc_finger_transcription_factor_family_protein
BnaA03g21590D	8.84244	5.70858	7.20785	10.661		Pollen	Microsporn	AT2G47030::Plant_invertase/pectin_methylesterase_inhibitor_superfamily
BnaA03g21600D	5.82386	/	4.21993	12.8769		Pollen	Microsporn	AT2G47050::Plant_invertase/pectin_methylesterase_inhibitor_superfamily_protein-2
BnaA03g22590D	/	/	1.00972	1.02693		Pollen	Microsporn	AT2G26960::myb_domain_protein_81
BnaA03g22910D	4.28814	5.87442	7.51905	6.6779	Anther	Pollen		AT1G02050::Chalcone_and_stilbene_synthase_family_protein
BnaA03g23380D	/	-4.22491	/	/	Anther	Pollen	Microsporn	AT5G50260::Cysteine_proteinases_superfamily_protein
BnaA03g28130D	/	/	5.66102	10.936		Pollen	Microsporn	AT3G02810::Protein_kinase_superfamily_protein
BnaA03g30260D	/	/	/	3.46043		Pollen	Microsporn	AT3G07960::Phosphatidylinositol-4-phosphate_5-kinase_family_protein
BnaA03g30270D	/	/	2.32847	3.00969		Pollen	Microsporn	AT3G07960::Phosphatidylinositol-4-phosphate_5-kinase_family_protein
BnaA03g32140D	6.48584	5.94601	/	6.95224		Pollen	Microsporn	AT3G12160::RAB_GTPase_homolog_A4D
BnaA03g35090D	4.99754	7.09657	7.9268	7.70934		Pollen	Microsporn	AT3G19090::RNA-binding_protein-1
BnaA03g35490D	9.4193	/	9.67868	10.7937	Anther		Microsporn	AT3G19930::sugar_transporter_4
BnaA03g35630D	/	/	/	2.88431		Pollen	Microsporn	AT3G20190::Leucine-rich_repeat_protein_kinase_family_protein
BnaA03g35940D	12.4681	/	9.27262	11.9519		Pollen	Microsporn	AT3G20865::arabinogalactan_protein_40
BnaA03g36390D	2.31866	/	2.42577	4.35865		Pollen	Microsporn	AT3G21700::Ras-related_small_GTP-binding_family_protein
BnaA03g37040D	/	/	/	7.28895		Pollen		AT3G23380::ROP-interactive_CRIB_motif-containing_protein_5
BnaA03g38140D	6.42849	11.6116	12.2978	12.0396	Anther		Microsporn	AT1G80660::H[+]-ATPase_9
BnaA03g38910D	/	/	5.54476	9.45149		Pollen	Microsporn	AT2G15880::Leucine-rich_repeat_(LRR)_family_protein
BnaA03g38920D	/	/	1.94393	1.28072		Pollen	Microsporn	AT2G15890::maternal_effect_embryo_arrest_14
BnaA03g39480D	/	/	/	6.08771		Pollen	Microsporn	AT2G17090::kinase_with_tetratricopeptide_repeat_domain-containing_protein
BnaA03g41380D	/	7.54517	13.7073	13.9391	Anther	Pollen		AT3G51590::lipid_transfer_protein_12
BnaA03g41600D	/	/	/	4.04537		Pollen	Microsporn	AT3G52080::cation/hydrogen_exchanger_28
BnaA03g46560D	/	1.75509	2.57811	2.34592		Pollen	Microsporn	AT4G24250::Seven_transmembrane_MLO_family_protein
BnaA03g46810D	4.23608	/	7.66929	5.15309	Anther	Pollen	Microsporn	AT4G24580::Rho_GTPase_activation_protein_(RhoGAP)_with_PH_domain-containing_protein
BnaA03g47090D	7.68777	7.19104	8.20026	8.45375	Anther			AT4G25040::Uncharacterized_protein_family_(UPF0497)-4
BnaA03g49520D	11.3937	9.27907	11.2246	12.1669		Pollen	Microsporn	AT4G29340::profilin_4
BnaA03g50770D	/	/	3.29075	5.74003		Pollen	Microsporn	AT2G15880::Leucine-rich_repeat_(LRR)_family_protein
BnaA03g50780D	/	/	4.8913	6.46531		Pollen	Microsporn	AT2G15880::Leucine-rich_repeat_(LRR)_family_protein
BnaA03g58200D	/	/	5.05595	10.2341		Pollen		AT4G18596::Pollen_Ole_e_1_allergen_and_extensin_family_protein-7
BnaA03g60000D	-2.02838	-2.02838	/	/	Anther			AT1G61120::terpene_synthase_04
BnaA04g00560D	/	-3.13653	/	-2.36904	Anther	Pollen	Microsporn	AT3G61730::reduced_male_fertility
BnaA04g00810D	/	/	3.73649	6.27801		Pollen	Microsporn	AT3G61230::GATA_type_zinc_finger_transcription_factor_family_protein
BnaA04g01560D	12.4703	12.1594	12.5035	12.2926	Anther	Pollen		AT1G75910::extracellular_lipase_4
BnaA04g01590D	/	/	1.58114	1.47634		Pollen	Microsporn	AT3G59530::Calcium-dependent_phosphotriesterase_superfamily_protein
BnaA04g02840D	/	/	/	4.38697	Anther	Pollen	Microsporn	AT3G56950::small_and_basic_intrinsic_protein_2%3B1
BnaA04g02850D	6.27342	/	/	8.14278		Pollen	Microsporn	AT2G41210::phosphatidylinositol-_4-phosphate_5-kinase_5
BnaA04g02860D	/	/	/	6.93929		Pollen	Microsporn	AT3G56960::phosphatidyl_inositol_monophosphate_5_kinase_4
BnaA04g03860D	3.28547	2.33119	2.80711	3.8794		Pollen	Microsporn	AT2G39350::ABC-2_type_transporter_family_protein
BnaA04g04310D	/	/	/	1.15772	Anther		Microsporn	AT3G54140::peptide_transporter_1
BnaA04g05770D	/	/	/	1.63189		Pollen	Microsporn	AT3G52080::cation/hydrogen_exchanger_28
BnaA04g12980D	1.65749	1.98682	3.42603	2.51335		Pollen	Microsporn	AT5G49680::SABRE-like_protein
BnaA04g13670D	/	/	/	-1.28671	Anther		Microsporn	AT2G23470::root_UVB_sensitive_protein_(Protein_of_unknown_function%2C_DUF647)
BnaA04g14200D	/	/	/	2.24362		Pollen	Microsporn	AT2G24260::LJRHL1-like_1
BnaA04g15460D	/	/	/	7.43171		Pollen	Microsporn	AT2G26490::Transducin/WD40_repeat-like_superfamily_protein
BnaA04g19510D	/	/	4.67769	8.16465		Pollen	Microsporn	AT2G33460::ROP-interactive_CRIB_motif-containing_protein_1
BnaA04g19660D	9.16728	7.47516	8.38828	10.5856	Anther	Pollen	Microsporn	AT1G42560::Seven_transmembrane_MLO_family_protein
BnaA04g23580D	6.60295	/	5.17818	7.98031	Anther		Microsporn	AT2G40850::phosphoinositide_4-kinase_gamma_1
BnaA04g24250D	/	/	/	5.6905		Pollen	Microsporn	AT2G41970::Protein_kinase_superfamily_protein-2
BnaA04g26440D	7.86985	/	5.14491	7.23107		Pollen	Microsporn	AT2G45800::GATA_type_zinc_finger_transcription_factor_family_protein
BnaA04g26890D	8.8227	/	7.72479	12.4039		Pollen	Microsporn	AT2G47050::Plant_invertase/pectin_methylesterase_inhibitor_superfamily_protein-5
BnaA04g28790D	/	/	1.95683	1.55026	Anther			AT2G31210::basic_helix-loop-helix_(bHLH)_DNA-binding_superfamily_protein
BnaA04g28800D	-1.12615	-1.12615	1.12554	/	Anther			AT2G31220::basic_helix-loop-helix_(bHLH)_DNA-binding_superfamily_protein
BnaA04g29020D	6.26551	3.6497	4.12473	2.94565		Pollen	Microsporn	AT2G37620::actin_1
BnaA05g00800D	6.56284	4.47713	4.79015	8.45091		Pollen	Microsporn	AT2G47050::Plant_invertase/pectin_methylesterase_inhibitor_superfamily_protein-1
BnaA05g00810D	8.28821	/	7.80852	11.3462		Pollen	Microsporn	AT2G47030::Plant_invertase/pectin_methylesterase_inhibitor_superfamily
BnaA05g01110D	2.50465	/	3.78909	4.90044	Anther			AT2G46770::NAC_(No_Apical_Meristem)_domain_transcriptional_regulator_superfamily_protein
BnaA05g02070D	7.44929	5.93211	4.67066	8.11598		Pollen	Microsporn	AT2G41210::phosphatidylinositol-_4-phosphate_5-kinase_5
BnaA05g02590D	/	/	7.62352	5.89157		Pollen	Microsporn	AT2G41970::Protein_kinase_superfamily_protein-1
BnaA05g05130D	/	/	3.15377	10.2952		Pollen	Microsporn	AT2G45800::GATA_type_zinc_finger_transcription_factor_family_protein
BnaA05g05760D	/	-1.42476	/	/	Anther	Pollen	Microsporn	AT2G39800::delta1-pyrroline-5-carboxylate_synthase_1
BnaA05g06900D	8.41754	6.94788	9.69234	7.51273		Pollen	Microsporn	AT1G49240::actin_8
BnaA05g10130D	5.20206	/	3.29671	6.37485		Pollen	Microsporn	AT2G33460::ROP-interactive_CRIB_motif-containing_protein_1
BnaA05g11510D	/	/	2.12348	2.45538	Anther			AT2G31210::basic_helix-loop-helix_(bHLH)_DNA-binding_superfamily_protein
BnaA05g13390D	6.01268	/	/	9.00031		Pollen	Microsporn	AT4G15200::formin_3
BnaA05g15000D	7.29804	/	6.46101	7.81026	Anther		Microsporn	AT1G52240::rop_guanine_nucleotide_exchange_factor-like_protein
BnaA05g15760D	/	/	/	5.90277		Pollen	Microsporn	AT1G50610::Leucine-rich_repeat_protein_kinase_family_protein
BnaA05g15920D	8.87445	6.29226	9.6021	12.2696		Pollen	Microsporn	AT1G50310::sugar_transporter_9
BnaA05g17590D	/	/	10.046	12.0275		Pollen		AT1G48020::pectin_methylesterase_inhibitor_1
BnaA05g21050D	8.84537	5.85224	7.13903	9.61659		Pollen	Microsporn	AT3G19090::RNA-binding_protein-2
BnaA05g23180D	6.22169	7.91061	2.50519	4.05342		Pollen	Microsporn	AT3G16640::translationally_controlled_tumor_protein
BnaA05g25530D	/	1.7682	1.7243	2.0664	Anther	Pollen		AT3G13890::myb_domain_protein_26
BnaA05g26500D	7.93024	/	7.89187	9.30963		Pollen	Microsporn	AT3G12690::AGC_kinase_1
BnaA05g26830D	3.49787	5.42754	5.89709	4.27804		Pollen	Microsporn	AT3G12160::RAB_GTPase_homolog_A4D
BnaA05g31180D	/	/	/	1.78866	Anther		Microsporn	AT3G06100::NOD26-like_intrinsic_protein_7%3B1
BnaA05g31350D	/	7.46511	6.37548	8.96001		Pollen	Microsporn	AT3G05960::sugar_transporter_6
BnaA05g33330D	6.09331	/	5.63398	7.52526		Pollen	Microsporn	AT3G02810::Protein_kinase_superfamily_protein
BnaA06g01670D	1.94637	/	1.56903	1.64123	Anther		Microsporn	AT1G52240::rop_guanine_nucleotide_exchange_factor-like_protein
BnaA06g02890D	9.9771	11.0251	11.8055	12.7004		Pollen	Microsporn	AT1G50310::sugar_transporter_9
BnaA06g06610D	7.62798	/	5.87738	10.3348		Pollen	Microsporn	AT1G10770::Plant_invertase/pectin_methylesterase_inhibitor_superfamily_protein-2
BnaA06g12900D	/	/	/	2.9486		Pollen	Microsporn	AT1G18750::AGAMOUS-like_65
BnaA06g13380D	/	/	/	2.63079	Anther		Microsporn	AT1G19300::Nucleotide-diphospho-sugar_transferases_superfamily_protein
BnaA06g13740D	/	/	/	3.0834		Pollen	Microsporn	AT1G19530::DNA_polymerase_epsilon_catalytic_subunit_A-1
BnaA06g17030D	9.28762	8.95588	9.37633	8.82367	Anther	Pollen	Microsporn	AT3G47870::LOB_domain-containing_protein_27
BnaA06g17390D	6.28376	5.39774	5.62261	7.90043		Pollen	Microsporn	AT3G47440::tonoplast_intrinsic_protein_5%3B1
BnaA06g18020D	5.44525	4.29758	8.69478	7.16454		Pollen	Microsporn	AT1G49240::actin_8
BnaA06g19280D	/	/	/	3.5494		Pollen	Microsporn	AT3G42880::Leucine-rich_repeat_protein_kinase_family_protein
BnaA06g20050D	/	/	6.15035	6.55451		Pollen	Microsporn	AT3G42880::Leucine-rich_repeat_protein_kinase_family_protein
BnaA06g20460D	9.36823	6.80107	9.59438	11.2821		Pollen	Microsporn	AT1G49240::actin_8
BnaA06g21780D	/	/	8.83903	6.6857	Anther			AT5G62320::myb_domain_protein_99
BnaA06g23500D	1.34308	/	/	1.98797		Pollen	Microsporn	AT5G64510::tunicamycin_induced_protein
BnaA06g25070D	1.40421	1.24077	2.17749	2.05285	Anther		Microsporn	AT2G19110::heavy_metal_atpase_4
BnaA06g25450D	2.56958	3.85873	4.40882	5.07312	Anther			AT2G17950::Homeodomain-like_superfamily_protein
BnaA06g25460D	3.89701	3.79242	6.42238	5.87251	Anther			AT2G17950::Homeodomain-like_superfamily_protein
BnaA06g27590D	1.26278	/	/	1.8871		Pollen	Microsporn	AT5G11110::sucrose_phosphate_synthase_2F
BnaA06g28180D	7.49766	7.20408	7.36845	5.82049		Pollen	Microsporn	AT5G26250::Major_facilitator_superfamily_protein
BnaA06g28400D	/	/	/	1.58305		Pollen	Microsporn	AT5G26940::Polynucleotidyl_transferase%2C_ribonuclease_H-like_superfamily_protein
BnaA06g29150D	7.03093	3.49866	/	/	Anther	Pollen	Microsporn	AT5G28470::Major_facilitator_superfamily_protein-1
BnaA06g29230D	6.56587	5.08774	8.98542	6.54877		Pollen	Microsporn	AT3G04690::Malectin/receptor-like_protein_kinase_family_protein
BnaA06g29500D	/	/	/	4.79619	Anther		Microsporn	AT5G49450::basic_leucine-zipper_1
BnaA06g31980D	/	1.98888	/	/		Pollen	Microsporn	AT3G27580::Protein_kinase_superfamily_protein
BnaA06g32500D	/	1.37173	2.13225	3.03661		Pollen	Microsporn	AT3G26960::Pollen_Ole_e_1_allergen_and_extensin_family_protein-1
BnaA06g33870D	/	/	/	1.53465		Pollen	Microsporn	AT2G03060::AGAMOUS-like_30
BnaA06g33910D	/	/	/	1.60738		Pollen	Microsporn	AT2G02970::GDA1/CD39_nucleoside_phosphatase_family_protein
BnaA06g34490D	/	/	/	1.54201	Anther		Microsporn	AT2G01850::endoxyloglucan_transferase_A3
BnaA06g35370D	/	/	2.51302	2.72307		Pollen		AT5G47635::Pollen_Ole_e_1_allergen_and_extensin_family_protein-2
BnaA06g38620D	/	/	3.30017	2.55169		Pollen	Microsporn	AT1G15690::Inorganic_H_pyrophosphatase_family_protein
BnaA06g38790D	3.55425	/	8.31031	9.40161		Pollen	Microsporn	AT3G45280::syntaxin_of_plants_72
BnaA06g40210D	/	/	/	8.21317		Pollen	Microsporn	AT5G45840::Leucine-rich_repeat_protein_kinase_family_protein-1
BnaA06g40790D	/	/	1.79634	3.03057		Pollen	Microsporn	AT2G21480::Malectin/receptor-like_protein_kinase_family_protein-8
BnaA07g01000D	7.50118	8.23307	8.44214	9.38678		Pollen	Microsporn	AT2G19770::profilin_5
BnaA07g02390D	6.39125	9.31201	9.71052	10.2913	Anther			AT2G17950::Homeodomain-like_superfamily_protein
BnaA07g05890D	5.73594	/	/	/		Pollen		AT1G34355::forkhead-associated_(FHA)_domain-containing_protein
BnaA07g06580D	/	/	/	5.75499		Pollen		AT3G23380::ROP-interactive_CRIB_motif-containing_protein_5
BnaA07g08200D	10.2154	8.73989	10.1979	12.3167		Pollen	Microsporn	AT1G29140::Pollen_Ole_e_1_allergen_and_extensin_family_protein-2
BnaA07g08550D	9.87384	8.54795	8.33677	11.6302		Pollen	Microsporn	AT1G28270::ralf-like_4
BnaA07g09040D	4.98459	5.30328	4.0461	5.66163	Anther			AT1G24400::lysine_histidine_transporter_2
BnaA07g10680D	7.15927	/	6.91236	7.94898		Pollen	Microsporn	AT1G22130::AGAMOUS-like_104
BnaA07g12970D	/	5.86333	5.56481	5.12889		Pollen	Microsporn	AT2G26960::myb_domain_protein_81
BnaA07g14250D	4.49386	5.96564	4.02089	5.10822		Pollen	Microsporn	AT2G29040::Exostosin_family_protein-4
BnaA07g15230D	/	/	-1.28382	/		Pollen	Microsporn	AT5G41050::Pollen_Ole_e_1_allergen_and_extensin_family_protein-1
BnaA07g17060D	5.831	/	4.67714	7.56502		Pollen	Microsporn	AT3G56960::phosphatidyl_inositol_monophosphate_5_kinase_4
BnaA07g17070D	7.9898	/	7.66914	9.47645		Pollen	Microsporn	AT2G41210::phosphatidylinositol-_4-phosphate_5-kinase_5
BnaA07g18670D	/	/	6.38405	6.00182		Pollen		AT3G60460::myb-like_HTH_transcriptional_regulator_family_protein
BnaA07g18990D	/	-3.2712	/	-2.07178	Anther	Pollen	Microsporn	AT3G61730::reduced_male_fertility
BnaA07g19700D	/	/	4.4543	10.8909		Pollen	Microsporn	AT1G79860::RHO_guanyl-nucleotide_exchange_factor_12
BnaA07g19970D	10.0854	/	10.0632	12.2097	Anther		Microsporn	AT1G80660::H[+]-ATPase_9
BnaA07g22160D	/	3.97269	8.56543	8.26271		Pollen		AT1G74540::cytochrome_P450%2C_family_98%2C_subfamily_A%2C_polypeptide_8
BnaA07g23430D	2.56871	2.31128	2.87496	3.0203	Anther		Microsporn	AT1G22760::poly(A)_binding_protein_3
BnaA07g24390D	-1.40993	-1.40993	/	-2.0042		Pollen		AT1G68990::male_gametophyte_defective_3
BnaA07g26480D	/	/	7.38082	7.29916		Pollen	Microsporn	AT1G67540::transmembrane_protein-1
BnaA07g26840D	/	/	/	3.84915		Pollen	Microsporn	AT1G68110::ENTH/ANTH/VHS_superfamily_protein-3
BnaA07g27190D	/	-3.10915	/	/	Anther			AT1G68540::NAD(P)-binding_Rossmann-fold_superfamily_protein
BnaA07g29550D	2.80137	2.73242	3.68701	3.57079	Anther		Microsporn	AT1G22760::poly(A)_binding_protein_3
BnaA07g30670D	5.94923	/	6.38025	6.91907	Anther		Microsporn	AT1G73220::organic_cation/carnitine_transporter1
BnaA07g33760D	/	-1.35759	/	-1.14505		Pollen		AT1G77860::Rhomboid-related_intramembrane_serine_protease_family_protein
BnaA07g33840D	8.71983	7.06456	8.03025	9.63566		Pollen	Microsporn	AT1G77980::AGAMOUS-like_66
BnaA07g35430D	13.4638	12.5281	8.22067	6.78879	Anther		Microsporn	AT1G80660::H[+]-ATPase_9
BnaA07g35600D	/	/	-2.38919	/		Pollen	Microsporn	AT1G15690::Inorganic_H_pyrophosphatase_family_protein
BnaA07g36130D	1.37999	1.42834	2.19224	2.68108	Anther		Microsporn	AT2G19110::heavy_metal_atpase_4
BnaA07g36350D	/	/	/	10.3714		Pollen	Microsporn	AT2G15880::Leucine-rich_repeat_(LRR)_family_protein
BnaA07g36650D	2.03049	1.7526	/	2.00847	Anther		Microsporn	AT1G27440::Exostosin_family_protein
BnaA07g36770D	6.62737	/	6.4707	12.8574	Anther	Pollen	Microsporn	AT1G24520::homolog_of_Brassica_campestris_pollen_protein_1
BnaA08g02100D	/	/	/	5.96132		Pollen	Microsporn	AT1G50610::Leucine-rich_repeat_protein_kinase_family_protein
BnaA08g03570D	5.73383	/	4.42014	8.25036		Pollen		AT1G48020::pectin_methylesterase_inhibitor_1
BnaA08g06060D	5.78816	5.85683	6.5689	6.43003		Pollen	Microsporn	AT4G16160::Mitochondrial_import_inner_membrane_translocase_subunit_Tim17/Tim22/Tim23_family_protein
BnaA08g08890D	6.76016	/	6.35249	9.12864		Pollen		AT4G18596::Pollen_Ole_e_1_allergen_and_extensin_family_protein-1
BnaA08g11700D	/	/	2.79054	5.33111		Pollen	Microsporn	AT2G15880::Leucine-rich_repeat_(LRR)_family_protein
BnaA08g13410D	6.70526	/	/	9.47644		Pollen	Microsporn	AT4G29460::Phospholipase_A2_family_protein
BnaA08g13460D	9.15935	6.82179	7.68808	9.01294		Pollen	Microsporn	AT4G29340::profilin_4
BnaA08g14690D	6.11675	6.49175	7.22621	9.05632	Anther	Pollen	Microsporn	AT4G24580::Rho_GTPase_activation_protein_(RhoGAP)_with_PH_domain-containing_protein
BnaA08g14800D	3.51876	2.06023	3.24409	4.19625		Pollen	Microsporn	AT4G24190::Chaperone_protein_htpG_family_protein
BnaA08g14920D	8.58799	6.75246	8.49014	5.79102		Pollen	Microsporn	AT4G35650::isocitrate_dehydrogenase_III
BnaA08g16720D	/	/	1.0906	2.87997		Pollen	Microsporn	AT2G21480::Malectin/receptor-like_protein_kinase_family_protein-2
BnaA08g17790D	/	/	1.78786	/		Pollen		AT1G29720::Leucine-rich_repeat_transmembrane_protein_kinase
BnaA08g18150D	11.848	8.01954	8.22791	9.14159		Pollen	Microsporn	AT1G29140::Pollen_Ole_e_1_allergen_and_extensin_family_protein-5
BnaA08g18320D	14.188	10.6907	9.9158	15.3282	Anther		Microsporn	AT1G02790::polygalacturonase_4
BnaA08g18330D	9.41791	6.71962	8.67158	11.7034	Anther		Microsporn	AT1G02790::polygalacturonase_4
BnaA08g18440D	7.95885	6.80164	6.35077	8.26251		Pollen	Microsporn	AT1G28270::ralf-like_4
BnaA08g18970D	4.69296	3.73913	2.85261	4.55529	Anther		Microsporn	AT1G27440::Exostosin_family_protein
BnaA08g19130D	6.58478	/	4.53194	8.33498	Anther	Pollen	Microsporn	AT1G24520::homolog_of_Brassica_campestris_pollen_protein_1
BnaA08g20440D	7.00699	6.89004	6.87418	8.96368	Anther		Microsporn	AT1G23540::Protein_kinase_superfamily_protein
BnaA08g20740D	11.6542	10.8168	5.62304	6.07608	Anther		Microsporn	AT1G22760::poly(A)_binding_protein_3
BnaA08g20930D	8.62578	7.41167	8.47693	8.87132		Pollen	Microsporn	AT1G22130::AGAMOUS-like_104
BnaA08g22460D	/	/	/	6.65998		Pollen	Microsporn	AT1G18750::AGAMOUS-like_65
BnaA08g24680D	/	/	2.01202	1.73035		Pollen		AT1G12570::Glucose-methanol-choline_(GMC)_oxidoreductase_family_protein-1
BnaA08g27230D	9.2022	/	7.90089	10.8059	Anther		Microsporn	AT1G02790::polygalacturonase_4
BnaA08g27320D	5.89382	/	4.04234	10.3612		Pollen	Microsporn	AT1G03050::ENTH/ANTH/VHS_superfamily_protein-3
BnaA08g27910D	6.81064	/	5.27794	8.22301		Pollen		AT1G04450::ROP-interactive_CRIB_motif-containing_protein_3
BnaA08g28100D	2.42178	7.6196	3.53513	6.20916		Pollen	Microsporn	AT1G04880::HMG_(high_mobility_group)_box_protein_with_ARID/BRIGHT_DNA-binding_domain-containing_protein
BnaA08g31740D	/	/	/	1.03364	Anther		Microsporn	AT1G05850::Chitinase_family_protein
BnaA09g00990D	/	/	/	5.97228		Pollen	Microsporn	AT4G02650::ENTH/ANTH/VHS_superfamily_protein-2
BnaA09g01840D	/	/	1.64333	1.27212		Pollen	Microsporn	AT3G26960::Pollen_Ole_e_1_allergen_and_extensin_family_protein-2
BnaA09g03330D	/	/	/	3.1345	Anther		Microsporn	AT5G49450::basic_leucine-zipper_1
BnaA09g08360D	/	/	1.2772	1.01813		Pollen	Microsporn	AT2G13680::callose_synthase_5
BnaA09g08960D	/	/	/	5.97427		Pollen	Microsporn	AT2G17090::kinase_with_tetratricopeptide_repeat_domain-containing_protein
BnaA09g09400D	2.63389	1.83902	2.83446	2.73178	Anther			AT2G17950::Homeodomain-like_superfamily_protein
BnaA09g09940D	5.94935	/	4.99633	4.14729		Pollen		AT2G19690::phospholipase_A2-beta
BnaA09g10010D	6.02833	4.90503	5.31218	6.23273		Pollen	Microsporn	AT2G19770::profilin_5
BnaA09g15850D	3.36717	5.61257	2.13782	/		Pollen	Microsporn	AT1G08730::Myosin_family_protein_with_Dil_domain-containing_protein
BnaA09g18390D	/	4.70156	/	8.36042		Pollen		AT5G47635::Pollen_Ole_e_1_allergen_and_extensin_family_protein-3
BnaA09g21330D	/	1.0134	/	/		Pollen	Microsporn	AT4G11820::hydroxymethylglutaryl-CoA_synthase_/_HMG-CoA_synthase_/_3-hydroxy-3-methylglutaryl_coenzyme_A_synthase
BnaA09g21430D	/	/	6.00085	3.64459		Pollen	Microsporn	AT4G11720::hapless_2
BnaA09g21450D	/	/	/	5.68069		Pollen	Microsporn	AT4G11720::hapless_2
BnaA09g26670D	6.1097	/	8.61516	3.41625		Pollen	Microsporn	AT1G29750::receptor-like_kinase_in_flowers_1
BnaA09g26680D	-1.48584	-1.48584	/	/		Pollen		AT1G29720::Leucine-rich_repeat_transmembrane_protein_kinase
BnaA09g27400D	7.99555	7.56536	7.48095	11.8178		Pollen	Microsporn	AT1G28270::ralf-like_4
BnaA09g28110D	/	3.37966	6.49195	5.58768	Anther			AT1G24400::lysine_histidine_transporter_2
BnaA09g28190D	6.12226	/	4.63011	10.6905	Anther	Pollen	Microsporn	AT1G24520::homolog_of_Brassica_campestris_pollen_protein_1
BnaA09g30960D	7.05546	/	6.40888	11.1336	Anther		Microsporn	AT1G23540::Protein_kinase_superfamily_protein
BnaA09g36300D	8.02661	/	8.11672	9.31946		Pollen	Microsporn	AT2G41210::phosphatidylinositol-_4-phosphate_5-kinase_5
BnaA09g37510D	6.85584	/	4.95757	10.5503		Pollen	Microsporn	AT5G45880::Pollen_Ole_e_1_allergen_and_extensin_family_protein-3
BnaA09g38510D	/	/	6.14299	/		Pollen		AT3G60460::myb-like_HTH_transcriptional_regulator_family_protein
BnaA09g39010D	/	/	3.89278	5.64783		Pollen	Microsporn	AT3G61230::GATA_type_zinc_finger_transcription_factor_family_protein
BnaA09g39480D	3.3564	5.41511	4.6878	5.92522	Anther		Microsporn	AT3G61910::NAC_domain_protein_66
BnaA09g40460D	/	/	/	8.88469		Pollen	Microsporn	AT2G26490::Transducin/WD40_repeat-like_superfamily_protein
BnaA09g40820D	6.46244	4.32701	/	5.64781		Pollen	Microsporn	AT2G25600::Shaker_pollen_inward_K+_channel
BnaA09g41470D	2.13004	1.60007	/	/		Pollen	Microsporn	AT2G24260::LJRHL1-like_1
BnaA09g47760D	6.03926	/	4.25476	7.47083		Pollen	Microsporn	AT1G10770::Plant_invertase/pectin_methylesterase_inhibitor_superfamily_protein-3
BnaA09g50510D	3.41254	/	5.02526	4.17828		Pollen	Microsporn	AT1G04880::HMG_(high_mobility_group)_box_protein_with_ARID/BRIGHT_DNA-binding_domain-containing_protein
BnaA09g51020D	/	/	/	10.872		Pollen	Microsporn	AT1G03050::ENTH/ANTH/VHS_superfamily_protein-5
BnaA09g51170D	9.79563	/	8.81036	12.0896	Anther		Microsporn	AT1G02790::polygalacturonase_4
BnaA09g51590D	7.16154	9.69618	7.73489	10.2867		Pollen	Microsporn	AT4G01470::tonoplast_intrinsic_protein_1%3B3
BnaA09g53680D	2.52292	/	/	2.54906		Pollen	Microsporn	AT2G03060::AGAMOUS-like_30
BnaA10g00230D	8.37347	4.46444	4.63411	7.11992		Pollen	Microsporn	AT1G01780::GATA_type_zinc_finger_transcription_factor_family_protein
BnaA10g01110D	6.16441	/	6.16742	5.58047		Pollen	Microsporn	AT1G02410::cytochrome_c_oxidase_assembly_protein_CtaG_/_Cox11_family
BnaA10g01390D	9.05849	7.24335	7.5899	10.5176	Anther		Microsporn	AT1G02790::polygalacturonase_4
BnaA10g01650D	/	/	4.16227	10.2039		Pollen	Microsporn	AT1G03050::ENTH/ANTH/VHS_superfamily_protein-2
BnaA10g03020D	2.88276	/	2.90525	4.4413		Pollen	Microsporn	AT1G04880::HMG_(high_mobility_group)_box_protein_with_ARID/BRIGHT_DNA-binding_domain-containing_protein
BnaA10g04110D	/	1.6112	1.73935	/	Anther			AT1G06170::basic_helix-loop-helix_(bHLH)_DNA-binding_superfamily_protein
BnaA10g07470D	10.1336	8.15456	9.84295	11.2606		Pollen	Microsporn	AT5G52360::actin_depolymerizing_factor_10
BnaA10g09110D	2.4254	/	/	/	Anther		Microsporn	AT5G54840::Ras-related_small_GTP-binding_family_protein
BnaA10g09560D	/	/	/	3.47854		Pollen	Microsporn	AT5G55490::gamete_expressed_protein_1
BnaA10g09600D	/	/	/	-1.12779		Pollen		AT1G34355::forkhead-associated_(FHA)_domain-containing_protein
BnaA10g09760D	/	/	/	2.00726		Pollen		AT5G55590::Pectin_lyase-like_superfamily_protein
BnaA10g11420D	1.21991	1.09008	/	1.04898	Anther		Microsporn	AT1G80660::H[+]-ATPase_9
BnaA10g11680D	1.57617	2.06066	1.21144	/		Pollen	Microsporn	AT5G57800::Fatty_acid_hydroxylase_superfamily
BnaA10g12390D	/	/	/	1.63455		Pollen	Microsporn	AT5G59370::actin_4
BnaA10g12680D	/	/	-2.08576	/		Pollen	Microsporn	AT5G59700::Protein_kinase_superfamily_protein-1
BnaA10g12810D	2.46142	7.77551	9.24055	7.77621	Anther		Microsporn	AT5G59845::Gibberellin-regulated_family_protein
BnaA10g14820D	3.1395	/	/	2.73976		Pollen	Microsporn	AT5G20690::Leucine-rich_repeat_protein_kinase_family_protein
BnaA10g17940D	/	/	-1.30437	/		Pollen		AT5G16530::Auxin_efflux_carrier_family_protein
BnaA10g17960D	5.76641	/	7.59227	8.0831		Pollen	Microsporn	AT3G02810::Protein_kinase_superfamily_protein
BnaA10g17970D	/	/	/	2.62958		Pollen		AT5G16490::ROP-interactive_CRIB_motif-containing_protein_4
BnaA10g18300D	/	/	5.55996	7.37007		Pollen	Microsporn	AT5G16020::gamete-expressed_3
BnaA10g19030D	6.27947	/	3.89051	4.33868		Pollen	Microsporn	AT5G14870::cyclic_nucleotide-gated_channel_18
BnaA10g19340D	8.06408	4.49123	7.12539	7.59567		Pollen	Microsporn	AT5G14380::arabinogalactan_protein_6
BnaA10g19830D	/	/	2.83934	1.95963	Anther			AT1G68540::NAD(P)-binding_Rossmann-fold_superfamily_protein
BnaA10g20140D	/	/	/	4.70682		Pollen	Microsporn	AT5G13150::exocyst_subunit_exo70_family_protein_C1
BnaA10g20150D	5.24933	/	4.77729	7.81365		Pollen	Microsporn	AT5G13150::exocyst_subunit_exo70_family_protein_C1
BnaA10g22080D	/	-1.68089	/	/	Anther			AT5G10140::K-box_region_and_MADS-box_transcription_factor_family_protein
BnaA10g22340D	/	/	/	-1.14117		Pollen	Microsporn	AT1G49240::actin_8
BnaA10g23720D	/	/	/	-1.60425	Anther			AT5G07280::Leucine-rich_repeat_transmembrane_protein_kinase
BnaA10g23860D	12.2389	10.2386	11.0272	14.6686		Pollen	Microsporn	AT1G69940::Pectin_lyase-like_superfamily_protein
BnaA10g24710D	2.40145	2.11497	2.32814	/		Pollen	Microsporn	AT3G11330::plant_intracellular_ras_group-related_LRR_9
BnaA10g25700D	/	/	/	-1.17935		Pollen		AT5G04480::UDP-Glycosyltransferase_superfamily_protein-1
BnaA10g27530D	1.40955	2.76863	2.96182	2.6322		Pollen	Microsporn	AT5G01180::peptide_transporter_5
BnaA10g28250D	-1.77838	-1.77838	/	/		Pollen	Microsporn	AT1G44970::Peroxidase_superfamily_protein
BnaA10g30430D	/	/	/	-2.02031	Anther		Microsporn	AT3G11430::glycerol-3-phosphate_acyltransferase_5
BnaAnng00260D	1.03489	/	/	/	Anther		Microsporn	AT5G02190::Eukaryotic_aspartyl_protease_family_protein
BnaAnng02800D	6.5492	/	5.90599	6.25398		Pollen	Microsporn	AT3G05580::Calcineurin-like_metallo-phosphoesterase_superfamily_protein
BnaAnng03010D	8.70188	8.10484	7.51704	7.61691		Pollen	Microsporn	AT3G05960::sugar_transporter_6
BnaAnng11370D	6.47437	/	6.37933	9.76		Pollen	Microsporn	AT5G45880::Pollen_Ole_e_1_allergen_and_extensin_family_protein-4
BnaAnng11510D	1.2634	8.96919	9.94662	10.0271	Anther	Pollen	Microsporn	AT5G28470::Major_facilitator_superfamily_protein-4
BnaAnng12160D	7.06484	/	/	8.55853		Pollen		AT1G04450::ROP-interactive_CRIB_motif-containing_protein_3
BnaAnng13700D	13.2682	12.5882	13.2866	15.126		Pollen	Microsporn	AT1G69940::Pectin_lyase-like_superfamily_protein
BnaAnng14080D	1.4029	/	4.7504	7.06385		Pollen	Microsporn	AT1G67810::sulfur_E2
BnaAnng14450D	3.69832	/	3.72994	6.70991		Pollen	Microsporn	AT3G61230::GATA_type_zinc_finger_transcription_factor_family_protein
BnaAnng15700D	/	/	/	10.0718		Pollen	Microsporn	AT2G35210::root_and_pollen_arfgap
BnaAnng16900D	5.41131	/	5.72399	8.21716		Pollen	Microsporn	AT5G35390::Leucine-rich_repeat_protein_kinase_family_protein
BnaAnng17790D	9.38601	8.86633	6.10941	7.91693	Anther	Pollen	Microsporn	AT3G47870::LOB_domain-containing_protein_27
BnaAnng22360D	/	7.6574	11.5446	10.5451	Anther			AT2G19070::spermidine_hydroxycinnamoyl_transferase
BnaAnng24260D	/	/	/	-2.43117	Anther	Pollen		AT4G21330::basic_helix-loop-helix_(bHLH)_DNA-binding_superfamily_protein
BnaAnng24780D	7.20648	/	6.33985	9.56439	Anther		Microsporn	AT1G80660::H[+]-ATPase_9
BnaAnng30640D	/	2.32862	/	1.20828	Anther		Microsporn	AT2G19110::heavy_metal_atpase_4
BnaAnng31630D	1.22178	1.61616	1.85614	2.59874	Anther		Microsporn	AT2G19110::heavy_metal_atpase_4
BnaAnng36990D	/	/	5.71383	2.47258		Pollen	Microsporn	AT2G37620::actin_1
BnaAnng37000D	/	/	4.36072	3.64901		Pollen	Microsporn	AT3G53750::actin_3
BnaC01g00190D	5.73953	/	/	7.76529		Pollen	Microsporn	AT4G39110::Malectin/receptor-like_protein_kinase_family_protein-1
BnaC01g00200D	3.77427	/	4.96322	6.66655		Pollen	Microsporn	AT2G21480::Malectin/receptor-like_protein_kinase_family_protein-7
BnaC01g03550D	/	/	/	5.09565	Anther	Pollen	Microsporn	AT4G34940::armadillo_repeat_only_1
BnaC01g04350D	/	/	4.15658	6.24094		Pollen	Microsporn	AT4G33970::Leucine-rich_repeat_(LRR)_family_protein
BnaC01g06020D	/	/	1.5249	/		Pollen	Microsporn	AT2G25600::Shaker_pollen_inward_K+_channel
BnaC01g07430D	/	/	1.27258	/		Pollen	Microsporn	AT4G30980::LJRHL1-like_2
BnaC01g08280D	1.46004	2.92975	2.24668	2.55025	Anther		Microsporn	AT2G19110::heavy_metal_atpase_4
BnaC01g09200D	9.80101	5.00898	9.91611	8.48897		Pollen	Microsporn	AT4G29340::profilin_4
BnaC01g10210D	/	/	1.60009	/	Anther		Microsporn	AT4G17615::calcineurin_B-like_protein_1
BnaC01g11000D	5.33831	/	4.36558	7.74289		Pollen		AT4G18596::Pollen_Ole_e_1_allergen_and_extensin_family_protein-4
BnaC01g12730D	-2.94547	-2.94547	/	-1.9	Anther	Pollen		AT4G21330::basic_helix-loop-helix_(bHLH)_DNA-binding_superfamily_protein
BnaC01g14040D	/	4.10965	/	/		Pollen	Microsporn	AT4G22600::transcription_factor
BnaC01g16050D	/	1.01046	/	1.05349		Pollen	Microsporn	AT4G24190::Chaperone_protein_htpG_family_protein
BnaC01g16970D	6.69554	7.27727	9.604	10.0356	Anther			AT4G25040::Uncharacterized_protein_family_(UPF0497)-1
BnaC01g18490D	/	/	/	5.67854	Anther			AT4G26440::WRKY_DNA-binding_protein_34
BnaC01g19500D	/	/	1.33889	/	Anther			AT4G27330::sporocyteless_(SPL)
BnaC01g21870D	-1.44338	-1.44338	/	/		Pollen		AT4G16270::peroxidase_superfamily_protein
BnaC01g21960D	2.33009	/	3.61719	3.53997		Pollen	Microsporn	AT4G16160::Mitochondrial_import_inner_membrane_translocase_subunit_Tim17/Tim22/Tim23_family_protein
BnaC01g23310D	/	7.80866	15.182	14.2177	Anther	Pollen		AT3G51590::lipid_transfer_protein_12
BnaC01g30820D	/	/	6.16291	9.27134		Pollen		AT3G23380::ROP-interactive_CRIB_motif-containing_protein_5
BnaC01g32400D	11.2253	/	9.58954	11.8058		Pollen	Microsporn	AT3G20865::arabinogalactan_protein_40
BnaC01g32740D	/	/	/	5.63798		Pollen	Microsporn	AT3G20190::Leucine-rich_repeat_protein_kinase_family_protein
BnaC01g33660D	7.28666	/	5.83394	11.1861		Pollen	Microsporn	AT3G19020::Leucine-rich_repeat_(LRR)_family_protein
BnaC01g37360D	/	/	/	2.09053	Anther	Pollen		AT3G13890::myb_domain_protein_26
BnaC01g39540D	/	/	2.74843	4.14279		Pollen	Microsporn	AT3G07960::Phosphatidylinositol-4-phosphate_5-kinase_family_protein
BnaC01g42160D	/	/	/	4.66852		Pollen	Microsporn	AT4G15200::formin_3
BnaC01g42410D	/	8.50256	6.74742	9.56508		Pollen	Microsporn	AT3G51300::RHO-related_protein_from_plants_1
BnaC01g42700D	7.25856	/	7.04642	7.24295	Anther	Pollen	Microsporn	AT3G46520::actin-12
BnaC01g42830D	6.6375	6.74985	4.81026	7.008	Anther	Pollen	Microsporn	AT3G47870::LOB_domain-containing_protein_27
BnaC02g01630D	12.1966	/	12.397	6.20284		Pollen	Microsporn	AT1G69940::Pectin_lyase-like_superfamily_protein
BnaC02g04560D	/	/	-1.63888	-1.42569	Anther		Microsporn	AT5G13200::GRAM_domain_family_protein-1
BnaC02g05090D	6.25657	3.38134	3.50501	6.375		Pollen	Microsporn	AT5G13990::exocyst_subunit_exo70_family_protein_C2
BnaC02g06650D	/	/	/	2.48512		Pollen		AT5G16490::ROP-interactive_CRIB_motif-containing_protein_4
BnaC02g10000D	7.33018	6.977	10.0683	10.276	Anther	Pollen	Microsporn	AT3G46520::actin-12
BnaC02g11200D	1.17614	1.50493	1.25576	1.16116		Pollen	Microsporn	AT5G57800::Fatty_acid_hydroxylase_superfamily
BnaC02g12480D	/	/	/	-1.38007	Anther			AT5G56110::myb_domain_protein_103
BnaC02g15240D	9.97982	8.28975	9.78516	11.0892		Pollen	Microsporn	AT5G52360::actin_depolymerizing_factor_10
BnaC02g17400D	/	/	7.10854	7.45747	Anther			AT1G24400::lysine_histidine_transporter_2
BnaC02g17580D	/	/	/	1.40361		Pollen	Microsporn	AT1G67810::sulfur_E2
BnaC02g17750D	/	-2.45998	2.04146	4.64686		Pollen	Microsporn	AT1G68110::ENTH/ANTH/VHS_superfamily_protein-1
BnaC02g19720D	1.90137	3.97006	3.65851	3.83906	Anther			AT1G70260::nodulin_MtN21_/EamA-like_transporter_family_protein-6
BnaC02g19810D	4.17194	3.06999	5.01441	7.02772	Anther		Microsporn	AT1G23540::Protein_kinase_superfamily_protein
BnaC02g20760D	6.21661	8.39349	/	/	Anther		Microsporn	AT1G71770::poly(A)-binding_protein_5
BnaC02g21980D	/	/	/	8.82409	Anther		Microsporn	AT1G73220::organic_cation/carnitine_transporter1
BnaC02g22010D	2.56132	/	1.83602	2.86922	Anther		Microsporn	AT1G73220::organic_cation/carnitine_transporter1
BnaC02g23180D	6.0767	/	5.98852	/	Anther			AT1G80340::gibberellin_3-oxidase_2
BnaC02g23340D	2.05274	7.17491	10.1457	12.5436	Anther			AT1G75930::extracellular_lipase_6
BnaC02g23350D	12.9992	13.1625	13.1854	13.3998	Anther	Pollen		AT1G75910::extracellular_lipase_4
BnaC02g24500D	/	/	6.57341	7.02582		Pollen	Microsporn	AT3G42880::Leucine-rich_repeat_protein_kinase_family_protein
BnaC02g27050D	-1.07329	-1.07329	/	/		Pollen	Microsporn	AT4G02600::Seven_transmembrane_MLO_family_protein
BnaC02g31900D	5.50356	/	4.87703	10.4577		Pollen	Microsporn	AT5G45880::Pollen_Ole_e_1_allergen_and_extensin_family_protein-2
BnaC02g37070D	-1.22767	-1.22767	/	-1.21598	Anther			AT3G27730::DNA_helicase_ROCK-N-ROLLERS
BnaC02g39350D	6.12028	/	6.01371	8.92837		Pollen	Microsporn	AT3G04690::Malectin/receptor-like_protein_kinase_family_protein
BnaC02g39450D	1.76871	9.50898	10.5912	10.7239	Anther	Pollen	Microsporn	AT5G28470::Major_facilitator_superfamily_protein-2
BnaC02g42310D	5.36573	/	5.62283	3.6498		Pollen	Microsporn	AT5G62850::Nodulin_MtN3_family_protein
BnaC02g42320D	7.72769	/	/	4.69955		Pollen	Microsporn	AT5G62850::Nodulin_MtN3_family_protein
BnaC02g44140D	12.0218	/	12.2491	13.1598		Pollen	Microsporn	AT5G17480::pollen_calcium-binding_protein_1
BnaC02g45910D	6.44864	/	4.55018	4.88653		Pollen	Microsporn	AT1G68090::annexin_5
BnaC03g06160D	4.76985	5.95369	3.6412	3.0699		Pollen	Microsporn	AT5G13990::exocyst_subunit_exo70_family_protein_C2
BnaC03g07810D	6.08804	6.29266	6.887	/		Pollen	Microsporn	AT3G02810::Protein_kinase_superfamily_protein
BnaC03g11560D	/	-2.12764	/	/	Anther		Microsporn	AT5G59845::Gibberellin-regulated_family_protein
BnaC03g12030D	9.44237	7.78816	7.20619	/		Pollen	Microsporn	AT1G49240::actin_8
BnaC03g13660D	-4.85022	-4.85022	/	/	Anther			AT5G56300::gibberellic_acid_methyltransferase_2
BnaC03g13810D	/	/	5.31895	6.15764		Pollen	Microsporn	AT5G60740::ABC_transporter_family_protein
BnaC03g14770D	/	4.3145	8.87418	/		Pollen	Microsporn	AT5G54010::UDP-Glycosyltransferase_superfamily_protein
BnaC03g16530D	3.2108	/	2.36157	/	Anther			AT5G10140::K-box_region_and_MADS-box_transcription_factor_family_protein
BnaC03g20820D	2.71518	1.89151	1.72233	/		Pollen	Microsporn	AT2G37620::actin_1
BnaC03g22940D	3.12935	/	2.29917	8.53158	Anther		Microsporn	AT2G40850::phosphoinositide_4-kinase_gamma_1
BnaC03g23210D	7.59843	/	7.44451	6.2168		Pollen	Microsporn	AT2G41210::phosphatidylinositol-_4-phosphate_5-kinase_5
BnaC03g23580D	5.66075	/	5.77801	/		Pollen	Microsporn	AT2G41970::Protein_kinase_superfamily_protein-4
BnaC03g25470D	/	/	8.50404	7.05765		Pollen	Microsporn	AT2G45800::GATA_type_zinc_finger_transcription_factor_family_protein
BnaC03g26980D	3.58028	6.52946	7.7184	6.95085	Anther	Pollen		AT1G02050::Chalcone_and_stilbene_synthase_family_protein
BnaC03g33160D	4.94706	/	/	10.9069		Pollen	Microsporn	AT3G02810::Protein_kinase_superfamily_protein
BnaC03g35590D	/	/	/	2.4241		Pollen	Microsporn	AT3G07960::Phosphatidylinositol-4-phosphate_5-kinase_family_protein
BnaC03g37420D	/	/	/	6.63536		Pollen	Microsporn	AT3G12160::RAB_GTPase_homolog_A4D
BnaC03g40780D	/	5.17809	2.83708	4.05273		Pollen	Microsporn	AT3G19090::RNA-binding_protein-4
BnaC03g41260D	9.47329	8.62449	8.03237	7.74888	Anther		Microsporn	AT3G19930::sugar_transporter_4
BnaC03g41470D	/	/	/	2.30194		Pollen	Microsporn	AT3G20190::Leucine-rich_repeat_protein_kinase_family_protein
BnaC03g42260D	/	/	2.88363	4.53333		Pollen	Microsporn	AT3G21700::Ras-related_small_GTP-binding_family_protein
BnaC03g45950D	/	/	4.92242	7.29044		Pollen	Microsporn	AT2G15880::Leucine-rich_repeat_(LRR)_family_protein
BnaC03g45960D	/	/	2.52938	1.78998		Pollen	Microsporn	AT2G15890::maternal_effect_embryo_arrest_14
BnaC03g48480D	1.25631	/	2.49627	2.35673	Anther		Microsporn	AT2G19110::heavy_metal_atpase_4
BnaC03g49670D	1.37178	1.14059	/	2.04541		Pollen	Microsporn	AT5G64510::tunicamycin_induced_protein
BnaC03g51420D	/	/	6.1291	4.94285		Pollen	Microsporn	AT5G62850::Nodulin_MtN3_family_protein
BnaC03g51750D	/	/	7.84816	7.33359	Anther			AT5G62320::myb_domain_protein_99
BnaC03g52320D	/	/	/	3.47378		Pollen	Microsporn	AT1G01780::GATA_type_zinc_finger_transcription_factor_family_protein
BnaC03g54990D	/	/	/	3.69426	Anther	Pollen	Microsporn	AT3G56950::small_and_basic_intrinsic_protein_2%3B1
BnaC03g55260D	7.12924	5.70941	7.22335	8.20608		Pollen	Microsporn	AT3G45280::syntaxin_of_plants_72
BnaC03g55270D	7.0238	/	6.13987	8.60568		Pollen	Microsporn	AT3G45280::syntaxin_of_plants_72
BnaC03g55960D	9.20267	7.54143	9.36828	9.60708		Pollen	Microsporn	AT1G49240::actin_8
BnaC03g57690D	/	3.11302	2.79154	4.92645	Anther		Microsporn	AT1G27440::Exostosin_family_protein
BnaC03g58480D	8.2275	8.36547	6.76432	10.2427		Pollen	Microsporn	AT1G28270::ralf-like_4
BnaC03g58640D	10.5205	5.61154	8.01803	10.4014	Anther		Microsporn	AT1G02790::polygalacturonase_4
BnaC03g58650D	10.9869	5.89014	7.47024	11.2157	Anther		Microsporn	AT1G02790::polygalacturonase_4
BnaC03g58660D	9.27833	10.0547	6.12321	11.96	Anther		Microsporn	AT1G02790::polygalacturonase_4
BnaC03g58910D	7.015	/	2.55773	5.66652		Pollen	Microsporn	AT1G29140::Pollen_Ole_e_1_allergen_and_extensin_family_protein-4
BnaC03g59310D	/	/	1.83624	/		Pollen		AT1G29720::Leucine-rich_repeat_transmembrane_protein_kinase
BnaC03g59360D	/	/	1.49223	/		Pollen		AT1G29720::Leucine-rich_repeat_transmembrane_protein_kinase
BnaC03g59390D	/	/	/	-1.5072		Pollen		AT1G29720::Leucine-rich_repeat_transmembrane_protein_kinase
BnaC03g60370D	1.65902	/	1.93945	3.88466		Pollen	Microsporn	AT2G21480::Malectin/receptor-like_protein_kinase_family_protein-4
BnaC03g62340D	/	/	/	2.57337		Pollen	Microsporn	AT4G35540::POLLEN-EXPRESSED_TRANSCRIPTION_FACTOR_2
BnaC03g62410D	4.01258	/	2.98752	8.06333		Pollen	Microsporn	AT4G35650::isocitrate_dehydrogenase_III
BnaC03g62750D	6.4877	4.97763	6.73415	9.72019		Pollen		AT4G18596::Pollen_Ole_e_1_allergen_and_extensin_family_protein-6
BnaC03g64000D	/	/	/	6.61895	Anther			AT4G21690::gibberellin_3-oxidase_3
BnaC03g68070D	/	/	-5.60369	/		Pollen	Microsporn	AT4G30140::GDSL-like_Lipase/Acylhydrolase_superfamily_protein
BnaC03g68700D	/	/	7.36818	7.84036		Pollen	Microsporn	AT1G50610::Leucine-rich_repeat_protein_kinase_family_protein
BnaC03g71400D	4.51579	/	6.64447	/		Pollen	Microsporn	AT5G13150::exocyst_subunit_exo70_family_protein_C1
BnaC03g71800D	2.01777	1.39464	1.69529	/		Pollen	Microsporn	AT5G54800::glucose_6-phosphate/phosphate_translocator_1
BnaC03g72420D	8.99462	5.99695	7.71818	/		Pollen	Microsporn	AT2G47030::Plant_invertase/pectin_methylesterase_inhibitor_superfamily
BnaC03g72430D	5.48399	/	6.58787	/		Pollen	Microsporn	AT2G47050::Plant_invertase/pectin_methylesterase_inhibitor_superfamily_protein-6
BnaC03g73840D	1.33094	/	/	/	Anther		Microsporn	AT3G18830::polyol/monosaccharide_transporter_5
BnaC03g73850D	/	/	/	9.47532		Pollen	Microsporn	AT3G19020::Leucine-rich_repeat_(LRR)_family_protein
BnaC03g74390D	4.70214	5.7276	6.82539	7.20825	Anther		Microsporn	AT1G80660::H[+]-ATPase_9
BnaC03g75050D	9.81157	7.99657	5.55194	11.2881		Pollen	Microsporn	AT1G49240::actin_8
BnaC03g77110D	4.54309	/	4.48883	7.94564		Pollen	Microsporn	AT2G15880::Leucine-rich_repeat_(LRR)_family_protein
BnaC03g77670D	10.319	6.19124	6.14819	9.69542		Pollen	Microsporn	AT4G29340::profilin_4
BnaC04g00440D	3.45385	/	3.26604	4.89711		Pollen	Microsporn	AT2G47050::Plant_invertase/pectin_methylesterase_inhibitor_superfamily_protein-4
BnaC04g00460D	8.56866	/	7.62634	10.5061		Pollen	Microsporn	AT2G47030::Plant_invertase/pectin_methylesterase_inhibitor_superfamily
BnaC04g00680D	4.66597	6.47009	5.7521	6.1446	Anther			AT2G46770::NAC_(No_Apical_Meristem)_domain_transcriptional_regulator_superfamily_protein
BnaC04g01710D	7.61677	6.15978	8.19232	8.98501		Pollen	Microsporn	AT2G41210::phosphatidylinositol-_4-phosphate_5-kinase_5
BnaC04g04510D	/	/	/	3.97309		Pollen	Microsporn	AT2G45800::GATA_type_zinc_finger_transcription_factor_family_protein
BnaC04g07770D	12.0528	10.7361	12.0324	11.7806		Pollen	Microsporn	AT1G49240::actin_8
BnaC04g13540D	/	/	1.48056	/	Anther			AT2G31210::basic_helix-loop-helix_(bHLH)_DNA-binding_superfamily_protein
BnaC04g15260D	6.94474	6.77429	6.69413	5.02666		Pollen	Microsporn	AT2G29040::Exostosin_family_protein-3
BnaC04g21960D	/	/	3.89836	2.49495		Pollen	Microsporn	AT3G61120::AGAMOUS-like_13
BnaC04g22140D	/	/	6.88027	9.06241	Anther			AT3G47950::H[+]-ATPase_4
BnaC04g22570D	12.1843	14.0637	11.2902	12.7651	Anther	Pollen		AT1G75910::extracellular_lipase_4
BnaC04g23020D	/	/	1.02669	/		Pollen	Microsporn	AT3G59530::Calcium-dependent_phosphotriesterase_superfamily_protein
BnaC04g24720D	/	/	/	8.35388		Pollen	Microsporn	AT3G56960::phosphatidyl_inositol_monophosphate_5_kinase_4
BnaC04g24730D	/	/	6.97012	7.11196		Pollen	Microsporn	AT3G56960::phosphatidyl_inositol_monophosphate_5_kinase_4
BnaC04g25800D	3.20298	2.83345	4.14876	4.02195		Pollen	Microsporn	AT2G39350::ABC-2_type_transporter_family_protein
BnaC04g29090D	/	/	2.49083	/		Pollen		AT4G14080::O-Glycosyl_hydrolases_family_17_protein
BnaC04g33450D	5.64548	/	/	/		Pollen	Microsporn	AT2G21480::Malectin/receptor-like_protein_kinase_family_protein-3
BnaC04g35020D	2.16735	/	1.76005	2.35561		Pollen	Microsporn	AT5G49680::SABRE-like_protein
BnaC04g36660D	/	2.95087	3.2521	5.16623		Pollen	Microsporn	AT2G24260::LJRHL1-like_1
BnaC04g36670D	/	/	/	2.9583		Pollen	Microsporn	AT2G24260::LJRHL1-like_1
BnaC04g38480D	/	/	/	6.90992		Pollen	Microsporn	AT2G26490::Transducin/WD40_repeat-like_superfamily_protein
BnaC04g42030D	/	/	/	1.12417	Anther			AT2G31210::basic_helix-loop-helix_(bHLH)_DNA-binding_superfamily_protein
BnaC04g42940D	3.63878	7.44191	1.98881	6.00239		Pollen	Microsporn	AT1G02080::transcription_regulator-6
BnaC04g43900D	4.84566	/	3.50191	6.10809		Pollen	Microsporn	AT2G33460::ROP-interactive_CRIB_motif-containing_protein_1
BnaC04g44040D	7.16699	6.81417	8.28926	9.98665	Anther	Pollen	Microsporn	AT1G42560::Seven_transmembrane_MLO_family_protein
BnaC04g45360D	3.47611	2.58225	3.53244	3.30948		Pollen	Microsporn	AT2G37620::actin_1
BnaC04g46630D	1.35088	/	/	/	Anther	Pollen	Microsporn	AT2G39800::delta1-pyrroline-5-carboxylate_synthase_1
BnaC04g47440D	7.26179	/	5.36304	6.91043	Anther		Microsporn	AT2G40850::phosphoinositide_4-kinase_gamma_1
BnaC04g48040D	/	/	6.81384	6.21088		Pollen	Microsporn	AT2G41970::Protein_kinase_superfamily_protein-3
BnaC04g50470D	6.20546	/	5.91498	9.02566		Pollen	Microsporn	AT2G45800::GATA_type_zinc_finger_transcription_factor_family_protein
BnaC04g51500D	7.60713	/	7.45701	10.8458		Pollen	Microsporn	AT2G47050::Plant_invertase/pectin_methylesterase_inhibitor_superfamily_protein-3
BnaC04g51650D	3.48117	/	5.31433	5.81348	Anther			AT2G46770::NAC_(No_Apical_Meristem)_domain_transcriptional_regulator_superfamily_protein
BnaC05g00310D	6.17868	3.63128	4.09067	5.42736		Pollen	Microsporn	AT1G01780::GATA_type_zinc_finger_transcription_factor_family_protein
BnaC05g01430D	9.43265	6.77833	7.99252	10.8045	Anther		Microsporn	AT1G02790::polygalacturonase_4
BnaC05g01680D	4.55177	/	5.2591	11.1789		Pollen	Microsporn	AT1G03050::ENTH/ANTH/VHS_superfamily_protein-4
BnaC05g02890D	2.40673	/	/	2.20279		Pollen	Microsporn	AT1G04880::HMG_(high_mobility_group)_box_protein_with_ARID/BRIGHT_DNA-binding_domain-containing_protein
BnaC05g04240D	/	1.04959	1.52481	/	Anther			AT1G06170::basic_helix-loop-helix_(bHLH)_DNA-binding_superfamily_protein
BnaC05g08260D	/	/	5.04665	10.2912		Pollen	Microsporn	AT1G10770::Plant_invertase/pectin_methylesterase_inhibitor_superfamily_protein-1
BnaC05g15160D	/	-2.68656	/	/		Pollen	Microsporn	AT1G19530::DNA_polymerase_epsilon_catalytic_subunit_A-2
BnaC05g17640D	/	/	/	6.10808		Pollen	Microsporn	AT1G22130::AGAMOUS-like_104
BnaC05g21030D	/	/	/	9.17044	Anther	Pollen	Microsporn	AT1G24520::homolog_of_Brassica_campestris_pollen_protein_1
BnaC05g21130D	/	2.85903	5.69053	6.28576	Anther			AT1G24400::lysine_histidine_transporter_2
BnaC05g21740D	9.57287	/	8.39941	11.9718		Pollen	Microsporn	AT1G28270::ralf-like_4
BnaC05g22110D	7.29775	4.80394	6.2311	7.35107		Pollen	Microsporn	AT1G29140::Pollen_Ole_e_1_allergen_and_extensin_family_protein-1
BnaC05g22710D	-1.25036	-1.25036	/	/		Pollen		AT1G29720::Leucine-rich_repeat_transmembrane_protein_kinase
BnaC05g22720D	2.85751	2.47509	2.22123	2.38764		Pollen	Microsporn	AT1G29750::receptor-like_kinase_in_flowers_1
BnaC05g22730D	1.28326	1.71227	2.23965	2.05093		Pollen	Microsporn	AT1G29760::Putative_adipose-regulatory_protein_(Seipin)
BnaC05g26730D	/	/	/	8.07295		Pollen	Microsporn	AT1G50610::Leucine-rich_repeat_protein_kinase_family_protein
BnaC05g28280D	/	/	2.14882	1.66347	Anther	Pollen		AT1G33430::Galactosyltransferase_family_protein-1
BnaC05g33830D	10.1477	8.57353	8.9858	10.6541		Pollen	Microsporn	AT3G19090::RNA-binding_protein-3
BnaC05g36580D	7.07418	4.12519	/	4.06971		Pollen	Microsporn	AT3G16640::translationally_controlled_tumor_protein
BnaC05g40530D	5.65751	6.31394	/	8.20246		Pollen	Microsporn	AT3G12690::AGC_kinase_1
BnaC05g40860D	7.30104	5.64847	7.1402	5.41776		Pollen	Microsporn	AT3G12160::RAB_GTPase_homolog_A4D
BnaC05g40980D	/	/	1.34133	1.50684		Pollen	Microsporn	AT1G49240::actin_8
BnaC05g41250D	4.06956	5.77368	6.89691	6.0664	Anther		Microsporn	AT3G11430::glycerol-3-phosphate_acyltransferase_5
BnaC05g45870D	3.62931	/	10.0066	7.4658		Pollen	Microsporn	AT3G05960::sugar_transporter_6
BnaC05g46210D	/	/	/	4.31469		Pollen	Microsporn	AT3G05580::Calcineurin-like_metallo-phosphoesterase_superfamily_protein
BnaC05g50860D	5.97171	/	/	10.102	Anther		Microsporn	AT1G23540::Protein_kinase_superfamily_protein
BnaC06g01060D	-1.43612	-1.43612	1.30578	/		Pollen	Microsporn	AT1G44970::Peroxidase_superfamily_protein
BnaC06g03490D	12.4883	11.7369	11.5696	13.1618		Pollen	Microsporn	AT1G50310::sugar_transporter_9
BnaC06g09410D	6.85201	/	7.10257	8.55745	Anther		Microsporn	AT1G52240::rop_guanine_nucleotide_exchange_factor-like_protein
BnaC06g11330D	5.02142	/	/	5.765		Pollen	Microsporn	AT4G15200::formin_3
BnaC06g13410D	/	/	-1.51552	/		Pollen	Microsporn	AT5G41050::Pollen_Ole_e_1_allergen_and_extensin_family_protein-3
BnaC06g18130D	/	-3.63317	/	-1.5852	Anther	Pollen	Microsporn	AT3G61730::reduced_male_fertility
BnaC06g18290D	2.86539	4.23579	5.34897	6.50124	Anther		Microsporn	AT3G61910::NAC_domain_protein_66
BnaC06g18960D	/	/	5.39899	9.70867		Pollen	Microsporn	AT1G79860::RHO_guanyl-nucleotide_exchange_factor_12
BnaC06g19400D	6.63813	/	7.90604	6.10566	Anther		Microsporn	AT1G80660::H[+]-ATPase_9
BnaC06g22910D	/	5.35098	9.51352	12.3109		Pollen		AT1G74540::cytochrome_P450%2C_family_98%2C_subfamily_A%2C_polypeptide_8
BnaC06g29240D	/	/	/	3.83474		Pollen	Microsporn	AT1G68110::ENTH/ANTH/VHS_superfamily_protein-4
BnaC06g29570D	/	/	2.62718	/		Pollen		AT1G29720::Leucine-rich_repeat_transmembrane_protein_kinase
BnaC06g29900D	/	/	/	-1.03739		Pollen		AT1G68990::male_gametophyte_defective_3
BnaC06g30130D	/	/	5.47385	5.26041	Anther			AT1G68540::NAD(P)-binding_Rossmann-fold_superfamily_protein
BnaC06g32740D	4.49814	3.84337	7.65781	6.16058	Anther		Microsporn	AT1G22760::poly(A)_binding_protein_3
BnaC06g34130D	5.79919	/	5.4663	6.73763	Anther		Microsporn	AT1G73220::organic_cation/carnitine_transporter1
BnaC06g36220D	/	/	/	1.34508	Anther		Microsporn	AT1G75450::cytokinin_oxidase_5
BnaC06g38380D	/	-1.694	/	-1.012		Pollen		AT1G77860::Rhomboid-related_intramembrane_serine_protease_family_protein
BnaC06g38460D	9.5733	7.27555	9.69319	10.887		Pollen	Microsporn	AT1G77980::AGAMOUS-like_66
BnaC06g40340D	12.5433	9.85927	9.17168	6.98284	Anther		Microsporn	AT1G80660::H[+]-ATPase_9
BnaC06g42680D	7.62897	/	7.16457	8.14136		Pollen	Microsporn	AT2G41210::phosphatidylinositol-_4-phosphate_5-kinase_5
BnaC06g42690D	/	/	5.82347	6.8461		Pollen	Microsporn	AT3G56960::phosphatidyl_inositol_monophosphate_5_kinase_4
BnaC06g42760D	/	5.73218	6.20155	5.58107		Pollen		AT3G60460::myb-like_HTH_transcriptional_regulator_family_protein
BnaC07g02470D	/	/	/	3.07264	Anther		Microsporn	AT2G19110::heavy_metal_atpase_4
BnaC07g06960D	7.66254	9.72577	9.39572	10.2416	Anther			AT2G17950::Homeodomain-like_superfamily_protein
BnaC07g08120D	/	/	/	7.71704		Pollen		AT3G23380::ROP-interactive_CRIB_motif-containing_protein_5
BnaC07g10600D	8.92442	8.11359	8.17599	9.78508		Pollen	Microsporn	AT1G28270::ralf-like_4
BnaC07g11050D	5.55295	/	5.49079	10.1583	Anther	Pollen	Microsporn	AT1G24520::homolog_of_Brassica_campestris_pollen_protein_1
BnaC07g11200D	5.5094	3.92622	3.67246	4.89411	Anther			AT1G24400::lysine_histidine_transporter_2
BnaC07g11500D	1.18257	/	/	/	Anther		Microsporn	AT1G27440::Exostosin_family_protein
BnaC07g14030D	8.26382	4.95371	4.11014	7.15897		Pollen	Microsporn	AT1G22130::AGAMOUS-like_104
BnaC07g18740D	6.23063	/	4.90992	9.52158		Pollen	Microsporn	AT5G45880::Pollen_Ole_e_1_allergen_and_extensin_family_protein-1
BnaC07g22030D	/	/	/	1.31324		Pollen	Microsporn	AT2G02970::GDA1/CD39_nucleoside_phosphatase_family_protein
BnaC07g22060D	/	/	/	3.3258		Pollen	Microsporn	AT2G03060::AGAMOUS-like_30
BnaC07g24500D	/	2.61941	/	/		Pollen	Microsporn	AT3G27580::Protein_kinase_superfamily_protein
BnaC07g27220D	/	/	/	2.79681	Anther		Microsporn	AT5G49450::basic_leucine-zipper_1
BnaC07g27490D	7.09175	/	/	8.07911		Pollen	Microsporn	AT5G28680::Malectin/receptor-like_protein_kinase_family_protein
BnaC07g27500D	5.69537	/	6.5446	5.44552		Pollen	Microsporn	AT5G28680::Malectin/receptor-like_protein_kinase_family_protein
BnaC07g28400D	1.20053	/	/	/		Pollen	Microsporn	AT5G26940::Polynucleotidyl_transferase%2C_ribonuclease_H-like_superfamily_protein
BnaC07g32300D	/	6.83225	12.3328	13.0766	Anther	Pollen		AT3G51590::lipid_transfer_protein_12
BnaC07g32680D	5.65435	/	7.50733	6.45803		Pollen	Microsporn	AT3G52080::cation/hydrogen_exchanger_28
BnaC07g35460D	7.96633	/	8.3452	10.9123		Pollen		AT4G18596::Pollen_Ole_e_1_allergen_and_extensin_family_protein-5
BnaC07g36310D	/	/	/	1.01056	Anther		Microsporn	AT4G20260::plasma-membrane_associated_cation-binding_protein_1
BnaC07g36490D	/	1.87396	/	/		Pollen		AT4G20900::Tetratricopeptide_repeat_(TPR)-like_superfamily_protein
BnaC07g39030D	3.64265	5.50357	5.11798	5.45691	Anther	Pollen	Microsporn	AT4G24580::Rho_GTPase_activation_protein_(RhoGAP)_with_PH_domain-containing_protein
BnaC07g39260D	8.57115	8.12342	8.49679	8.98004	Anther			AT4G25040::Uncharacterized_protein_family_(UPF0497)-3
BnaC07g41910D	11.3753	10.2595	11.1617	10.244		Pollen	Microsporn	AT4G29340::profilin_4
BnaC07g47390D	/	1.47458	1.69248	3.5648		Pollen	Microsporn	AT2G21480::Malectin/receptor-like_protein_kinase_family_protein-1
BnaC07g49040D	/	1.16115	2.13954	2.15084		Pollen	Microsporn	AT3G26960::Pollen_Ole_e_1_allergen_and_extensin_family_protein-3
BnaC07g49410D	/	2.99193	4.97509	3.35941	Anther	Pollen	Microsporn	AT5G28470::Major_facilitator_superfamily_protein-3
BnaC07g49420D	/	3.2023	6.00526	/	Anther	Pollen	Microsporn	AT5G28470::Major_facilitator_superfamily_protein-5
BnaC07g49600D	4.05729	5.81467	5.85332	5.86547		Pollen	Microsporn	AT5G26250::Major_facilitator_superfamily_protein
BnaC07g50190D	/	/	-2.55996	/		Pollen		AT4G18770::myb_domain_protein_98
BnaC08g00120D	/	/	/	1.13839		Pollen	Microsporn	AT1G03050::ENTH/ANTH/VHS_superfamily_protein-1
BnaC08g00710D	6.8168	6.02624	6.87876	8.07762		Pollen		AT1G04450::ROP-interactive_CRIB_motif-containing_protein_3
BnaC08g01020D	/	/	/	1.69731		Pollen	Microsporn	AT1G04880::HMG_(high_mobility_group)_box_protein_with_ARID/BRIGHT_DNA-binding_domain-containing_protein
BnaC08g03920D	/	/	4.41373	9.02494		Pollen		AT1G48020::pectin_methylesterase_inhibitor_1
BnaC08g05830D	9.14945	7.59085	7.52098	8.27736		Pollen	Microsporn	AT1G22130::AGAMOUS-like_104
BnaC08g06080D	8.599	9.96174	3.70433	4.9886	Anther		Microsporn	AT1G22760::poly(A)_binding_protein_3
BnaC08g06380D	8.17663	4.52339	4.96577	6.67082	Anther		Microsporn	AT1G23540::Protein_kinase_superfamily_protein
BnaC08g11680D	6.90865	4.5493	7.17492	9.9245	Anther	Pollen	Microsporn	AT4G24580::Rho_GTPase_activation_protein_(RhoGAP)_with_PH_domain-containing_protein
BnaC08g11950D	7.52877	/	7.76308	8.14649	Anther			AT4G25040::Uncharacterized_protein_family_(UPF0497)-5
BnaC08g12180D	1.5214	/	-1.54035	-2.23531	Anther			AT4G26420::S-adenosyl-L-methionine-dependent_methyltransferases_superfamily_protein
BnaC08g18290D	/	/	6.81156	8.27687		Pollen	Microsporn	AT1G18750::AGAMOUS-like_65
BnaC08g18710D	/	-1.37397	/	/	Anther		Microsporn	AT1G19300::Nucleotide-diphospho-sugar_transferases_superfamily_protein
BnaC08g22910D	/	8.15224	13.8115	13.6542	Anther	Pollen		AT3G51590::lipid_transfer_protein_12
BnaC08g25010D	/	/	1.58308	/	Anther	Pollen		AT3G54150::S-adenosyl-L-methionine-dependent_methyltransferases_superfamily_protein-1
BnaC08g27820D	/	/	/	5.85162	Anther	Pollen	Microsporn	AT3G56950::small_and_basic_intrinsic_protein_2%3B1
BnaC08g27860D	5.95903	/	6.7715	7.16442		Pollen	Microsporn	AT2G41210::phosphatidylinositol-_4-phosphate_5-kinase_5
BnaC08g27870D	6.49242	/	7.46068	8.10087		Pollen	Microsporn	AT2G41210::phosphatidylinositol-_4-phosphate_5-kinase_5
BnaC08g30540D	/	/	6.3506	5.52717	Anther			AT3G47950::H[+]-ATPase_4
BnaC08g30650D	6.03008	/	5.16301	/		Pollen		AT3G60460::myb-like_HTH_transcriptional_regulator_family_protein
BnaC08g31170D	/	-2.57513	/	1.89879		Pollen	Microsporn	AT3G61230::GATA_type_zinc_finger_transcription_factor_family_protein
BnaC08g31830D	3.25979	5.41147	4.57614	6.15559	Anther		Microsporn	AT3G61910::NAC_domain_protein_66
BnaC08g32900D	/	/	6.93035	9.01722		Pollen	Microsporn	AT2G26490::Transducin/WD40_repeat-like_superfamily_protein
BnaC08g33320D	5.58622	6.02598	3.45481	4.77543		Pollen	Microsporn	AT2G25600::Shaker_pollen_inward_K+_channel
BnaC08g34050D	2.47413	1.98472	/	/		Pollen	Microsporn	AT2G24260::LJRHL1-like_1
BnaC08g34690D	10.0693	8.80251	10.5733	11.2044		Pollen	Microsporn	AT2G22950::Cation_transporter/_E1-E2_ATPase_family_protein
BnaC08g36560D	11.0854	8.3797	9.81118	11.7079		Pollen	Microsporn	AT2G19770::profilin_5
BnaC08g44000D	4.15004	2.78968	7.36253	/		Pollen	Microsporn	AT1G04880::HMG_(high_mobility_group)_box_protein_with_ARID/BRIGHT_DNA-binding_domain-containing_protein
BnaC08g45820D	/	/	6.54908	/		Pollen	Microsporn	AT1G03050::ENTH/ANTH/VHS_superfamily_protein-6
BnaC08g45980D	12.2351	/	11.7908	/	Anther		Microsporn	AT1G02790::polygalacturonase_4
BnaC08g49460D	/	/	/	6.13123		Pollen	Microsporn	AT1G18750::AGAMOUS-like_65
BnaC08g50090D	6.85286	/	7.53968	/		Pollen		AT1G04450::ROP-interactive_CRIB_motif-containing_protein_3
BnaC09g00100D	/	/	/	4.79717		Pollen	Microsporn	AT4G02650::ENTH/ANTH/VHS_superfamily_protein-1
BnaC09g08620D	/	/	1.31362	/		Pollen	Microsporn	AT2G13680::callose_synthase_5
BnaC09g09810D	/	8.158	12.268	12.3935	Anther			AT2G19070::spermidine_hydroxycinnamoyl_transferase
BnaC09g10060D	8.19942	/	7.88937	/		Pollen	Microsporn	AT2G19770::profilin_5
BnaC09g16350D	3.31229	8.1815	6.51061	6.80395		Pollen	Microsporn	AT1G08730::Myosin_family_protein_with_Dil_domain-containing_protein
BnaC09g20310D	4.16111	/	/	4.22417		Pollen		AT5G47635::Pollen_Ole_e_1_allergen_and_extensin_family_protein-1
BnaC09g21150D	/	/	/	2.45034		Pollen	Microsporn	AT2G03060::AGAMOUS-like_30
BnaC09g28350D	10.0127	7.43775	9.90608	10.1978		Pollen	Microsporn	AT5G52360::actin_depolymerizing_factor_10
BnaC09g31330D	2.24843	1.11307	1.13396	1.18917	Anther		Microsporn	AT5G54840::Ras-related_small_GTP-binding_family_protein
BnaC09g31990D	3.56384	/	2.60905	3.58306		Pollen	Microsporn	AT5G55490::gamete_expressed_protein_1
BnaC09g35060D	/	/	-1.25454	/		Pollen	Microsporn	AT3G46290::hercules_receptor_kinase_1
BnaC09g37180D	6.77468	/	6.0485	8.22726		Pollen	Microsporn	AT5G20690::Leucine-rich_repeat_protein_kinase_family_protein
BnaC09g41430D	5.25755	/	5.87803	9.33866		Pollen	Microsporn	AT5G16500::Protein_kinase_superfamily_protein
BnaC09g41440D	/	/	2.40184	7.10958		Pollen		AT5G16490::ROP-interactive_CRIB_motif-containing_protein_4
BnaC09g41830D	/	/	/	7.11447		Pollen	Microsporn	AT5G16020::gamete-expressed_3
BnaC09g42720D	4.79253	/	7.21148	8.40771		Pollen	Microsporn	AT5G14870::cyclic_nucleotide-gated_channel_18
BnaC09g43010D	/	/	7.90649	8.15206	Anther			AT3G58810::metal_tolerance_protein_A2
BnaC09g43210D	/	/	3.4724	4.8106		Pollen	Microsporn	AT5G13990::exocyst_subunit_exo70_family_protein_C2
BnaC09g43510D	/	/	5.31993	5.44608		Pollen	Microsporn	AT5G13580::ABC-2_type_transporter_family_protein
BnaC09g43680D	/	/	2.72232	3.18809		Pollen	Microsporn	AT5G13390::no_exine_formation_1
BnaC09g43940D	/	/	/	6.58513		Pollen	Microsporn	AT5G13150::exocyst_subunit_exo70_family_protein_C1
BnaC09g43950D	/	/	/	7.24911		Pollen	Microsporn	AT5G13150::exocyst_subunit_exo70_family_protein_C1
BnaC09g43960D	/	/	/	2.47545		Pollen	Microsporn	AT5G13140::Pollen_Ole_e_1_allergen_and_extensin_family_protein-4
BnaC09g48600D	10.8813	9.34106	8.51867	12.8649		Pollen	Microsporn	AT1G69940::Pectin_lyase-like_superfamily_protein
BnaC09g49640D	1.1492	/	/	2.40396		Pollen	Microsporn	AT3G11330::plant_intracellular_ras_group-related_LRR_9
BnaC09g52000D	7.65315	5.63016	5.62292	12.6295		Pollen	Microsporn	AT5G45880::Pollen_Ole_e_1_allergen_and_extensin_family_protein-5
BnaC09g54140D	/	/	2.42788	3.14785		Pollen	Microsporn	AT5G20350::Ankyrin_repeat_family_protein_with_DHHC_zinc_finger_domain-containing_protein
BnaC09g54250D	/	/	2.99691	2.32015		Pollen	Microsporn	AT3G04080::apyrase_1
BnaCnng01570D	6.56264	/	8.17461	7.75963		Pollen	Microsporn	AT4G01470::tonoplast_intrinsic_protein_1%3B3
BnaCnng03060D	/	/	/	1.0532		Pollen	Microsporn	AT5G03080::Phosphatidic_acid_phosphatase_(PAP2)_family_protein
BnaCnng03860D	/	3.79412	/	6.00144		Pollen	Microsporn	AT5G01180::peptide_transporter_5
BnaCnng04240D	-1.38632	-1.38632	-1.28214	/		Pollen	Microsporn	AT1G11310::Seven_transmembrane_MLO_family_protein
BnaCnng04950D	6.77734	/	5.5351	9.38531	Anther	Pollen	Microsporn	AT1G24520::homolog_of_Brassica_campestris_pollen_protein_1
BnaCnng07450D	4.47397	4.64017	2.24213	2.99941			Microsporn	AT3G57390::AGAMOUS-like_18
BnaCnng07860D	2.29353	2.37122	3.30034	3.35473	Anther		Microsporn	AT1G71770::poly(A)-binding_protein_5
BnaCnng08890D	/	/	/	5.24608		Pollen	Microsporn	AT1G01780::GATA_type_zinc_finger_transcription_factor_family_protein
BnaCnng09560D	/	-2.00282	/	/	Anther		Microsporn	AT3G48460::GDSL-like_Lipase/Acylhydrolase_superfamily_protein-4
BnaCnng13620D	4.08594	3.92079	3.13039	3.88231		Pollen	Microsporn	AT3G61230::GATA_type_zinc_finger_transcription_factor_family_protein
BnaCnng14320D	-1.1188	-1.1188	/	/		Pollen	Microsporn	AT3G22880::DNA_repair_(Rad51)_family_protein
BnaCnng15220D	6.15671	6.37166	4.4368	7.49782		Pollen	Microsporn	AT3G47440::tonoplast_intrinsic_protein_5%3B1
BnaCnng18640D	/	1.84149	/	/	Anther	Pollen	Microsporn	AT4G20050::Pectin_lyase-like_superfamily_protein
BnaCnng19590D	1.2411	1.74207	1.04238	/		Pollen	Microsporn	AT5G57800::Fatty_acid_hydroxylase_superfamily
BnaCnng23010D	/	/	/	4.28928		Pollen	Microsporn	AT3G12160::RAB_GTPase_homolog_A4D
BnaCnng25770D	10.6847	8.83693	10.4892	5.83288		Pollen	Microsporn	AT1G50310::sugar_transporter_9
BnaCnng28540D	/	/	/	2.42575	Anther	Pollen		AT3G13890::myb_domain_protein_26
BnaCnng30570D	/	7.91084	12.5819	15.8785	Anther			AT2G19070::spermidine_hydroxycinnamoyl_transferase
BnaCnng32420D	/	/	3.05578	1.98364		Pollen	Microsporn	AT4G11720::hapless_2
BnaCnng33370D	/	1.17444	/	/		Pollen		AT1G12570::Glucose-methanol-choline_(GMC)_oxidoreductase_family_protein-3
BnaCnng35570D	/	/	6.61477	5.46503		Pollen	Microsporn	AT5G35390::Leucine-rich_repeat_protein_kinase_family_protein
BnaCnng37840D	/	/	/	2.83037		Pollen	Microsporn	AT5G45840::Leucine-rich_repeat_protein_kinase_family_protein-2
BnaCnng38530D	1.71541	/	1.81306	2.24785		Pollen	Microsporn	AT3G57510::Pectin_lyase-like_superfamily_protein
BnaCnng39330D	/	8.76724	15.2744	15.5452	Anther			AT2G19070::spermidine_hydroxycinnamoyl_transferase
BnaCnng40130D	7.32132	/	5.60513	9.97102		Pollen	Microsporn	AT2G07040::Leucine-rich_repeat_protein_kinase_family_protein
BnaCnng42600D	/	/	/	6.51451		Pollen	Microsporn	AT5G15100::Auxin_efflux_carrier_family_protein
BnaCnng43540D	/	/	/	3.00808		Pollen	Microsporn	AT1G49490::Leucine-rich_repeat_(LRR)_family_protein-2
BnaCnng44120D	/	/	7.36346	6.33677		Pollen	Microsporn	AT2G41970::Protein_kinase_superfamily_protein-6
BnaCnng45000D	/	1.23429	/	/		Pollen	Microsporn	AT4G11820::hydroxymethylglutaryl-CoA_synthase_/_HMG-CoA_synthase_/_3-hydroxy-3-methylglutaryl_coenzyme_A_synthase
BnaCnng47990D	7.33283	6.04919	4.88543	9.16263		Pollen	Microsporn	AT2G07040::Leucine-rich_repeat_protein_kinase_family_protein
BnaCnng48740D	9.78068	/	7.70323	11.0468	Anther		Microsporn	AT1G02790::polygalacturonase_4
BnaCnng54390D	/	/	/	6.7867		Pollen	Microsporn	AT2G33460::ROP-interactive_CRIB_motif-containing_protein_1
BnaCnng54730D	/	/	1.92416	1.40067	Anther	Pollen		AT1G33430::Galactosyltransferase_family_protein-2
BnaCnng55560D	2.63978	7.08509	8.25634	12.0683	Anther			AT1G75930::extracellular_lipase_6
BnaCnng55570D	9.08427	9.30109	9.20001	9.1025	Anther	Pollen		AT1G75910::extracellular_lipase_4
BnaCnng62360D	11.8536	9.31328	10.2904	11.545		Pollen	Microsporn	AT1G29140::Pollen_Ole_e_1_allergen_and_extensin_family_protein-3
BnaCnng64000D	/	5.16885	3.57063	/	Anther			AT4G26440::WRKY_DNA-binding_protein_34
BnaCnng64320D	/	/	/	7.29146		Pollen	Microsporn	AT4G29460::Phospholipase_A2_family_protein
BnaCnng64550D	8.88371	/	7.54168	10.157	Anther		Microsporn	AT1G80660::H[+]-ATPase_9
BnaCnng66060D	/	/	3.14685	4.20625		Pollen		AT5G47635::Pollen_Ole_e_1_allergen_and_extensin_family_protein-4
BnaCnng67790D	4.06233	/	/	/	Anther		Microsporn	AT4G36810::geranylgeranyl_pyrophosphate_synthase_1
BnaCnng70070D	/	/	8.09782	11.353		Pollen		AT1G48020::pectin_methylesterase_inhibitor_1
BnaCnng71610D	/	8.80457	7.1958	8.65663		Pollen	Microsporn	AT3G51300::RHO-related_protein_from_plants_1
BnaCnng73190D	8.32863	6.38857	7.69581	10.3252	Anther		Microsporn	AT1G02790::polygalacturonase_4
BnaCnng76410D	9.1512	/	7.56933	10.9077		Pollen	Microsporn	AT2G47030::Plant_invertase/pectin_methylesterase_inhibitor_superfamily
BnaA10g14090D	2.68	1.06	/	/		Pollen	Microsporn	AT5G22260::RING/FYVE/PHD_zinc_finger_superfamily_protein
BnaA01g00190D	/	/	-1.09226	-1.85643			Microsporn	AT4G37910::mitochondrial_heat_shock_protein_70-1
BnaA01g00240D	6.50918	7.9469	7.27125	7.58348			Microsporn	AT4G37840::hexokinase-like_3
BnaA01g00360D	/	/	/	3.74963			Microsporn	AT4G37610::BTB_and_TAZ_domain_protein_5
BnaA01g00510D	1.02284	/	/	1.45299			Microsporn	AT4G37430::cytochrome_P450%2C_family_91%2C_subfamily_A%2C_polypeptide_2
BnaA01g00600D	-2.03315	-2.03315	/	/			Microsporn	AT4G37310::cytochrome_P450%2C_family_81%2C_subfamily_H%2C_polypeptide_1
BnaA01g00670D	/	/	1.63682	/			Microsporn	AT4G37260::myb_domain_protein_73
BnaA01g01190D	/	2.10139	1.48069	/			Microsporn	AT4G36640::Sec14p-like_phosphatidylinositol_transfer_family_protein-6
BnaA01g01200D	/	1.31528	1.14496	/			Microsporn	AT4G36640::Sec14p-like_phosphatidylinositol_transfer_family_protein-7
BnaA01g01300D	1.66256	/	/	/			Microsporn	AT4G36410::ubiquitin-conjugating_enzyme_17
BnaA01g01550D	/	/	/	1.23381			Microsporn	AT4G36040::Chaperone_DnaJ-domain_superfamily_protein
BnaA01g01610D	7.59976	5.55323	6.09696	8.10735			Microsporn	AT2G17800::RAC-like_1
BnaA01g01750D	/	/	/	1.35405			Microsporn	AT4G35790::phospholipase_D_delta
BnaA01g01780D	2.79369	/	-5.49115	/			Microsporn	AT4G35770::Rhodanese/Cell_cycle_control_phosphatase_superfamily_protein
BnaA01g02040D	/	/	3.99149	3.15574			Microsporn	AT4G35380::SEC7-like_guanine_nucleotide_exchange_family_protein
BnaA01g02140D	/	/	/	6.08384			Microsporn	AT4G35280::C2H2-like_zinc_finger_protein
BnaA01g02230D	8.30587	8.23105	7.01377	9.09443			Microsporn	AT2G16730::glycosyl_hydrolase_family_35_protein
BnaA01g02350D	/	/	1.17126	/			Microsporn	AT4G34860::Plant_neutral_invertase_family_protein
BnaA01g02430D	1.47764	/	/	1.90993			Microsporn	AT4G34750::SAUR-like_auxin-responsive_protein_family-2
BnaA01g02450D	/	5.97471	/	6.10859			Microsporn	AT4G34710::arginine_decarboxylase_2
BnaA01g02600D	/	/	/	1.33158			Microsporn	AT4G34560::transmembrane_protein-4
BnaA01g02680D	5.5108	/	5.94866	7.66526			Microsporn	AT4G34440::Protein_kinase_superfamily_protein
BnaA01g02890D	/	2.13002	/	/			Microsporn	AT4G34230::cinnamyl_alcohol_dehydrogenase_5
BnaA01g03110D	/	/	/	1.35568			Microsporn	AT4G33950::Protein_kinase_superfamily_protein
BnaA01g03220D	/	/	/	-2.54549			Microsporn	AT4G33770::Inositol_1%2C3%2C4-trisphosphate_5/6-kinase_family_protein
BnaA01g03680D	1.09046	/	/	2.04987			Microsporn	AT4G33150::lysine-ketoglutarate_reductase/saccharopine_dehydrogenase_bifunctional_enzyme-3
BnaA01g03730D	/	1.02624	/	/			Microsporn	AT4G33140::Haloacid_dehalogenase-like_hydrolase_(HAD)_superfamily_protein-3
BnaA01g03890D	/	-1.51775	/	/			Microsporn	AT4G32980::homeobox_protein_ATH1
BnaA01g04020D	/	/	/	1.20357			Microsporn	AT4G32920::glycine-rich_protein-4
BnaA01g04110D	/	/	/	-1.28806			Microsporn	AT4G32840::phosphofructokinase_6
BnaA01g04370D	6.43836	/	5.12639	6.00369			Microsporn	AT4G32630::ArfGap/RecO-like_zinc_finger_domain-containing_protein-2
BnaA01g04550D	/	/	-1.64982	/			Microsporn	AT4G32460::choice-of-anchor_C_domain_protein%2C_putative_(Protein_of_unknown_function%2C_DUF642)-2
BnaA01g05170D	/	/	3.627	3.97438			Microsporn	AT4G38770::proline-rich_protein_4
BnaA01g05410D	1.476	/	/	/			Microsporn	AT4G39260::cold%2C_circadian_rhythm%2C_and_RNA_binding_1
BnaA01g05630D	8.25297	/	8.49919	8.3653			Microsporn	AT1G69820::gamma-glutamyl_transpeptidase_3
BnaA01g05930D	/	/	1.78161	2.96604			Microsporn	AT4G31330::transmembrane_protein%2C_putative_(Protein_of_unknown_function%2C_DUF599)-3
BnaA01g05980D	/	/	/	1.80971			Microsporn	AT4G31240::protein_kinase_C-like_zinc_finger_protein-2
BnaA01g06190D	/	1.46111	1.45378	1.37389			Microsporn	AT4G30950::fatty_acid_desaturase_6
BnaA01g06270D	/	1.97707	1.87658	2.87679			Microsporn	AT4G30850::heptahelical_transmembrane_protein2
BnaA01g06360D	6.44426	/	5.83084	7.61239			Microsporn	AT4G30770::Putative_membrane_lipoprotein-6
BnaA01g07840D	3.31298	/	/	/			Microsporn	AT4G26870::Class_II_aminoacyl-tRNA_and_biotin_synthetases_superfamily_protein-7
BnaA01g08220D	/	/	/	2.13883			Microsporn	AT4G28700::ammonium_transporter_1%3B4
BnaA01g08230D	/	/	5.71579	/			Microsporn	AT2G20310::RPM1_interacting_protein_13
BnaA01g08250D	/	5.91789	/	/			Microsporn	AT4G28670::cysteine-rich_RECEPTOR-like_kinase%2C_putative_(DUF26)
BnaA01g08360D	/	/	/	-1.10081			Microsporn	AT2G20530::prohibitin_6
BnaA01g08550D	1.90778	/	/	/			Microsporn	AT4G17670::senescence-associated_family_protein_(DUF581)
BnaA01g08600D	/	/	/	8.8515			Microsporn	AT4G17690::Peroxidase_superfamily_protein
BnaA01g09480D	/	/	/	2.90883			Microsporn	AT4G18640::Leucine-rich_repeat_protein_kinase_family_protein
BnaA01g09520D	/	/	/	1.54816			Microsporn	AT4G18700::CBL-interacting_protein_kinase_12
BnaA01g09550D	-1.50789	-1.50789	/	/			Microsporn	AT4G18740::Rho_termination_factor-1
BnaA01g09720D	/	/	1.65295	/			Microsporn	AT4G18910::NOD26-like_intrinsic_protein_1%3B2
BnaA01g09900D	/	1.30472	1.94515	2.95721			Microsporn	AT4G19170::nine-cis-epoxycarotenoid_dioxygenase_4
BnaA01g09940D	-1.36735	-1.36735	/	/			Microsporn	AT4G19200::proline-rich_family_protein-2
BnaA01g09960D	5.91094	/	/	/			Microsporn	AT4G20330::Transcription_initiation_factor_TFIIE%2C_beta_subunit-2
BnaA01g10210D	/	3.79622	/	/			Microsporn	AT3G18100::myb_domain_protein_4r1
BnaA01g10450D	5.42247	6.00713	7.30508	3.93045			Microsporn	AT4G20160::golgin_family_A_protein-1
BnaA01g10650D	/	1.31644	/	/			Microsporn	AT4G20460::NAD(P)-binding_Rossmann-fold_superfamily_protein-1
BnaA01g11510D	1.81253	3.14712	3.72665	4.40776			Microsporn	AT4G21680::NITRATE_TRANSPORTER_1
BnaA01g11840D	-1.32243	-1.32243	/	/			Microsporn	AT4G04610::APS_reductase_1
BnaA01g11920D	/	/	1.06924	/			Microsporn	AT4G04340::ERD_(early-responsive_to_dehydration_stress)_family_protein
BnaA01g12320D	1.59503	1.08474	/	1.00556			Microsporn	AT4G12430::Haloacid_dehalogenase-like_hydrolase_(HAD)_superfamily_protein
BnaA01g12340D	/	/	/	2.03291			Microsporn	AT4G22620::SAUR-like_auxin-responsive_protein_family-1
BnaA01g12490D	/	/	/	2.43042			Microsporn	AT4G22780::ACT_domain_repeat_7
BnaA01g12840D	/	6.28103	/	/			Microsporn	AT4G23030::MATE_efflux_family_protein
BnaA01g13060D	/	/	/	1.51847			Microsporn	AT4G23450::RING/U-box_superfamily_protein
BnaA01g13110D	/	/	-1.04823	/			Microsporn	AT4G23496::SPIRAL1-like5
BnaA01g13250D	5.48258	7.1968	/	/			Microsporn	AT4G23570::phosphatase-like_protein
BnaA01g13340D	2.03644	2.43555	1.52498	1.21619			Microsporn	AT4G23660::polyprenyltransferase_1
BnaA01g13390D	/	/	/	1.44326			Microsporn	AT4G23730::Galactose_mutarotase-like_superfamily_protein-4
BnaA01g13540D	1.91186	2.89724	3.02306	3.45289			Microsporn	AT4G10960::UDP-D-glucose/UDP-D-galactose_4-epimerase_5
BnaA01g13580D	/	/	1.24135	/			Microsporn	AT4G23980::auxin_response_factor_9
BnaA01g13640D	/	/	/	2.90893			Microsporn	AT4G24170::ATP_binding_microtubule_motor_family_protein
BnaA01g13790D	/	/	-5.3652	-7.08351			Microsporn	AT4G24280::chloroplast_heat_shock_protein_70-1
BnaA01g14010D	6.72568	/	8.27902	10.1275			Microsporn	AT4G24640::Plant_invertase/pectin_methylesterase_inhibitor_superfamily_protein
BnaA01g14320D	-1.46868	-1.46868	/	/			Microsporn	AT4G24960::HVA22_homologue_D
BnaA01g14450D	/	/	/	1.08828			Microsporn	AT4G25100::Fe_superoxide_dismutase_1
BnaA01g14490D	/	/	/	1.52965			Microsporn	AT4G25150::HAD_superfamily%2C_subfamily_IIIB_acid_phosphatase-2
BnaA01g14820D	9.22408	5.85218	7.27572	9.56985			Microsporn	AT4G25590::actin_depolymerizing_factor_7
BnaA01g14890D	2.06991	2.20683	2.97787	2.78948			Microsporn	AT4G25660::PPPDE_putative_thiol_peptidase_family_protein-2
BnaA01g15000D	/	/	-1.96613	-1.6469			Microsporn	AT4G25810::xyloglucan_endotransglycosylase_6
BnaA01g15090D	/	/	/	11.2903			Microsporn	AT4G25900::Galactose_mutarotase-like_superfamily_protein-2
BnaA01g15110D	/	/	2.77101	3.06438			Microsporn	AT4G25940::ENTH/ANTH/VHS_superfamily_protein-1
BnaA01g15120D	10.0794	9.43401	7.5916	10.6496			Microsporn	AT4G25950::vacuolar_ATP_synthase_G3
BnaA01g15330D	/	/	1.32357	/			Microsporn	AT3G52840::beta-galactosidase_2
BnaA01g15680D	/	/	5.89528	/			Microsporn	AT4G26570::calcineurin_B-like_3
BnaA01g15710D	/	/	2.93077	4.1614			Microsporn	AT4G26590::oligopeptide_transporter_5
BnaA01g15820D	/	/	1.33713	1.95071			Microsporn	AT4G26700::fimbrin_1
BnaA01g16090D	-1.11233	-1.11233	/	/			Microsporn	AT4G27030::fatty_acid_desaturase_A
BnaA01g16150D	/	/	/	4.23698			Microsporn	AT4G27110::COBRA-like_protein_11_precursor
BnaA01g16300D	/	/	1.47748	/			Microsporn	AT4G27260::Auxin-responsive_GH3_family_protein
BnaA01g16370D	/	1.8215	1.60635	1.62768			Microsporn	AT4G27350::membrane_lipoprotein_lipid_attachment_site-like_protein%2C_putative_(DUF1223)-1
BnaA01g16430D	2.67802	/	2.51528	4.34313			Microsporn	AT4G27435::fiber_(DUF1218)-1
BnaA01g16450D	/	/	1.15847	1.05203			Microsporn	AT4G27450::aluminum_induced_protein_with_YGL_and_LRDR_motifs-1
BnaA01g16670D	/	/	/	5.85108			Microsporn	AT4G27790::Calcium-binding_EF_hand_family_protein-1
BnaA01g16730D	5.94199	5.19776	/	/			Microsporn	AT4G27890::HSP20-like_chaperones_superfamily_protein
BnaA01g16790D	/	/	7.10683	10.2744			Microsporn	AT4G28000::P-loop_containing_nucleoside_triphosphate_hydrolases_superfamily_protein-1
BnaA01g16830D	/	2.71311	1.19949	1.25757			Microsporn	AT4G28025::hypothetical_protein-1
BnaA01g17030D	2.19203	/	3.58775	6.35418			Microsporn	AT4G28280::LORELEI-LIKE-GPI_ANCHORED_PROTEIN_3
BnaA01g17040D	/	/	-2.24606	/			Microsporn	AT4G28290::hypothetical_protein-1
BnaA01g17120D	/	/	/	2.23807			Microsporn	AT4G16640::Matrixin_family_protein
BnaA01g17170D	/	/	1.31198	/			Microsporn	AT4G16563::Eukaryotic_aspartyl_protease_family_protein-1
BnaA01g17540D	/	2.04055	/	/			Microsporn	AT4G16260::Glycosyl_hydrolase_superfamily_protein-1
BnaA01g17720D	/	/	1.06267	1.39156			Microsporn	AT4G16130::arabinose_kinase
BnaA01g17940D	-1.0657	-1.0657	/	/			Microsporn	AT4G17090::chloroplast_beta-amylase
BnaA01g18450D	1.4979	1.16634	-1.8522	1.70732			Microsporn	AT4G15530::pyruvate_orthophosphate_dikinase
BnaA01g18530D	/	/	/	2.168			Microsporn	AT4G15490::UDP-Glycosyltransferase_superfamily_protein
BnaA01g18740D	/	/	-1.25085	/			Microsporn	AT4G15160::Bifunctional_inhibitor/lipid-transfer_protein/seed_storage_2S_albumin_superfamily_protein-3
BnaA01g19440D	6.92924	/	7.00291	7.28144			Microsporn	AT3G51470::Protein_phosphatase_2C_family_protein-4
BnaA01g19510D	/	9.18386	10.3702	10.4801			Microsporn	AT3G51290::pyridoxal-phosphate-dependent_serine_hydroxymethyltransferase%2C_putative_(DUF632)-7
BnaA01g19590D	/	/	/	1.77223			Microsporn	AT3G51160::NAD(P)-binding_Rossmann-fold_superfamily_protein
BnaA01g19660D	8.7238	7.26893	9.36892	10.294			Microsporn	AT3G51070::S-adenosyl-L-methionine-dependent_methyltransferases_superfamily_protein-2
BnaA01g19670D	5.63228	/	/	5.16458			Microsporn	AT3G51070::S-adenosyl-L-methionine-dependent_methyltransferases_superfamily_protein-5
BnaA01g20020D	/	/	7.85362	7.97498			Microsporn	AT3G46750::low-temperature-induced_protein-2
BnaA01g20270D	/	/	/	2.75545			Microsporn	AT3G47960::Major_facilitator_superfamily_protein
BnaA01g20710D	/	1.07692	/	1.00565			Microsporn	AT3G49210::O-acyltransferase_(WSD1-like)_family_protein-1
BnaA01g21030D	5.78073	/	/	/			Microsporn	AT3G49930::C2H2_and_C2HC_zinc_fingers_superfamily_protein-1
BnaA01g21090D	/	/	1.35908	/			Microsporn	AT5G67300::myb_domain_protein_r1
BnaA01g21200D	/	4.99534	/	/			Microsporn	AT3G50310::mitogen-activated_protein_kinase_kinase_kinase_20
BnaA01g21280D	/	/	/	-1.88544			Microsporn	AT3G50430::golgin-1
BnaA01g21430D	8.53281	6.86796	8.33426	9.04396			Microsporn	AT1G54870::NAD(P)-binding_Rossmann-fold_superfamily_protein-2
BnaA01g21450D	/	/	-1.03257	/			Microsporn	AT1G55020::lipoxygenase_1
BnaA01g21490D	/	/	5.77169	8.13079			Microsporn	AT5G61700::ABC2_homolog_16
BnaA01g21500D	/	/	/	6.10893			Microsporn	AT5G61700::ABC2_homolog_16
BnaA01g21510D	4.15054	/	5.5015	5.35151			Microsporn	AT3G47730::ATP-binding_cassette_A2
BnaA01g21600D	/	/	/	9.66048			Microsporn	AT1G58120::hypothetical_protein-6
BnaA01g21610D	8.65808	/	7.6749	10.0759			Microsporn	AT1G58120::hypothetical_protein-1
BnaA01g21620D	/	/	/	1.14043			Microsporn	AT1G58180::beta_carbonic_anhydrase_6
BnaA01g22900D	/	/	4.12367	6.73217			Microsporn	AT1G61860::Protein_kinase_superfamily_protein-4
BnaA01g23170D	1.31688	/	/	/			Microsporn	AT1G60960::iron_regulated_transporter_3
BnaA01g24360D	-1.40545	-1.40545	-4.67267	-3.6088			Microsporn	AT3G22910::ATPase_E1-E2_type_family_protein_/_haloacid_dehalogenase-like_hydrolase_family_protein
BnaA01g24440D	-1.44116	-1.44116	-1.11625	/			Microsporn	AT3G22840::Chlorophyll_A-B_binding_family_protein
BnaA01g24740D	6.95316	/	/	/			Microsporn	AT3G22360::alternative_oxidase_1B
BnaA01g24920D	/	/	/	2.60672			Microsporn	AT3G21710::transmembrane_protein
BnaA01g24980D	4.17186	/	4.29132	8.17635			Microsporn	AT3G21570::proline-rich_nuclear_receptor_coactivator-1
BnaA01g25000D	/	/	/	1.265			Microsporn	AT3G21550::transmembrane_protein%2C_putative_(DUF679_domain_membrane_protein_2)
BnaA01g25140D	/	/	/	1.06015			Microsporn	AT3G21420::2-oxoglutarate_(2OG)_and_Fe(II)-dependent_oxygenase_superfamily_protein-2
BnaA01g25260D	/	/	/	2.97463			Microsporn	AT3G21220::MAP_kinase_kinase_5
BnaA01g25310D	1.77125	/	/	/			Microsporn	AT3G21180::autoinhibited_Ca(2+)-ATPase_9
BnaA01g25990D	/	/	1.49526	1.34393			Microsporn	AT3G19640::magnesium_transporter_4
BnaA01g26030D	/	/	1.09569	1.43621			Microsporn	AT3G19580::zinc-finger_protein_2
BnaA01g26170D	/	7.85356	/	/			Microsporn	AT3G19390::Granulin_repeat_cysteine_protease_family_protein
BnaA01g26250D	/	1.70831	/	/			Microsporn	AT1G49600::RNA-binding_protein_47A
BnaA01g26480D	/	/	4.32754	8.07068			Microsporn	AT1G49270::Protein_kinase_superfamily_protein
BnaA01g26600D	4.09019	2.47367	3.10963	4.66138			Microsporn	AT3G18660::plant_glycogenin-like_starch_initiation_protein_1
BnaA01g26680D	6.61032	/	6.27868	5.13169			Microsporn	AT3G18570::Oleosin_family_protein-6
BnaA01g26690D	/	1.31778	/	/			Microsporn	AT3G18560::hypothetical_protein-1
BnaA01g26770D	/	-1.36542	/	/			Microsporn	AT3G18390::CRS1_/_YhbY_(CRM)_domain-containing_protein
BnaA01g27130D	2.19947	/	/	1.98317			Microsporn	AT3G17940::Galactose_mutarotase-like_superfamily_protein-4
BnaA01g27350D	-1.49771	-1.49771	/	/			Microsporn	AT3G17130::Plant_invertase/pectin_methylesterase_inhibitor_superfamily_protein-4
BnaA01g27810D	/	1.02183	/	1.33197			Microsporn	AT3G17790::purple_acid_phosphatase_17
BnaA01g28090D	/	/	6.09112	4.21901			Microsporn	AT3G16340::pleiotropic_drug_resistance_1
BnaA01g28190D	/	-1.23197	-1.15341	/			Microsporn	AT3G16150::N-terminal_nucleophile_aminohydrolases_(Ntn_hydrolases)_superfamily_protein-2
BnaA01g28390D	/	1.32162	1.39665	3.26621			Microsporn	AT3G15900::homoserine_O-acetyltransferase-2
BnaA01g28400D	/	2.20655	2.04638	/			Microsporn	AT3G15890::Protein_kinase_superfamily_protein-1
BnaA01g28450D	/	/	5.79055	/			Microsporn	AT3G16060::ATP_binding_microtubule_motor_family_protein
BnaA01g28670D	4.50627	5.74234	4.86147	3.96808			Microsporn	AT3G15540::indole-3-acetic_acid_inducible_19
BnaA01g28710D	1.87743	2.60551	2.59153	3.71678			Microsporn	AT3G15510::NAC_domain_containing_protein_2
BnaA01g28800D	-1.93201	-1.93201	/	/			Microsporn	AT1G53090::SPA1-related_4
BnaA01g28840D	/	/	-1.40244	-1.81508			Microsporn	AT3G15352::cytochrome_c_oxidase_17
BnaA01g28890D	/	5.58189	10.6898	11.2617			Microsporn	AT3G15430::Regulator_of_chromosome_condensation_(RCC1)_family_protein-2
BnaA01g28900D	/	/	/	2.50296			Microsporn	AT3G15450::aluminum_induced_protein_with_YGL_and_LRDR_motifs-1
BnaA01g28930D	2.47113	/	/	2.58936			Microsporn	AT3G15500::NAC_domain_containing_protein_3
BnaA01g28970D	/	/	1.2409	/			Microsporn	AT3G15210::ethylene_responsive_element_binding_factor_4
BnaA01g29130D	/	1.68946	2.0282	2.50522			Microsporn	AT3G14850::TRICHOME_BIREFRINGENCE-LIKE_41
BnaA01g29140D	/	/	1.15787	/			Microsporn	AT3G14840::Leucine-rich_repeat_transmembrane_protein_kinase
BnaA01g29190D	/	/	/	1.4341			Microsporn	AT3G14770::Nodulin_MtN3_family_protein
BnaA01g29270D	-1.19837	-1.19837	/	/			Microsporn	AT3G14610::cytochrome_P450%2C_family_72%2C_subfamily_A%2C_polypeptide_7
BnaA01g29290D	/	/	1.16609	/			Microsporn	AT1G53590::Calcium-dependent_lipid-binding_(CaLB_domain)_family_protein
BnaA01g29300D	1.2967	/	/	1.43937			Microsporn	AT3G14560::hypothetical_protein-4
BnaA01g29390D	/	/	1.66455	1.33145			Microsporn	AT3G14440::nine-cis-epoxycarotenoid_dioxygenase_3
BnaA01g29520D	1.43734	/	/	1.01321			Microsporn	AT3G14200::Chaperone_DnaJ-domain_superfamily_protein-4
BnaA01g29650D	/	/	1.0724	/			Microsporn	AT3G14020::nuclear_factor_Y%2C_subunit_A6
BnaA01g29830D	8.72652	/	7.8379	10.982			Microsporn	AT1G55560::SKU5_similar_14
BnaA01g29840D	11.1879	/	11.2317	12.6539			Microsporn	AT1G55570::SKU5_similar_12
BnaA01g29880D	/	/	-1.15947	/			Microsporn	AT3G13310::Chaperone_DnaJ-domain_superfamily_protein-4
BnaA01g30070D	4.25711	4.86869	3.58939	4.27937			Microsporn	AT3G13065::STRUBBELIG-receptor_family_4
BnaA01g30340D	/	/	-1.14345	/			Microsporn	AT3G12730::Homeodomain-like_superfamily_protein
BnaA01g30360D	/	/	-1.0582	/			Microsporn	AT3G12710::DNA_glycosylase_superfamily_protein-3
BnaA01g30420D	12.0228	/	11.2977	11.6489			Microsporn	AT3G12670::CTP_synthase_family_protein
BnaA01g30450D	/	/	/	1.02206			Microsporn	AT3G12620::Protein_phosphatase_2C_family_protein
BnaA01g31200D	2.79845	3.07952	3.23506	2.82661			Microsporn	AT3G11040::Glycosyl_hydrolase_family_85-4
BnaA01g31250D	3.25185	4.04971	3.81378	/			Microsporn	AT3G11040::Glycosyl_hydrolase_family_85-3
BnaA01g31470D	1.89313	1.61429	2.11478	2.45463			Microsporn	AT3G10740::alpha-L-arabinofuranosidase_1
BnaA01g31620D	/	-3.34031	/	/			Microsporn	AT3G10525::LOSS_OF_GIANT_CELLS_FROM_ORGANS
BnaA01g31690D	/	/	/	5.60964			Microsporn	AT3G10470::C2H2-type_zinc_finger_family_protein-3
BnaA01g32310D	/	/	/	5.65591			Microsporn	AT3G08710::thioredoxin_H-type_9
BnaA01g32580D	6.46502	/	6.39935	11.2479			Microsporn	AT3G06830::Plant_invertase/pectin_methylesterase_inhibitor_superfamily
BnaA01g32760D	/	/	/	2.22349			Microsporn	AT3G06580::Mevalonate/galactokinase_family_protein
BnaA01g32900D	1.30396	/	/	-1.15086			Microsporn	AT3G02550::LOB_domain-containing_protein_41
BnaA01g32930D	13.9671	12.6252	13.9037	14.718			Microsporn	AT3G02480::Late_embryogenesis_abundant_protein_(LEA)_family_protein-1
BnaA01g32960D	7.52931	/	7.13419	8.56506			Microsporn	AT3G02440::TRICHOME_BIREFRINGENCE-LIKE_20
BnaA01g33130D	/	/	/	1.57999			Microsporn	AT3G02230::reversibly_glycosylated_polypeptide_1
BnaA01g33330D	/	/	/	5.14574			Microsporn	AT3G05150::Major_facilitator_superfamily_protein-1
BnaA01g33370D	2.9387	/	3.10036	/			Microsporn	AT3G04600::Nucleotidylyl_transferase_superfamily_protein-2
BnaA01g33490D	7.18082	/	3.87422	3.38575			Microsporn	AT3G04620::Alba_DNA/RNA-binding_protein-3
BnaA01g33750D	/	/	1.27611	/			Microsporn	AT3G04220::Disease_resistance_protein_(TIR-NBS-LRR_class)_family-6
BnaA01g33830D	2.10769	/	/	/			Microsporn	AT3G03970::ARM_repeat_superfamily_protein
BnaA01g33880D	/	/	/	4.77815			Microsporn	AT3G03910::glutamate_dehydrogenase_3
BnaA01g33910D	5.0489	/	5.53647	9.30547			Microsporn	AT3G03800::syntaxin_of_plants_131
BnaA01g33920D	7.29672	/	6.77376	8.50115			Microsporn	AT3G03800::syntaxin_of_plants_131
BnaA01g34170D	/	-1.69016	/	/			Microsporn	ATCG00120::ATP_synthase_subunit_alpha
BnaA01g34180D	/	-1.53721	/	/			Microsporn	ATCG00130::ATPase%2C_F0_complex%2C_subunit_B/B'%2C_bacterial/chloroplast
BnaA01g34390D	3.20867	/	3.61334	5.27864			Microsporn	AT3G03430::Calcium-binding_EF-hand_family_protein
BnaA01g34520D	/	/	-1.21023	-2.03208			Microsporn	AT2G18330::AAA-type_ATPase_family_protein-5
BnaA01g34560D	/	/	1.88334	1.97711			Microsporn	AT4G40010::SNF1-related_protein_kinase_2
BnaA01g35000D	/	/	/	5.15483			Microsporn	AT4G19690::iron-regulated_transporter_1
BnaA01g35400D	/	/	1.07337	1.00251			Microsporn	AT4G16566::histidine_triad_nucleotide-binding_4
BnaA01g35580D	1.10074	/	/	/			Microsporn	AT3G50660::Cytochrome_P450_superfamily_protein
BnaA01g36310D	/	7.02878	9.76636	10.7266			Microsporn	AT1G35190::2-oxoglutarate_(2OG)_and_Fe(II)-dependent_oxygenase_superfamily_protein-5
BnaA01g36400D	7.62443	/	5.82828	6.11725			Microsporn	AT3G20570::early_nodulin-like_protein_9
BnaA01g36420D	/	/	/	9.29296			Microsporn	AT3G20530::Protein_kinase_superfamily_protein
BnaA01g36630D	-1.38419	-1.38419	/	/			Microsporn	AT3G22400::PLAT/LH2_domain-containing_lipoxygenase_family_protein
BnaA01g36810D	/	/	1.39656	1.11113			Microsporn	AT3G20820::Leucine-rich_repeat_(LRR)_family_protein-4
BnaA01g36920D	/	/	1.0101	/			Microsporn	AT1G02500::S-adenosylmethionine_synthetase_1
BnaA01g37290D	/	/	-1.14498	-1.04397			Microsporn	AT3G13640::RNAse_l_inhibitor_protein_1
BnaA02g00300D	/	-1.20885	/	/			Microsporn	AT5G10010::myosin-H_heavy_protein
BnaA02g00340D	/	/	/	6.8409			Microsporn	AT5G10090::Tetratricopeptide_repeat_(TPR)-like_superfamily_protein
BnaA02g00630D	/	/	/	7.13906			Microsporn	AT5G10650::RING/U-box_superfamily_protein-4
BnaA02g00640D	/	7.7105	/	4.61341			Microsporn	AT5G10660::calmodulin-binding_protein-like_protein-6
BnaA02g00800D	/	3.50481	2.54092	2.6986			Microsporn	AT5G11000::hypothetical_protein_(DUF868)-4
BnaA02g01000D	1.37868	1.39794	/	/			Microsporn	AT5G11420::transmembrane_protein%2C_putative_(Protein_of_unknown_function%2C_DUF642)-3
BnaA02g01040D	/	/	-1.04304	/			Microsporn	AT5G11540::D-arabinono-1%2C4-lactone_oxidase_family_protein
BnaA02g01150D	/	/	1.06324	/			Microsporn	AT5G12170::CRT_(chloroquine-resistance_transporter)-like_transporter_3
BnaA02g01160D	/	/	/	6.49953			Microsporn	AT5G12180::calcium-dependent_protein_kinase_17
BnaA02g01240D	/	1.47917	/	1.95858			Microsporn	AT5G12390::Tetratricopeptide_repeat_(TPR)-like_superfamily_protein
BnaA02g01340D	/	1.41596	1.53355	1.62475			Microsporn	AT5G12950::proline-tRNA_ligase_(DUF1680)-3
BnaA02g01520D	/	/	/	1.30064			Microsporn	AT5G13220::jasmonate-zim-domain_protein_10
BnaA02g02000D	/	/	-1.04154	-1.42438			Microsporn	AT5G14105::hypothetical_protein-1
BnaA02g02230D	/	/	/	-1.34337			Microsporn	AT5G14620::domains_rearranged_methyltransferase_2
BnaA02g02310D	/	3.13482	/	/			Microsporn	AT5G14780::formate_dehydrogenase
BnaA02g02340D	/	/	/	1.07272			Microsporn	AT1G70300::K+_uptake_permease_6
BnaA02g02490D	/	/	10.0284	12.4752			Microsporn	AT3G01270::Pectate_lyase_family_protein-3
BnaA02g02570D	/	/	/	2.75134			Microsporn	AT5G15240::Transmembrane_amino_acid_transporter_family_protein
BnaA02g02700D	2.51297	/	1.63869	3.65166			Microsporn	AT5G15630::COBRA-like_extracellular_glycosyl-phosphatidyl_inositol-anchored_protein_family
BnaA02g02840D	/	/	/	3.08593			Microsporn	AT5G15850::CONSTANS-like_1
BnaA02g03250D	/	/	/	-1.06716			Microsporn	AT5G16750::Transducin_family_protein_/_WD-40_repeat_family_protein
BnaA02g03580D	5.21756	2.82683	2.54821	4.37067			Microsporn	AT5G17420::Cellulose_synthase_family_protein
BnaA02g04000D	/	/	-1.2446	-1.21965			Microsporn	AT5G18180::H/ACA_ribonucleoprotein_complex%2C_subunit_Gar1/Naf1_protein-1
BnaA02g04170D	/	/	/	3.93005			Microsporn	AT5G12180::calcium-dependent_protein_kinase_17
BnaA02g04300D	/	/	-2.08649	-2.50816			Microsporn	AT1G62800::aspartate_aminotransferase_4
BnaA02g04330D	5.71349	/	6.5826	7.44445			Microsporn	AT5G19580::glyoxal_oxidase-related_protein-2
BnaA02g04730D	2.42978	/	/	/			Microsporn	AT5G20150::SPX_domain-containing_protein_1
BnaA02g04740D	/	/	/	-1.48673			Microsporn	AT5G20180::Ribosomal_protein_L36-3
BnaA02g04780D	1.8383	/	-3.76015	/			Microsporn	AT5G20250::Raffinose_synthase_family_protein
BnaA02g05090D	/	/	2.746	4.53187			Microsporn	AT5G20810::SAUR-like_auxin-responsive_protein_family-1
BnaA02g05230D	/	/	-1.29215	/			Microsporn	AT5G21100::Plant_L-ascorbate_oxidase-3
BnaA02g05240D	/	/	-1.24192	/			Microsporn	AT5G21100::Plant_L-ascorbate_oxidase-4
BnaA02g05290D	/	/	/	-1.1331			Microsporn	AT5G21150::Argonaute_family_protein
BnaA02g05310D	/	/	/	1.77332			Microsporn	AT5G21170::5'-AMP-activated_protein_kinase_beta-2_subunit_protein
BnaA02g05410D	/	/	/	5.58296			Microsporn	AT5G22000::RING-H2_group_F2A
BnaA02g06190D	/	4.78132	2.60659	2.12731			Microsporn	AT5G60640::PDI-like_1-4
BnaA02g06220D	/	/	/	1.24967			Microsporn	AT5G60540::pyridoxine_biosynthesis_2
BnaA02g06590D	7.30866	/	6.51145	5.59222			Microsporn	AT3G45810::ferric_reductase-like_transmembrane_component_family_protein
BnaA02g06780D	/	/	/	-1.64678			Microsporn	AT5G59820::C2H2-type_zinc_finger_family_protein
BnaA02g06790D	/	/	-1.69103	-2.50806			Microsporn	AT5G59820::C2H2-type_zinc_finger_family_protein
BnaA02g06880D	-1.33571	-1.33571	/	/			Microsporn	AT5G59730::exocyst_subunit_exo70_family_protein_H7
BnaA02g07040D	/	/	2.16859	2.86457			Microsporn	AT5G59490::Haloacid_dehalogenase-like_hydrolase_(HAD)_superfamily_protein-4
BnaA02g07610D	5.77896	5.83041	5.91541	5.95463			Microsporn	AT5G37060::cation/H+_exchanger_24
BnaA02g07750D	/	/	1.01211	1.09822			Microsporn	AT5G58300::Leucine-rich_repeat_protein_kinase_family_protein-3
BnaA02g07820D	/	/	/	2.5075			Microsporn	AT5G58050::SHV3-like_4
BnaA02g07840D	/	/	1.02324	/			Microsporn	AT5G58140::phototropin_2
BnaA02g07920D	6.37366	1.68779	7.20399	11.9163			Microsporn	AT5G58050::SHV3-like_4
BnaA02g08010D	/	/	1.28538	/			Microsporn	AT5G57910::ribosomal_RNA_small_subunit_methyltransferase_G-1
BnaA02g08080D	7.60004	7.42647	8.82419	9.12294			Microsporn	AT5G57810::tetraspanin15
BnaA02g08190D	1.95165	2.96397	4.69019	1.82586			Microsporn	AT5G57330::Galactose_mutarotase-like_superfamily_protein-6
BnaA02g08200D	5.9858	/	/	3.03512			Microsporn	AT5G57320::actin_filament_bundling_protein_P-115-ABP_protein
BnaA02g08290D	6.3188	7.11224	4.25317	2.13387			Microsporn	AT4G25940::ENTH/ANTH/VHS_superfamily_protein-5
BnaA02g08360D	5.69177	6.68052	/	3.53515			Microsporn	AT2G46520::cellular_apoptosis_susceptibility_protein%2C_putative_/_importin-alpha_re-exporter
BnaA02g08420D	4.50492	2.71613	2.25214	2.42309			Microsporn	AT5G56970::cytokinin_oxidase_3
BnaA02g08480D	/	/	1.46517	4.04207			Microsporn	AT3G52840::beta-galactosidase_2
BnaA02g08540D	7.24489	/	4.9899	8.39217			Microsporn	AT4G26260::myo-inositol_oxygenase_4
BnaA02g08550D	/	/	/	4.36059			Microsporn	AT4G26270::phosphofructokinase_3
BnaA02g08610D	/	/	3.45409	2.60847			Microsporn	AT5G56460::Protein_kinase_superfamily_protein
BnaA02g09130D	5.25908	8.16351	/	4.16798			Microsporn	AT5G55310::DNA_topoisomerase_1_beta
BnaA02g09270D	/	/	-2.40267	/			Microsporn	AT5G55120::GDP-L-galactose_phosphorylase_VITAMIN_C_DEFECTIVE_5_(VTC5)
BnaA02g09490D	6.13878	4.87877	4.02966	6.28067			Microsporn	AT5G54690::galacturonosyltransferase_12
BnaA02g09810D	3.46616	3.3264	2.3956	3.60001			Microsporn	AT5G54160::O-methyltransferase_1
BnaA02g09870D	/	/	/	2.25518			Microsporn	AT4G27585::SPFH/Band_7/PHB_domain-containing_membrane-associated_protein_family-5
BnaA02g10070D	/	/	6.39516	8.1457			Microsporn	AT5G53820::Late_embryogenesis_abundant_protein_(LEA)_family_protein-5
BnaA02g10360D	2.54041	/	2.03017	3.74646			Microsporn	AT5G53250::arabinogalactan_protein_22
BnaA02g10450D	/	1.36741	/	1.22866			Microsporn	AT5G53120::spermidine_synthase_3
BnaA02g10840D	6.09922	6.2733	/	5.34168			Microsporn	AT5G52470::fibrillarin_1
BnaA02g10890D	/	/	/	6.06114			Microsporn	AT5G52400::cytochrome_P450%2C_family_715%2C_subfamily_A%2C_polypeptide_1
BnaA02g11010D	/	/	-1.8974	-2.01974			Microsporn	AT4G25570::Cytochrome_b561/ferric_reductase_transmembrane_protein_family
BnaA02g11200D	4.46818	2.20685	1.82538	5.96816			Microsporn	AT5G51890::Peroxidase_superfamily_protein
BnaA02g11230D	/	2.76533	/	1.07225			Microsporn	AT5G51460::Haloacid_dehalogenase-like_hydrolase_(HAD)_superfamily_protein
BnaA02g11260D	7.52622	7.34147	5.7888	4.85501			Microsporn	AT5G51400::PLAC8_family_protein-3
BnaA02g11540D	/	/	/	9.78373			Microsporn	AT5G50830::nuclear_polyadenylated_RNA-binding_protein-1
BnaA02g11600D	/	/	/	1.71668			Microsporn	AT5G50530::CBS_/_octicosapeptide/Phox/Bemp1_(PB1)_domains-containing_protein
BnaA02g11740D	/	/	1.7553	1.07036			Microsporn	AT5G50360::von_willebrand_factor_A_domain_protein-2
BnaA02g12120D	/	2.32013	/	/			Microsporn	AT1G65450::HXXXD-type_acyl-transferase_family_protein-2
BnaA02g12130D	/	/	-1.53136	/			Microsporn	AT1G65480::PEBP_(phosphatidylethanolamine-binding_protein)_family_protein
BnaA02g12230D	/	/	-3.21439	-3.07784			Microsporn	AT1G65690::Late_embryogenesis_abundant_(LEA)_hydroxyproline-rich_glycoprotein_family
BnaA02g12730D	/	/	1.24655	/			Microsporn	AT1G66970::SHV3-like_2
BnaA02g13030D	/	/	4.98512	10.0882			Microsporn	AT1G67290::glyoxal_oxidase-related_protein
BnaA02g13040D	/	/	7.35136	10.2471			Microsporn	AT1G67290::glyoxal_oxidase-related_protein
BnaA02g13460D	1.89947	/	4.07236	/			Microsporn	AT1G67980::caffeoyl-CoA_3-O-methyltransferase
BnaA02g13470D	/	6.12766	8.54644	7.34525			Microsporn	AT1G67980::caffeoyl-CoA_3-O-methyltransferase
BnaA02g13600D	/	/	1.33072	/			Microsporn	AT1G68120::BASIC_PENTACYSTEINE_protein
BnaA02g13730D	2.75485	2.68028	/	/			Microsporn	AT1G68320::myb_domain_protein_62
BnaA02g14030D	/	/	4.47956	/			Microsporn	AT1G68820::Transmembrane_Fragile-X-F-associated_protein-7
BnaA02g14790D	/	/	1.45565	1.35027			Microsporn	AT1G23870::trehalose-phosphatase/synthase_9
BnaA02g14850D	/	/	/	1.53615			Microsporn	AT1G70410::beta_carbonic_anhydrase_4
BnaA02g14960D	/	/	/	-2.33594			Microsporn	AT1G70520::cysteine-rich_RLK_(RECEPTOR-like_protein_kinase)_2
BnaA02g14970D	/	/	/	9.18068			Microsporn	AT1G70540::Plant_invertase/pectin_methylesterase_inhibitor_superfamily_protein
BnaA02g15090D	-1.30044	-1.30044	2.69683	/			Microsporn	AT1G70670::Caleosin-related_family_protein
BnaA02g15110D	2.67456	/	/	1.32272			Microsporn	AT1G70690::Receptor-like_protein_kinase-related_family_protein
BnaA02g15280D	/	/	-1.23588	/			Microsporn	AT1G71000::Chaperone_DnaJ-domain_superfamily_protein-3
BnaA02g15620D	4.76283	/	7.68272	7.19818			Microsporn	AT1G22710::sucrose-proton_symporter_2
BnaA02g15820D	1.13797	/	1.23989	1.28975			Microsporn	AT1G22530::PATELLIN_2
BnaA02g15830D	1.42737	/	/	/			Microsporn	AT1G72160::Sec14p-like_phosphatidylinositol_transfer_family_protein
BnaA02g16000D	/	/	/	2.39474			Microsporn	AT1G72460::Leucine-rich_repeat_protein_kinase_family_protein-1
BnaA02g16460D	/	/	1.23251	/			Microsporn	AT1G73540::nudix_hydrolase_homolog_21
BnaA02g16520D	/	1.76283	3.02331	2.67515			Microsporn	AT1G73680::alpha_dioxygenase
BnaA02g16670D	/	/	/	6.59262			Microsporn	AT1G74010::Calcium-dependent_phosphotriesterase_superfamily_protein-4
BnaA02g17050D	2.5225	8.40545	11.0486	11.0782			Microsporn	AT1G74960::fatty_acid_biosynthesis_1
BnaA02g17090D	/	1.84471	1.40025	2.18448			Microsporn	AT1G75020::lysophosphatidyl_acyltransferase_4
BnaA02g17150D	/	/	/	7.8747			Microsporn	AT1G75160::DUF620_family_protein_(DUF620)-3
BnaA02g17360D	/	/	/	-1.13223			Microsporn	AT1G75670::DNA-directed_RNA_polymerase-2
BnaA02g18390D	/	1.32378	/	/			Microsporn	AT1G77450::NAC_domain_containing_protein_32
BnaA02g18520D	/	3.61514	/	/			Microsporn	AT1G77180::chromatin_protein_family
BnaA02g18760D	2.01889	/	/	/			Microsporn	AT1G78110::nucleolar_GTP-binding_protein-6
BnaA02g18810D	8.23972	7.70443	5.69777	8.59375			Microsporn	AT1G22240::pumilio_8
BnaA02g19440D	/	/	/	1.29015			Microsporn	AT1G80760::NOD26-like_intrinsic_protein_6%3B1
BnaA02g19970D	1.25063	/	/	2.11514			Microsporn	AT1G80160::Lactoylglutathione_lyase_/_glyoxalase_I_family_protein-3
BnaA02g20020D	-2.06065	-2.06065	/	/			Microsporn	AT1G80130::Tetratricopeptide_repeat_(TPR)-like_superfamily_protein-4
BnaA02g20090D	6.39195	6.67055	5.44043	7.2198			Microsporn	AT1G79910::Regulator_of_Vps4_activity_in_the_MVB_pathway_protein-1
BnaA02g20200D	1.05273	/	1.19206	1.48145			Microsporn	AT1G64900::cytochrome_P450%2C_family_89%2C_subfamily_A%2C_polypeptide_2
BnaA02g20270D	/	/	/	1.73984			Microsporn	AT4G01070::UDP-Glycosyltransferase_superfamily_protein
BnaA02g20350D	/	2.99403	4.84271	4.73786			Microsporn	AT4G01430::nodulin_MtN21_/EamA-like_transporter_family_protein-1
BnaA02g20360D	/	3.00181	5.7933	4.31038			Microsporn	AT4G01430::nodulin_MtN21_/EamA-like_transporter_family_protein-3
BnaA02g20410D	3.82227	1.92733	3.21327	3.63773			Microsporn	AT4G01480::pyrophosphorylase_5
BnaA02g20890D	/	/	/	1.27103			Microsporn	AT4G03110::RNA-binding_protein-defense_related_1
BnaA02g21030D	-1.46199	-1.46199	/	-1.14141			Microsporn	AT1G43910::P-loop_containing_nucleoside_triphosphate_hydrolases_superfamily_protein-1
BnaA02g21430D	/	/	9.31936	11.227			Microsporn	AT1G55570::SKU5_similar_12
BnaA02g21470D	1.04388	/	/	/			Microsporn	AT4G12250::UDP-D-glucuronate_4-epimerase_5
BnaA02g21480D	1.2261	7.74534	5.40609	5.94307			Microsporn	AT4G12110::sterol-4alpha-methyl_oxidase_1-1
BnaA02g21660D	/	/	/	-1.6795			Microsporn	AT4G11650::osmotin_34
BnaA02g21990D	5.38429	5.22476	9.96567	10.354			Microsporn	AT1G33170::S-adenosyl-L-methionine-dependent_methyltransferases_superfamily_protein-7
BnaA02g22130D	-1.85961	-1.85961	-2.52934	-1.88796			Microsporn	AT4G10310::high-affinity_K+_transporter_1
BnaA02g22360D	/	3.07779	/	/			Microsporn	AT5G43850::RmlC-like_cupins_superfamily_protein
BnaA02g22620D	10.7389	9.18273	8.68494	12.0699			Microsporn	AT5G44300::Dormancy/auxin_associated_family_protein
BnaA02g22950D	11.3763	/	11.1564	12.1818			Microsporn	AT5G42170::SGNH_hydrolase-type_esterase_superfamily_protein-1
BnaA02g23040D	/	/	/	4.99365			Microsporn	AT5G42490::ATP_binding_microtubule_motor_family_protein-1
BnaA02g24110D	6.606	/	7.31498	8.7564			Microsporn	AT5G45820::CBL-interacting_protein_kinase_20
BnaA02g24120D	2.48718	/	/	3.40696			Microsporn	AT4G18640::Leucine-rich_repeat_protein_kinase_family_protein
BnaA02g24130D	/	/	/	5.01988			Microsporn	AT5G45890::senescence-associated_gene_12
BnaA02g24330D	/	/	6.97593	9.41108			Microsporn	AT5G46150::LEM3_(ligand-effect_modulator_3)_family_protein_/_CDC50_family_protein
BnaA02g24880D	/	/	4.97125	11.2119			Microsporn	AT5G47000::Peroxidase_superfamily_protein
BnaA02g25480D	/	/	/	4.29472			Microsporn	AT5G47470::Nodulin_MtN21_/EamA-like_transporter_family_protein-2
BnaA02g25550D	/	/	/	1.72969			Microsporn	AT5G47560::tonoplast_dicarboxylate_transporter
BnaA02g25580D	/	/	/	1.37871			Microsporn	AT5G47620::RNA-binding_(RRM/RBD/RNP_motifs)_family_protein-3
BnaA02g26540D	/	/	/	11.4466			Microsporn	AT2G02720::Pectate_lyase_family_protein-3
BnaA02g26660D	/	/	-2.14834	-1.03692			Microsporn	AT2G02990::ribonuclease_1
BnaA02g26940D	1.95264	1.23301	1.79793	/			Microsporn	AT2G01420::Auxin_efflux_carrier_family_protein
BnaA02g27130D	/	/	/	1.46017			Microsporn	AT2G01170::bidirectional_amino_acid_transporter_1
BnaA02g27280D	/	/	/	-4.23822			Microsporn	AT2G03760::sulfotransferase_12
BnaA02g27290D	/	/	-5.76906	-4.67712			Microsporn	AT2G03760::sulfotransferase_12
BnaA02g27300D	/	/	-1.02433	/			Microsporn	AT2G03760::sulfotransferase_12
BnaA02g27380D	3.87746	/	3.21512	6.47442			Microsporn	AT2G03980::GDSL-like_Lipase/Acylhydrolase_superfamily_protein-3
BnaA02g27390D	8.11323	10.0932	10.5403	7.99544			Microsporn	AT2G03980::GDSL-like_Lipase/Acylhydrolase_superfamily_protein-5
BnaA02g27750D	/	/	/	1.06051			Microsporn	AT3G26000::Ribonuclease_inhibitor
BnaA02g27780D	/	/	/	1.0885			Microsporn	AT3G26100::Regulator_of_chromosome_condensation_(RCC1)_family_protein-6
BnaA02g27950D	4.84018	4.04005	3.63291	4.56674			Microsporn	AT5G54690::galacturonosyltransferase_12
BnaA02g27970D	/	1.77652	/	/			Microsporn	AT5G54730::yeast_autophagy_18_F-like_protein
BnaA02g28050D	-1.30077	-1.30077	/	-1.22712			Microsporn	AT3G26410::tRNA_modification_11_protein
BnaA02g28200D	3.35695	/	/	/			Microsporn	AT3G26740::CCR-like_protein
BnaA02g28690D	6.512	/	6.38579	/			Microsporn	AT3G27200::Cupredoxin_superfamily_protein-4
BnaA02g29070D	6.93143	5.42293	7.37427	5.33623			Microsporn	AT3G27820::monodehydroascorbate_reductase_4
BnaA02g29100D	/	/	/	5.76418			Microsporn	AT3G27930::beta-galactosidase-2
BnaA02g29190D	/	/	/	2.46328			Microsporn	AT3G28150::TRICHOME_BIREFRINGENCE-LIKE_22
BnaA02g29390D	/	/	/	1.44708			Microsporn	AT3G28740::Cytochrome_P450_superfamily_protein
BnaA02g29410D	/	/	7.55497	9.17669			Microsporn	AT3G28770::transmembrane_protein%2C_putative_(DUF1216)-1
BnaA02g29530D	/	/	1.302	1.46266			Microsporn	AT3G28940::AIG2-like_(avirulence_induced_gene)_family_protein
BnaA02g29650D	/	/	/	9.55753			Microsporn	AT3G29060::EXS_(ERD1/XPR1/SYG1)_family_protein
BnaA02g29680D	-1.24425	-1.24425	/	/			Microsporn	AT3G29090::pectin_methylesterase_31
BnaA02g29700D	5.76387	5.99604	/	/			Microsporn	AT3G29160::SNF1_kinase_homolog_11
BnaA02g29860D	/	/	/	2.04087			Microsporn	AT3G29380::Cyclin-like_family_protein
BnaA02g29970D	-3.46472	-3.46472	/	/			Microsporn	AT5G67360::Subtilase_family_protein
BnaA02g29990D	/	/	/	1.19837			Microsporn	AT5G48180::nitrile_specifier_protein_5
BnaA02g30030D	/	2.1869	2.88824	1.31798			Microsporn	AT5G48230::acetoacetyl-CoA_thiolase_2
BnaA02g30050D	/	/	/	8.36962			Microsporn	AT5G48270::DUF868_family_protein_(DUF868)-4
BnaA02g30680D	/	/	/	1.27047			Microsporn	AT5G49280::hydroxyproline-rich_glycoprotein_family_protein-4
BnaA02g30810D	/	/	1.33732	4.93432			Microsporn	AT1G51570::Calcium-dependent_lipid-binding_(CaLB_domain)_plant_phosphoribosyltransferase_family_protein-8
BnaA02g31000D	1.56065	/	/	/			Microsporn	AT5G28770::bZIP_transcription_factor_family_protein
BnaA02g31100D	1.66979	/	3.28983	/			Microsporn	AT5G27350::Major_facilitator_superfamily_protein
BnaA02g31110D	1.00511	/	/	1.23203			Microsporn	AT5G27350::Major_facilitator_superfamily_protein
BnaA02g31530D	/	/	/	6.06267			Microsporn	AT5G12000::kinase_with_adenine_nucleotide_alpha_hydrolases-like_domain-containing_protein-4
BnaA02g31900D	/	1.70282	/	/			Microsporn	AT5G25610::BURP_domain-containing_protein
BnaA02g31910D	1.07559	/	/	/			Microsporn	AT5G25560::CHY-type/CTCHY-type/RING-type_Zinc_finger_protein-1
BnaA02g31930D	/	/	/	1.88261			Microsporn	AT5G25530::DNAJ_heat_shock_family_protein-1
BnaA02g32000D	8.97365	8.37995	8.85058	9.17086			Microsporn	AT2G25520::Drug/metabolite_transporter_superfamily_protein-10
BnaA02g32030D	/	/	/	8.72228			Microsporn	AT5G25340::Ubiquitin-like_superfamily_protein-2
BnaA02g32240D	/	/	5.56527	/			Microsporn	AT5G10740::Protein_phosphatase_2C_family_protein-5
BnaA02g32320D	1.9615	3.20943	2.65393	2.90862			Microsporn	AT5G24810::ABC1_family_protein-4
BnaA02g32330D	/	/	/	1.00406			Microsporn	AT5G24800::basic_leucine_zipper_9
BnaA02g32390D	/	/	1.17326	4.18727			Microsporn	AT5G24660::response_to_low_sulfur_2
BnaA02g32400D	-1.2984	-1.2984	/	/			Microsporn	AT5G24620::Pathogenesis-related_thaumatin_superfamily_protein-3
BnaA02g32420D	5.22243	4.02854	/	5.35211			Microsporn	AT5G24600::TRP-like_ion_channel_protein_(Protein_of_unknown_function%2C_DUF599)-4
BnaA02g32440D	/	/	-1.00819	/			Microsporn	AT5G24580::Heavy_metal_transport/detoxification_superfamily_protein
BnaA02g32450D	/	/	-2.66172	/			Microsporn	AT5G24570::hypothetical_protein-4
BnaA02g32730D	/	/	/	3.95877			Microsporn	AT5G24030::SLAC1_homologue_3
BnaA02g32770D	2.53367	/	2.82538	/			Microsporn	AT5G23870::Pectinacetylesterase_family_protein
BnaA02g32960D	-1.08256	-1.08256	2.22793	1.77077			Microsporn	AT5G23210::serine_carboxypeptidase-like_34
BnaA02g33180D	-1.03655	-1.03655	/	/			Microsporn	AT5G62130::Per1-like_family_protein-3
BnaA02g33200D	2.22838	/	/	/			Microsporn	AT5G62150::peptidoglycan-binding_LysM_domain-containing_protein-1
BnaA02g33610D	/	-1.06504	/	/			Microsporn	AT5G49990::Xanthine/uracil_permease_family_protein
BnaA02g33770D	/	1.05698	1.1477	1.48561			Microsporn	AT5G63530::farnesylated_protein_3
BnaA02g33920D	/	1.68995	/	1.27635			Microsporn	AT5G63800::Glycosyl_hydrolase_family_35_protein
BnaA02g33980D	/	/	/	1.8507			Microsporn	AT5G63970::Copine_(Calcium-dependent_phospholipid-binding_protein)_family
BnaA02g34050D	2.2403	2.93658	1.91042	3.74271			Microsporn	AT5G64080::Bifunctional_inhibitor/lipid-transfer_protein/seed_storage_2S_albumin_superfamily_protein-4
BnaA02g34110D	/	/	-1.23402	/			Microsporn	AT5G64240::metacaspase_3
BnaA02g34120D	/	/	1.93278	1.39341			Microsporn	AT5G64260::EXORDIUM_like_2
BnaA02g34200D	/	/	1.36957	/			Microsporn	AT5G64410::oligopeptide_transporter_4
BnaA02g34270D	7.2282	8.0588	6.4526	7.05051			Microsporn	AT5G64560::magnesium_transporter_9
BnaA02g34320D	6.56398	/	6.92409	7.26281			Microsporn	AT5G64690::neurofilament_triplet_H_protein-like_protein-2
BnaA02g34390D	/	/	6.01772	8.90426			Microsporn	AT5G64790::O-Glycosyl_hydrolases_family_17_protein-3
BnaA02g34560D	7.4553	/	6.20395	3.72221			Microsporn	AT5G65090::DNAse_I-like_superfamily_protein
BnaA02g34690D	5.72409	6.59451	3.51986	8.44784			Microsporn	AT5G66740::spindle_assembly_abnormal_protein_(DUF620)-3
BnaA02g34800D	/	/	4.13381	5.18056			Microsporn	AT5G66400::Dehydrin_family_protein
BnaA02g35040D	/	/	/	1.20531			Microsporn	AT5G16400::thioredoxin_F2
BnaA02g35410D	/	/	2.54495	3.94616			Microsporn	AT4G26590::oligopeptide_transporter_5
BnaA02g35580D	/	1.14937	1.04464	/			Microsporn	AT1G71170::6-phosphogluconate_dehydrogenase_family_protein-1
BnaA02g35660D	/	/	-1.19323	/			Microsporn	AT1G68670::myb-like_transcription_factor_family_protein
BnaA02g35730D	/	/	/	1.73236			Microsporn	AT1G69870::nitrate_transporter_1
BnaA02g35740D	/	2.65596	/	2.94671			Microsporn	AT1G69890::actin_cross-linking_protein_(DUF569)-3
BnaA02g35970D	2.37621	/	/	2.25831			Microsporn	AT1G75280::NmrA-like_negative_transcriptional_regulator_family_protein-4
BnaA02g35980D	2.64269	4.36851	7.03821	5.41996			Microsporn	AT1G75270::dehydroascorbate_reductase_2
BnaA02g36030D	-1.13032	-1.13032	/	/			Microsporn	AT1G76180::Dehydrin_family_protein
BnaA02g36060D	/	/	/	5.81876			Microsporn	AT1G77730::Pleckstrin_homology_(PH)_domain_superfamily_protein-2
BnaA02g36160D	6.6402	5.71206	7.54551	7.97229			Microsporn	AT1G16380::Cation/hydrogen_exchanger_family_protein
BnaA02g36230D	6.51864	/	6.10417	6.69276			Microsporn	AT1G79250::AGC_kinase_1
BnaA02g36500D	/	/	-1.37677	/			Microsporn	AT4G02370::pectinesterase_(Protein_of_unknown_function%2C_DUF538)-2
BnaA02g36510D	5.63847	/	5.32664	/			Microsporn	AT4G02380::senescence-associated_gene_21
BnaA03g00200D	/	/	3.57677	3.63799			Microsporn	AT5G01690::cation/H+_exchanger_27
BnaA03g00260D	/	/	/	1.20684			Microsporn	AT5G01600::ferretin_1
BnaA03g00400D	4.50806	/	2.02748	4.1169			Microsporn	AT5G01360::trichome_birefringence-like_protein_(DUF828)
BnaA03g00530D	/	3.21601	/	/			Microsporn	AT5G02540::NAD(P)-binding_Rossmann-fold_superfamily_protein-2
BnaA03g00550D	/	/	/	1.70158			Microsporn	AT5G02580::argininosuccinate_lyase-2
BnaA03g00640D	-1.45713	-1.45713	/	/			Microsporn	AT5G02840::LHY/CCA1-like_1
BnaA03g00830D	1.53049	/	/	1.34374			Microsporn	AT3G09820::adenosine_kinase_1
BnaA03g00870D	1.02473	/	/	1.30977			Microsporn	AT5G03380::Heavy_metal_transport/detoxification_superfamily_protein
BnaA03g00930D	-1.24818	-1.24818	/	/			Microsporn	AT5G03555::permease%2C_cytosine/purines%2C_uracil%2C_thiamine%2C_allantoin_family_protein
BnaA03g01040D	/	/	/	1.45057			Microsporn	AT5G03760::Nucleotide-diphospho-sugar_transferases_superfamily_protein
BnaA03g01150D	3.3746	/	3.46537	2.94651			Microsporn	AT5G04040::Patatin-like_phospholipase_family_protein
BnaA03g01240D	4.70586	/	5.73532	6.36392			Microsporn	AT5G04390::C2H2-type_zinc_finger_family_protein-4
BnaA03g01820D	/	/	/	-1.64608			Microsporn	AT5G05990::Mitochondrial_glycoprotein_family_protein-4
BnaA03g02030D	/	/	4.702	9.75484			Microsporn	AT5G07430::Pectin_lyase-like_superfamily_protein
BnaA03g02040D	/	/	/	1.28085			Microsporn	AT5G07440::glutamate_dehydrogenase_2
BnaA03g02200D	1.37405	/	/	1.45612			Microsporn	AT5G07730::transmembrane_protein-1
BnaA03g02400D	/	/	/	2.82857			Microsporn	AT5G08240::transmembrane_protein-4
BnaA03g02520D	8.70022	8.01429	10.5531	10.5561			Microsporn	AT5G08540::ribosomal_RNA_small_subunit_methyltransferase_J-2
BnaA03g02710D	7.01268	8.54751	9.31785	7.30967			Microsporn	AT5G09430::alpha/beta-Hydrolases_superfamily_protein-2
BnaA03g02730D	/	-1.02824	/	/			Microsporn	AT5G10010::myosin-H_heavy_protein
BnaA03g02780D	/	/	/	8.127			Microsporn	AT5G10090::Tetratricopeptide_repeat_(TPR)-like_superfamily_protein
BnaA03g03060D	/	/	4.48097	7.27423			Microsporn	AT5G10660::calmodulin-binding_protein-like_protein-1
BnaA03g03190D	1.63513	1.00524	/	/			Microsporn	AT5G11060::homeobox_protein_knotted-1-like_4
BnaA03g03400D	1.01982	/	/	1.265			Microsporn	AT5G11520::aspartate_aminotransferase_3
BnaA03g03580D	/	/	/	2.32031			Microsporn	AT5G11840::YCF36%2C_putative_(DUF1230)-2
BnaA03g03740D	/	-4.23231	/	/			Microsporn	AT5G12020::17_kDa_class_II_heat_shock_protein
BnaA03g03800D	/	/	/	9.17916			Microsporn	AT5G12180::calcium-dependent_protein_kinase_17
BnaA03g04090D	1.65432	1.25922	1.56927	2.05449			Microsporn	AT5G12950::proline-tRNA_ligase_(DUF1680)-2
BnaA03g04160D	2.90806	/	/	2.99022			Microsporn	AT5G13080::WRKY_DNA-binding_protein_75
BnaA03g04230D	/	5.59392	/	/			Microsporn	AT5G13170::senescence-associated_gene_29
BnaA03g04240D	/	1.18104	1.10071	1.2436			Microsporn	AT5G13180::NAC_domain_containing_protein_83
BnaA03g04250D	/	/	/	1.86452			Microsporn	AT5G13220::jasmonate-zim-domain_protein_10
BnaA03g04310D	1.22148	1.06954	/	1.01999			Microsporn	AT5G13420::Aldolase-type_TIM_barrel_family_protein-3
BnaA03g04470D	/	1.21856	3.0202	2.55255			Microsporn	AT5G13740::zinc_induced_facilitator_1
BnaA03g04520D	1.04557	/	/	1.09646			Microsporn	AT5G13820::telomeric_DNA_binding_protein_1
BnaA03g04590D	/	1.47742	/	/			Microsporn	AT5G13930::Chalcone_and_stilbene_synthase_family_protein
BnaA03g04730D	/	/	/	1.53332			Microsporn	AT3G01930::Major_facilitator_superfamily_protein-3
BnaA03g05190D	/	/	7.65239	11.9384			Microsporn	AT5G15110::Pectate_lyase_family_protein-2
BnaA03g05200D	/	/	-1.50155	-2.38715			Microsporn	AT5G15120::2-aminoethanethiol_dioxygenase%2C_putative_(DUF1637)
BnaA03g05250D	9.25263	/	6.01336	9.22369			Microsporn	AT5G15140::Galactose_mutarotase-like_superfamily_protein-3
BnaA03g05560D	3.01639	/	/	2.34042			Microsporn	AT5G15630::COBRA-like_extracellular_glycosyl-phosphatidyl_inositol-anchored_protein_family
BnaA03g05770D	8.61782	8.42081	6.90805	8.53813			Microsporn	AT5G15950::Adenosylmethionine_decarboxylase_family_protein
BnaA03g05780D	9.13522	9.5577	8.18921	9.00139			Microsporn	AT5G15950::Adenosylmethionine_decarboxylase_family_protein
BnaA03g05980D	/	/	1.73092	/			Microsporn	AT1G75960::AMP-dependent_synthetase_and_ligase_family_protein
BnaA03g06100D	/	/	/	2.48387			Microsporn	AT5G16550::voltage-dependent_L-type_calcium_channel_subunit-4
BnaA03g06250D	1.6065	1.7161	1.56398	3.58072			Microsporn	AT5G16840::binding_partner_of_acd11_1
BnaA03g06330D	1.33368	/	/	1.55985			Microsporn	AT3G03080::Zinc-binding_dehydrogenase_family_protein-3
BnaA03g06450D	/	/	-1.76172	/			Microsporn	AT5G17230::PHYTOENE_SYNTHASE
BnaA03g06610D	3.04805	/	1.25397	2.33491			Microsporn	AT5G17420::Cellulose_synthase_family_protein
BnaA03g06680D	/	/	-1.19212	/			Microsporn	AT5G17650::glycine/proline-rich_protein-2
BnaA03g07000D	-3.1366	-3.1366	-1.78955	/			Microsporn	AT5G18270::NAC_domain_containing_protein_87
BnaA03g07170D	1.31793	2.47358	2.15328	1.75619			Microsporn	AT5G18550::Zinc_finger_C-x8-C-x5-C-x3-H_type_family_protein-2
BnaA03g07410D	/	/	/	6.46888			Microsporn	AT5G18910::Protein_kinase_superfamily_protein-2
BnaA03g07800D	/	/	1.38691	/			Microsporn	AT5G19875::transmembrane_protein-1
BnaA03g08050D	/	/	/	1.00515			Microsporn	AT5G20270::heptahelical_transmembrane_protein1
BnaA03g08090D	/	/	5.29025	6.94269			Microsporn	AT5G20810::SAUR-like_auxin-responsive_protein_family-4
BnaA03g08720D	1.23859	/	/	/			Microsporn	AT5G22920::CHY-type/CTCHY-type/RING-type_Zinc_finger_protein
BnaA03g08820D	/	/	/	2.88814			Microsporn	AT5G60660::plasma_membrane_intrinsic_protein_2%3B4
BnaA03g09030D	/	/	/	-1.43813			Microsporn	AT5G60250::zinc_finger_(C3HC4-type_RING_finger)_family_protein-5
BnaA03g09250D	/	/	-2.17966	-1.52372			Microsporn	AT5G59820::C2H2-type_zinc_finger_family_protein
BnaA03g09300D	/	-3.63812	/	/			Microsporn	AT5G59720::heat_shock_protein_18
BnaA03g09530D	/	/	/	1.06396			Microsporn	AT5G59320::lipid_transfer_protein_3
BnaA03g09580D	/	/	/	7.65132			Microsporn	AT5G59030::copper_transporter_1
BnaA03g09790D	1.89033	/	1.24697	/			Microsporn	AT5G58350::with_no_lysine_(K)_kinase_4
BnaA03g09930D	9.62043	/	10.3575	8.1354			Microsporn	AT5G58050::SHV3-like_4
BnaA03g09950D	/	/	/	-1.2941			Microsporn	AT5G58030::Transport_protein_particle_(TRAPP)_component-1
BnaA03g10330D	/	/	1.32845	1.40745			Microsporn	AT5G57320::actin_filament_bundling_protein_P-115-ABP_protein
BnaA03g10370D	/	/	1.4692	/			Microsporn	AT3G26290::cytochrome_P450%2C_family_71%2C_subfamily_B%2C_polypeptide_26
BnaA03g10390D	5.15892	/	/	/			Microsporn	AT5G57150::basic_helix-loop-helix_(bHLH)_DNA-binding_superfamily_protein-1
BnaA03g10550D	/	/	/	1.89961			Microsporn	AT3G52840::beta-galactosidase_2
BnaA03g10620D	/	/	/	2.0829			Microsporn	AT5G56750::N-MYC_downregulated-like_1
BnaA03g11060D	4.9161	/	4.73055	6.35845			Microsporn	AT5G56160::Sec14p-like_phosphatidylinositol_transfer_family_protein
BnaA03g11130D	1.83103	2.74668	4.09418	4.65717			Microsporn	AT5G55970::RING/U-box_superfamily_protein-3
BnaA03g11390D	/	1.34093	/	/			Microsporn	AT5G38830::Cysteinyl-tRNA_synthetase%2C_class_Ia_family_protein-6
BnaA03g11600D	3.31864	/	2.50556	4.38394			Microsporn	AT5G55060::Rab3_GTPase-activating_protein_catalytic_subunit-4
BnaA03g11840D	/	/	/	1.0789			Microsporn	AT4G27260::Auxin-responsive_GH3_family_protein
BnaA03g11990D	/	/	/	1.04848			Microsporn	AT5G54160::O-methyltransferase_1
BnaA03g12250D	1.01175	/	/	/			Microsporn	AT5G53460::NADH-dependent_glutamate_synthase_1
BnaA03g12400D	/	/	-1.52587	/			Microsporn	AT5G53200::Homeodomain-like_superfamily_protein
BnaA03g12450D	/	1.73301	1.9909	/			Microsporn	AT5G53160::regulatory_components_of_ABA_receptor_3
BnaA03g12520D	/	/	1.85471	/			Microsporn	AT5G52750::Heavy_metal_transport/detoxification_superfamily_protein
BnaA03g13000D	4.39474	5.12806	/	/			Microsporn	AT5G51830::pfkB-like_carbohydrate_kinase_family_protein-3
BnaA03g13350D	9.02907	8.03651	9.13418	8.36993			Microsporn	AT5G51030::NAD(P)-binding_Rossmann-fold_superfamily_protein-1
BnaA03g13510D	/	/	/	7.91385			Microsporn	AT5G50830::nuclear_polyadenylated_RNA-binding_protein-5
BnaA03g13530D	/	/	/	1.04008			Microsporn	AT5G50790::Nodulin_MtN3_family_protein
BnaA03g13660D	/	/	2.27762	2.81213			Microsporn	AT2G30040::mitogen-activated_protein_kinase_kinase_kinase_14
BnaA03g13740D	/	/	/	1.06574			Microsporn	AT2G30140::UDP-Glycosyltransferase_superfamily_protein
BnaA03g13810D	/	/	6.77064	9.51272			Microsporn	AT2G30240::Cation/hydrogen_exchanger_family_protein
BnaA03g14010D	/	1.24857	/	/			Microsporn	AT2G30490::cinnamate-4-hydroxylase
BnaA03g14100D	/	/	/	6.5958			Microsporn	AT2G30710::Ypt/Rab-GAP_domain_of_gyp1p_superfamily_protein-1
BnaA03g14300D	2.50953	1.43684	1.4436	1.57985			Microsporn	AT2G31110::trichome_birefringence-like_protein_(DUF828)
BnaA03g14400D	-3.78452	-3.78452	/	/			Microsporn	AT5G52820::WD-40_repeat_family_protein_/_notchless_protein
BnaA03g14480D	6.85779	/	4.87127	7.25315			Microsporn	AT2G31500::calcium-dependent_protein_kinase_24
BnaA03g14580D	/	1.51365	1.31358	1.80566			Microsporn	AT2G31570::glutathione_peroxidase_2
BnaA03g14760D	/	/	1.26874	/			Microsporn	AT2G31880::Leucine-rich_repeat_protein_kinase_family_protein
BnaA03g14810D	4.57123	5.36392	5.92005	5.57204			Microsporn	AT2G31990::Exostosin_family_protein-2
BnaA03g14930D	6.63049	/	/	3.54814			Microsporn	AT2G32340::TraB_family_protein-4
BnaA03g14990D	/	/	5.57504	5.11158			Microsporn	AT1G04760::vesicle-associated_membrane_protein_726
BnaA03g15050D	/	/	/	1.15242			Microsporn	AT2G32720::cytochrome_B5_isoform_B
BnaA03g15190D	/	1.78153	1.60774	1.40773			Microsporn	AT2G32930::zinc_finger_nuclease_2
BnaA03g15330D	/	/	/	-1.23766			Microsporn	AT2G33210::heat_shock_protein_60-2
BnaA03g15350D	/	/	/	3.86859			Microsporn	AT1G04600::myosin_XI_A
BnaA03g15420D	6.60479	/	/	10.9834			Microsporn	AT1G04470::hypothetical_protein_(DUF810)-2
BnaA03g15610D	1.17292	/	1.43686	1.37568			Microsporn	AT2G33830::Dormancy/auxin_associated_family_protein
BnaA03g15650D	/	/	/	6.25269			Microsporn	AT2G33870::RAB_GTPase_homolog_A1H
BnaA03g16020D	/	/	/	1.43242			Microsporn	AT2G34770::fatty_acid_hydroxylase_1
BnaA03g16270D	2.73491	/	2.15535	10.1756			Microsporn	AT2G35690::acyl-CoA_oxidase_5
BnaA03g16500D	7.06899	5.86945	6.24635	6.18432			Microsporn	AT2G36020::HVA22-like_protein_J
BnaA03g16550D	/	/	-1.84359	/			Microsporn	AT2G36190::cell_wall_invertase_4
BnaA03g17100D	/	1.13087	/	1.35782			Microsporn	AT5G28540::heat_shock_protein_70_(Hsp_70)_family_protein
BnaA03g17380D	-1.5529	-1.5529	/	/			Microsporn	AT2G37710::receptor_lectin_kinase
BnaA03g17520D	-1.01747	-1.01747	/	/			Microsporn	AT2G37970::SOUL_heme-binding_family_protein
BnaA03g17680D	/	/	4.15669	5.24996			Microsporn	AT3G51770::tetratricopeptide_repeat_(TPR)-containing_protein
BnaA03g17750D	/	1.16802	/	/			Microsporn	AT2G38360::prenylated_RAB_acceptor_1.B4
BnaA03g17820D	/	/	1.91593	/			Microsporn	AT2G38470::WRKY_DNA-binding_protein_33
BnaA03g17850D	/	/	/	5.5878			Microsporn	AT2G38500::2-oxoglutarate_(2OG)_and_Fe(II)-dependent_oxygenase_superfamily_protein-2
BnaA03g18020D	/	/	/	-1.16598			Microsporn	AT2G38680::5'-nucleotidase_/_magnesium_ion_binding_protein-1
BnaA03g18220D	/	7.07286	7.27816	/			Microsporn	AT2G38905::Low_temperature_and_salt_responsive_protein_family-3
BnaA03g18230D	/	/	/	8.17361			Microsporn	AT2G38910::calcium-dependent_protein_kinase_20
BnaA03g18240D	2.7384	8.36301	6.68785	6.33286			Microsporn	AT2G38920::SPX_(SYG1/Pho81/XPR1)_domain-containing_protein_/_zinc_finger_(C3HC4-type_RING_finger)_protein-like_protein
BnaA03g18350D	-7.63783	/	-6.93146	/			Microsporn	AT2G39060::Nodulin_MtN3_family_protein
BnaA03g18480D	/	1.75932	/	/			Microsporn	AT2G39210::Major_facilitator_superfamily_protein-3
BnaA03g18600D	/	/	/	2.07323			Microsporn	AT2G39420::alpha/beta-Hydrolases_superfamily_protein-3
BnaA03g19030D	/	1.90359	1.90226	1.69916			Microsporn	AT2G40330::PYR1-like_6
BnaA03g19060D	-1.06229	-1.06229	/	/			Microsporn	AT2G40460::Major_facilitator_superfamily_protein
BnaA03g19150D	/	1.62318	2.64129	2.50884			Microsporn	AT2G40670::response_regulator_16
BnaA03g19280D	1.25579	/	/	/			Microsporn	AT2G40890::cytochrome_P450%2C_family_98%2C_subfamily_A%2C_polypeptide_3
BnaA03g19320D	-1.32499	-1.32499	/	/			Microsporn	AT2G41110::calmodulin_2
BnaA03g19450D	/	/	/	1.71886			Microsporn	AT2G41420::proline-rich_family_protein
BnaA03g19810D	/	/	/	2.98175			Microsporn	AT3G58120::Basic-leucine_zipper_(bZIP)_transcription_factor_family_protein
BnaA03g19860D	/	/	-1.46547	-1.46595			Microsporn	AT2G42680::multiprotein_bridging_factor_1A
BnaA03g19940D	/	/	/	1.47743			Microsporn	AT2G42890::MEI2-like_2
BnaA03g19950D	/	/	/	-1.07007			Microsporn	AT2G42910::Phosphoribosyltransferase_family_protein
BnaA03g20060D	1.56904	2.74736	1.85823	1.2695			Microsporn	AT2G43130::P-loop_containing_nucleoside_triphosphate_hydrolases_superfamily_protein
BnaA03g20680D	/	/	/	5.93476			Microsporn	AT2G44150::histone-lysine_N-methyltransferase_ASHH3
BnaA03g20730D	/	/	/	2.38648			Microsporn	AT2G44260::DUF946_family_protein_(DUF946)-1
BnaA03g20930D	1.33697	/	-1.16489	-1.9165			Microsporn	AT2G44790::uclacyanin_2
BnaA03g21030D	/	/	/	-1.08531			Microsporn	AT2G40360::Transducin/WD40_repeat-like_superfamily_protein
BnaA03g21050D	2.4414	7.83781	11.6027	7.87688			Microsporn	AT2G45130::SPX_domain_protein_3
BnaA03g21090D	/	/	1.25165	1.25383			Microsporn	AT2G45170::AUTOPHAGY_8E
BnaA03g21280D	10.881	9.34638	8.93021	11.785			Microsporn	AT2G46140::Late_embryogenesis_abundant_protein-4
BnaA03g21290D	1.02175	/	1.03036	/			Microsporn	AT2G46220::DUF2358_family_protein_(DUF2358)-4
BnaA03g21300D	1.63694	/	1.36353	/			Microsporn	AT2G46225::ABI-1-like_1
BnaA03g21310D	/	/	/	1.04446			Microsporn	AT2G46260::BTB/POZ/Kelch-associated_protein-3
BnaA03g21320D	5.22833	/	5.03067	5.55398			Microsporn	AT2G46300::Late_embryogenesis_abundant_(LEA)_hydroxyproline-rich_glycoprotein_family-1
BnaA03g21920D	1.61288	4.09463	3.04731	1.92308			Microsporn	AT2G29940::pleiotropic_drug_resistance_3
BnaA03g21970D	/	/	-1.30483	/			Microsporn	AT2G29450::glutathione_S-transferase_tau_5
BnaA03g22080D	/	2.70862	3.35113	1.84668			Microsporn	AT2G28605::Photosystem_II_reaction_center_PsbP_family_protein
BnaA03g22090D	/	/	/	1.76503			Microsporn	AT1G07870::Protein_kinase_superfamily_protein-1
BnaA03g22470D	/	-2.2776	/	/			Microsporn	AT2G27310::F-box_family_protein-2
BnaA03g22690D	4.03826	/	3.90906	6.12659			Microsporn	AT2G26410::IQ-domain_4
BnaA03g22710D	5.00225	/	5.34427	8.83054			Microsporn	AT2G26450::Plant_invertase/pectin_methylesterase_inhibitor_superfamily
BnaA03g22900D	1.63314	1.54587	1.33239	1.80572			Microsporn	AT2G26170::cytochrome_P450%2C_family_711%2C_subfamily_A%2C_polypeptide_1
BnaA03g23170D	/	/	/	-1.45674			Microsporn	AT2G20960::phospholipase-like_protein_(PEARLI_4)_family_protein
BnaA03g23350D	/	/	3.13863	1.95801			Microsporn	AT4G24630::DHHC-type_zinc_finger_family_protein
BnaA03g23580D	/	/	1.58375	2.53186			Microsporn	AT4G07960::Cellulose-synthase-like_C12
BnaA03g24000D	/	/	/	1.89412			Microsporn	AT4G09340::SPla/RYanodine_receptor_(SPRY)_domain-containing_protein-1
BnaA03g24280D	/	-5.10046	/	/			Microsporn	AT4G10250::HSP20-like_chaperones_superfamily_protein
BnaA03g24290D	10.8904	10.1091	10.6132	11.4158			Microsporn	AT4G10260::pfkB-like_carbohydrate_kinase_family_protein-1
BnaA03g24380D	1.00563	/	/	/			Microsporn	AT4G10480::Nascent_polypeptide-associated_complex_(NAC)%2C_alpha_subunit_family_protein-2
BnaA03g24710D	/	/	-4.38644	-5.47517			Microsporn	AT4G11160::Translation_initiation_factor_2%2C_small_GTP-binding_protein-1
BnaA03g24840D	/	/	-1.25112	/			Microsporn	AT4G11660::winged-helix_DNA-binding_transcription_factor_family_protein
BnaA03g24970D	/	/	/	2.33713			Microsporn	AT4G12120::Sec1/munc18-like_(SM)_proteins_superfamily
BnaA03g25060D	/	/	-1.05376	/			Microsporn	AT4G12300::cytochrome_P450%2C_family_706%2C_subfamily_A%2C_polypeptide_4
BnaA03g25090D	/	/	2.22019	3.3413			Microsporn	AT4G12410::SAUR-like_auxin-responsive_protein_family-2
BnaA03g25440D	5.9212	11.6101	11.4607	14.4018			Microsporn	AT4G04460::Saposin-like_aspartyl_protease_family_protein
BnaA03g25570D	1.74329	6.69869	6.2961	12.1621			Microsporn	AT4G04750::Major_facilitator_superfamily_protein-1
BnaA03g25580D	/	/	/	1.69393			Microsporn	AT4G04830::methionine_sulfoxide_reductase_B5
BnaA03g25650D	7.50974	8.64344	/	/			Microsporn	AT4G03430::pre-mRNA_splicing_factor-like_protein
BnaA03g25700D	7.69793	/	5.16971	9.25856			Microsporn	AT4G03290::EF_hand_calcium-binding_protein_family
BnaA03g25890D	2.34133	2.74507	2.22064	2.78604			Microsporn	AT4G02980::endoplasmic_reticulum_auxin_binding_protein_1
BnaA03g25940D	/	/	/	6.44785			Microsporn	AT4G02900::ERD_(early-responsive_to_dehydration_stress)_family_protein-1
BnaA03g26250D	/	/	7.48208	10.5327			Microsporn	AT4G02250::Plant_invertase/pectin_methylesterase_inhibitor_superfamily_protein-6
BnaA03g26380D	/	1.78351	3.2882	4.09058			Microsporn	AT4G02050::sugar_transporter_protein_7
BnaA03g26600D	/	/	/	1.58149			Microsporn	AT4G01575::serine_protease_inhibitor%2C_Kazal-type_family_protein-1
BnaA03g26620D	1.37222	/	1.00341	/			Microsporn	AT4G01450::nodulin_MtN21_/EamA-like_transporter_family_protein-2
BnaA03g27440D	-1.50508	-1.50508	-2.15485	/			Microsporn	AT3G01530::myb_domain_protein_57
BnaA03g27540D	8.27232	2.57784	5.90225	11.2272			Microsporn	AT3G01270::Pectate_lyase_family_protein-2
BnaA03g27600D	/	1.3004	1.75475	1.88121			Microsporn	AT3G01210::RNA-binding_(RRM/RBD/RNP_motifs)_family_protein-1
BnaA03g27700D	/	-1.33061	/	/			Microsporn	AT3G01015::TPX2_(targeting_protein_for_Xklp2)_protein_family-1
BnaA03g27890D	-1.15643	-1.15643	/	/			Microsporn	AT3G02470::S-adenosylmethionine_decarboxylase
BnaA03g27900D	-1.27906	-1.27906	/	/			Microsporn	AT3G02470::S-adenosylmethionine_decarboxylase
BnaA03g28180D	/	/	/	6.523			Microsporn	AT3G02970::EXORDIUM_like_6
BnaA03g28220D	/	/	2.21967	2.84638			Microsporn	AT3G03150::hypothetical_protein-3
BnaA03g28400D	3.58632	/	2.33501	3.81308			Microsporn	AT3G03780::methionine_synthase_2
BnaA03g28540D	3.94085	/	/	4.41603			Microsporn	AT3G04360::Calcium-dependent_lipid-binding_(CaLB_domain)_family_protein-1
BnaA03g28740D	5.94179	/	5.71507	11.4662			Microsporn	AT3G04700::carboxylate_clamp-TPR_protein_(DUF1685)-3
BnaA03g28780D	/	2.48896	-1.27187	/			Microsporn	AT3G04720::pathogenesis-related_4
BnaA03g28960D	/	/	/	3.63477			Microsporn	AT3G05140::ROP_binding_protein_kinases_2
BnaA03g29100D	6.92502	/	6.0093	8.18316			Microsporn	AT3G05610::Plant_invertase/pectin_methylesterase_inhibitor_superfamily
BnaA03g29240D	/	/	3.99784	4.76423			Microsporn	AT3G05930::germin-like_protein_8
BnaA03g29280D	/	4.76546	/	/			Microsporn	AT4G27890::HSP20-like_chaperones_superfamily_protein
BnaA03g29340D	/	/	/	8.89063			Microsporn	AT3G06260::galacturonosyltransferase-like_4
BnaA03g29420D	/	1.02085	/	/			Microsporn	AT3G06410::Zinc_finger_C-x8-C-x5-C-x3-H_type_family_protein-1
BnaA03g29430D	/	/	-1.04219	/			Microsporn	AT3G06420::Ubiquitin-like_superfamily_protein
BnaA03g30030D	/	/	/	1.31305			Microsporn	AT3G07470::transmembrane_protein%2C_putative_(Protein_of_unknown_function%2C_DUF538)-1
BnaA03g30180D	8.98446	/	8.35268	12.0086			Microsporn	AT3G07820::Pectin_lyase-like_superfamily_protein-1
BnaA03g30200D	/	/	9.26397	10.539			Microsporn	AT3G07850::Pectin_lyase-like_superfamily_protein-1
BnaA03g30250D	/	/	/	5.48987			Microsporn	AT3G07940::Calcium-dependent_ARF-type_GTPase_activating_protein_family
BnaA03g30310D	/	6.85866	/	6.62514			Microsporn	AT3G08040::MATE_efflux_family_protein
BnaA03g30320D	6.06	8.32746	8.57486	9.6148			Microsporn	AT3G08040::MATE_efflux_family_protein
BnaA03g30330D	4.80752	5.13981	5.21509	5.6596			Microsporn	AT3G08040::MATE_efflux_family_protein
BnaA03g30620D	5.74197	/	/	4.24938			Microsporn	AT3G09550::Ankyrin_repeat_family_protein-1
BnaA03g30680D	10.7797	9.87774	9.91687	11.6207			Microsporn	AT3G09390::metallothionein_2A
BnaA03g30980D	/	/	/	-1.27184			Microsporn	AT3G08950::electron_transport_SCO1/SenC_family_protein
BnaA03g31280D	-3.16664	-3.16664	/	/			Microsporn	AT3G10525::LOSS_OF_GIANT_CELLS_FROM_ORGANS
BnaA03g31380D	1.20804	/	/	/			Microsporn	AT3G10740::alpha-L-arabinofuranosidase_1
BnaA03g31720D	/	6.15011	/	/			Microsporn	AT3G11450::DnaJ_and_Myb-like_DNA-binding_domain-containing_protein-1
BnaA03g31730D	/	/	/	2.51248			Microsporn	AT3G11480::S-adenosyl-L-methionine-dependent_methyltransferases_superfamily_protein
BnaA03g31930D	4.84845	5.01268	7.54427	10.2787			Microsporn	AT3G11740::LURP-one-like_protein_(DUF567)-1
BnaA03g32230D	-1.95819	-1.95819	/	1.66582			Microsporn	AT3G12320::hypothetical_protein
BnaA03g32800D	11.5201	/	11.7968	10.0916			Microsporn	AT1G55570::SKU5_similar_12
BnaA03g32810D	7.91687	/	6.35311	8.56337			Microsporn	AT1G55560::SKU5_similar_14
BnaA03g32910D	/	/	/	7.22955			Microsporn	AT3G13620::Amino_acid_permease_family_protein-3
BnaA03g32920D	6.00665	/	/	/			Microsporn	AT3G13640::RNAse_l_inhibitor_protein_1
BnaA03g33390D	/	/	1.83521	2.20213			Microsporn	AT3G14440::nine-cis-epoxycarotenoid_dioxygenase_3
BnaA03g33660D	/	/	1.77702	/			Microsporn	AT1G53280::Class_I_glutamine_amidotransferase-like_superfamily_protein
BnaA03g33800D	8.54164	6.98315	8.68653	5.61189			Microsporn	AT3G15260::Protein_phosphatase_2C_family_protein-2
BnaA03g33820D	/	/	2.525	/			Microsporn	AT3G15355::ubiquitin-conjugating_enzyme_25
BnaA03g33890D	/	/	2.07538	/			Microsporn	AT3G15500::NAC_domain_containing_protein_3
BnaA03g33930D	/	2.2319	/	/			Microsporn	AT3G15540::indole-3-acetic_acid_inducible_19
BnaA03g34140D	/	/	6.00759	5.70366			Microsporn	AT3G16350::Homeodomain-like_superfamily_protein-3
BnaA03g34410D	/	/	/	8.67088			Microsporn	AT3G17060::Pectin_lyase-like_superfamily_protein
BnaA03g34550D	/	1.29398	/	1.16834			Microsporn	AT1G48260::CBL-interacting_protein_kinase_17
BnaA03g34620D	9.94437	9.88593	9.09146	12.1067			Microsporn	AT3G17630::cation/H+_exchanger_19
BnaA03g34800D	/	/	/	-1.41946			Microsporn	AT3G18520::histone_deacetylase_15
BnaA03g34830D	6.06267	/	6.80015	7.60516			Microsporn	AT3G18570::Oleosin_family_protein-4
BnaA03g34920D	/	/	/	1.68828			Microsporn	AT3G18750::with_no_lysine_(K)_kinase_6
BnaA03g34960D	4.18427	/	3.97413	8.61105			Microsporn	AT1G49270::Protein_kinase_superfamily_protein
BnaA03g35100D	/	/	1.20407	1.16918			Microsporn	AT1G49580::Calcium-dependent_protein_kinase_(CDPK)_family_protein
BnaA03g35110D	1.6339	2.05828	/	/			Microsporn	AT1G49600::RNA-binding_protein_47A
BnaA03g35180D	/	/	/	2.1445			Microsporn	AT3G19270::cytochrome_P450%2C_family_707%2C_subfamily_A%2C_polypeptide_4
BnaA03g35520D	/	/	/	1.32862			Microsporn	AT3G19970::alpha/beta-Hydrolases_superfamily_protein-1
BnaA03g35800D	/	/	/	7.53091			Microsporn	AT3G20530::Protein_kinase_superfamily_protein
BnaA03g35840D	/	/	/	10.4929			Microsporn	AT3G20580::COBRA-like_protein_10_precursor
BnaA03g36090D	/	/	1.42331	2.44445			Microsporn	AT3G21180::autoinhibited_Ca(2+)-ATPase_9
BnaA03g36130D	/	/	/	1.54019			Microsporn	AT3G21230::4-coumarate:CoA_ligase_5
BnaA03g36210D	/	/	/	1.77171			Microsporn	AT3G21310::Core-2/I-branching_beta-1%2C6-N-acetylglucosaminyltransferase_family_protein-2
BnaA03g36440D	/	/	/	1.13875			Microsporn	AT3G21760::UDP-Glycosyltransferase_superfamily_protein
BnaA03g36460D	/	/	1.48632	1.59418			Microsporn	AT3G21790::UDP-Glycosyltransferase_superfamily_protein
BnaA03g36620D	/	/	-3.38535	-1.16509			Microsporn	AT3G22360::alternative_oxidase_1B
BnaA03g36670D	/	/	/	3.62767			Microsporn	AT3G22520::spindle_assembly_abnormal_protein-6
BnaA03g36810D	-1.08444	-1.08444	/	/			Microsporn	AT3G22840::Chlorophyll_A-B_binding_family_protein
BnaA03g36840D	/	/	2.14269	/			Microsporn	AT3G22850::aluminum_induced_protein_with_YGL_and_LRDR_motifs-1
BnaA03g36940D	/	1.77313	/	1.47678			Microsporn	AT3G23030::indole-3-acetic_acid_inducible_2
BnaA03g37070D	/	/	/	1.97131			Microsporn	AT3G23410::fatty_alcohol_oxidase_3
BnaA03g37130D	6.04355	/	/	6.4208			Microsporn	AT3G23870::magnesium_transporter_NIPA_(DUF803)-3
BnaA03g37350D	/	2.04848	/	1.94992			Microsporn	AT3G24460::Serinc-domain_containing_serine_and_sphingolipid_biosynthesis_protein-2
BnaA03g37390D	/	1.4857	1.03372	1.96107			Microsporn	AT3G24503::aldehyde_dehydrogenase_2C4
BnaA03g37430D	/	/	/	-1.26316			Microsporn	AT3G24515::ubiquitin-conjugating_enzyme_37
BnaA03g37500D	7.09007	/	4.23143	7.71528			Microsporn	AT3G24620::RHO_guanyl-nucleotide_exchange_factor_8
BnaA03g37560D	/	/	/	4.42034			Microsporn	AT3G24715::kinase_superfamily_with_octicosapeptide/Phox/Bem1p_domain-containing_protein-1
BnaA03g37720D	4.86914	6.91387	6.96611	6.97773			Microsporn	AT3G25160::ER_lumen_protein_retaining_receptor_family_protein-1
BnaA03g37780D	/	1.25836	/	/			Microsporn	AT2G04570::GDSL-like_Lipase/Acylhydrolase_superfamily_protein-1
BnaA03g38350D	8.38473	3.63873	8.29441	10.9303			Microsporn	AT2G13350::Calcium-dependent_lipid-binding_(CaLB_domain)_family_protein-3
BnaA03g38390D	7.67432	7.277	9.0189	9.79455			Microsporn	AT2G13570::nuclear_factor_Y%2C_subunit_B7
BnaA03g39090D	/	/	1.56111	1.59347			Microsporn	AT2G16430::purple_acid_phosphatase_10
BnaA03g39260D	8.86275	/	6.70287	11.6939			Microsporn	AT2G16730::glycosyl_hydrolase_family_35_protein
BnaA03g39360D	/	/	/	1.25993			Microsporn	AT5G02490::Heat_shock_protein_70_(Hsp_70)_family_protein
BnaA03g39380D	1.45646	1.33381	/	/			Microsporn	AT2G16890::UDP-Glycosyltransferase_superfamily_protein
BnaA03g39490D	4.91849	/	5.02412	9.49097			Microsporn	AT5G23270::sugar_transporter_11
BnaA03g39540D	/	/	/	-1.53479			Microsporn	AT5G08250::Cytochrome_P450_superfamily_protein-1
BnaA03g39660D	/	/	/	1.05457			Microsporn	AT5G23050::acyl-activating_enzyme_17
BnaA03g40060D	/	-1.74069	/	/			Microsporn	AT5G07830::glucuronidase_2
BnaA03g40120D	2.03236	/	/	1.53876			Microsporn	AT5G61340::transmembrane_protein-2
BnaA03g40160D	-1.06064	-1.06064	/	/			Microsporn	AT5G61380::CCT_motif_-containing_response_regulator_protein
BnaA03g40200D	1.35562	/	/	/			Microsporn	AT5G61440::atypical_CYS_HIS_rich_thioredoxin_5
BnaA03g40290D	/	3.41028	/	/			Microsporn	AT5G61520::Major_facilitator_superfamily_protein
BnaA03g40400D	/	5.99635	3.72567	4.80295			Microsporn	AT5G61620::myb-like_transcription_factor_family_protein-1
BnaA03g40470D	/	/	7.78754	9.8511			Microsporn	AT3G47780::ABC2_homolog_6
BnaA03g40480D	/	/	/	6.16746			Microsporn	AT5G61700::ABC2_homolog_16
BnaA03g40490D	7.46315	/	/	9.3711			Microsporn	AT3G47730::ATP-binding_cassette_A2
BnaA03g40500D	13.4805	/	10.8315	15.3295			Microsporn	AT5G61720::hypothetical_protein_(DUF1216)-2
BnaA03g40590D	/	/	/	1.16551			Microsporn	AT3G49790::Carbohydrate-binding_protein-1
BnaA03g40660D	/	/	/	-1.16725			Microsporn	AT3G49940::LOB_domain-containing_protein_38
BnaA03g40690D	1.56228	/	1.47583	/			Microsporn	AT3G50060::myb_domain_protein_77
BnaA03g41070D	/	/	/	3.17029			Microsporn	AT3G50930::cytochrome_BC1_synthesi
BnaA03g41090D	4.12299	4.88811	4.90428	5.03701			Microsporn	AT3G51000::alpha/beta-Hydrolases_superfamily_protein-2
BnaA03g41120D	1.34285	1.34592	/	1.74874			Microsporn	AT3G51030::thioredoxin_H-type_1
BnaA03g41230D	8.28814	9.71862	2.96001	3.79704			Microsporn	AT2G18020::Ribosomal_protein_L2_family
BnaA03g41250D	6.23998	/	/	7.11928			Microsporn	AT3G51240::flavanone_3-hydroxylase
BnaA03g41290D	3.12617	3.94315	2.66779	2.28797			Microsporn	AT3G51290::pyridoxal-phosphate-dependent_serine_hydroxymethyltransferase%2C_putative_(DUF632)-5
BnaA03g41700D	/	/	/	7.05741			Microsporn	AT3G52270::Transcription_initiation_factor_IIF%2C_beta_subunit-1
BnaA03g41770D	/	/	5.30425	/			Microsporn	AT3G52400::syntaxin_of_plants_122
BnaA03g41800D	7.14569	/	3.56482	5.3569			Microsporn	AT3G52460::hydroxyproline-rich_glycoprotein_family_protein-3
BnaA03g41960D	/	/	/	2.08979			Microsporn	AT4G15530::pyruvate_orthophosphate_dikinase
BnaA03g42010D	/	1.69219	/	/			Microsporn	AT4G15610::Uncharacterized_protein_family_(UPF0497)-2
BnaA03g42440D	4.98354	6.72039	8.05369	9.54698			Microsporn	AT4G16190::Papain_family_cysteine_protease
BnaA03g42660D	/	/	/	1.18066			Microsporn	AT4G16520::Ubiquitin-like_superfamily_protein
BnaA03g42760D	/	3.79036	2.49233	3.94162			Microsporn	AT4G16620::nodulin_MtN21_/EamA-like_transporter_family_protein-1
BnaA03g42940D	-1.8104	-1.8104	/	/			Microsporn	AT4G17090::chloroplast_beta-amylase
BnaA03g43140D	/	/	/	7.02936			Microsporn	AT4G17550::Major_facilitator_superfamily_protein-2
BnaA03g43240D	/	/	5.37898	9.91221			Microsporn	AT4G17690::Peroxidase_superfamily_protein
BnaA03g43350D	/	/	/	2.51423			Microsporn	AT4G17790::SNARE_associated_Golgi_protein_family-2
BnaA03g43560D	1.39407	/	/	2.09			Microsporn	AT4G18050::P-glycoprotein_9
BnaA03g43590D	/	/	1.23524	/			Microsporn	AT2G22650::FAD-dependent_oxidoreductase_family_protein-1
BnaA03g43820D	/	-1.04135	-1.14029	/			Microsporn	AT4G18960::K-box_region_and_MADS-box_transcription_factor_family_protein
BnaA03g43960D	/	/	1.0433	1.89593			Microsporn	AT4G19230::cytochrome_P450%2C_family_707%2C_subfamily_A%2C_polypeptide_1
BnaA03g44180D	/	/	5.64775	4.44293			Microsporn	AT4G19690::iron-regulated_transporter_1
BnaA03g44820D	/	/	2.38342	/			Microsporn	AT4G21680::NITRATE_TRANSPORTER_1
BnaA03g45070D	/	1.29104	/	1.64221			Microsporn	AT4G21980::Ubiquitin-like_superfamily_protein
BnaA03g45080D	-1.00962	-1.00962	/	/			Microsporn	AT4G04610::APS_reductase_1
BnaA03g45450D	/	/	/	2.28134			Microsporn	AT4G12430::Haloacid_dehalogenase-like_hydrolase_(HAD)_superfamily_protein
BnaA03g45670D	4.11076	3.27514	2.86524	3.63196			Microsporn	AT4G11800::Calcineurin-like_metallo-phosphoesterase_superfamily_protein-3
BnaA03g45690D	/	3.69196	/	/			Microsporn	AT4G23030::MATE_efflux_family_protein
BnaA03g45950D	3.83216	2.27676	2.54901	3.91559			Microsporn	AT4G23400::plasma_membrane_intrinsic_protein_1%3B5
BnaA03g45980D	/	/	/	5.02405			Microsporn	AT4G23450::RING/U-box_superfamily_protein
BnaA03g46140D	1.66303	/	/	/			Microsporn	AT4G23650::calcium-dependent_protein_kinase_6
BnaA03g46150D	8.73633	/	5.28628	7.14504			Microsporn	AT4G23660::polyprenyltransferase_1
BnaA03g46160D	8.19237	8.19539	8.71228	8.18219			Microsporn	AT4G23660::polyprenyltransferase_1
BnaA03g46490D	/	/	-3.58884	-1.37282			Microsporn	AT4G24160::alpha/beta-Hydrolases_superfamily_protein-3
BnaA03g46570D	5.43497	/	/	4.77598			Microsporn	AT4G24260::glycosyl_hydrolase_9A3
BnaA03g47450D	1.51402	1.6219	1.95892	3.02312			Microsporn	AT3G48410::alpha/beta-Hydrolases_superfamily_protein-4
BnaA03g47480D	2.87076	2.78951	1.50016	/			Microsporn	AT4G25520::SEUSS-like_1
BnaA03g47490D	-1.37987	-1.37987	/	/			Microsporn	AT4G25540::homolog_of_DNA_mismatch_repair_protein_MSH3
BnaA03g47540D	6.47664	7.20847	3.42187	4.71175			Microsporn	AT4G25590::actin_depolymerizing_factor_7
BnaA03g47570D	/	3.81996	/	2.47682			Microsporn	AT4G25630::fibrillarin_2
BnaA03g47680D	4.87564	/	3.33298	7.07019			Microsporn	AT4G25950::vacuolar_ATP_synthase_G3
BnaA03g47840D	/	-1.64766	/	/			Microsporn	AT3G52840::beta-galactosidase_2
BnaA03g47910D	2.05118	1.19406	/	5.16661			Microsporn	AT4G26260::myo-inositol_oxygenase_4
BnaA03g48070D	/	/	/	6.12931			Microsporn	AT4G26470::Calcium-binding_EF-hand_family_protein-3
BnaA03g48130D	/	-1.83146	/	/			Microsporn	AT4G26590::oligopeptide_transporter_5
BnaA03g48550D	2.0799	/	1.44987	1.99358			Microsporn	AT4G27260::Auxin-responsive_GH3_family_protein
BnaA03g48600D	2.8238	1.30188	2.37154	3.39364			Microsporn	AT4G27435::fiber_(DUF1218)-4
BnaA03g48660D	/	/	5.79953	10.4748			Microsporn	AT4G27580::phosphatidylinositol_transfer_SFH5-like_protein-1
BnaA03g48890D	1.13603	2.15167	/	/			Microsporn	AT4G27890::HSP20-like_chaperones_superfamily_protein
BnaA03g48940D	3.59856	3.79618	4.75554	6.73406			Microsporn	AT4G28000::P-loop_containing_nucleoside_triphosphate_hydrolases_superfamily_protein-5
BnaA03g48950D	/	2.11325	1.31008	2.32435			Microsporn	AT4G28025::hypothetical_protein-4
BnaA03g48960D	/	1.31383	/	2.98611			Microsporn	AT4G28030::Acyl-CoA_N-acyltransferases_(NAT)_superfamily_protein-2
BnaA03g48970D	5.77691	3.66465	4.80969	/			Microsporn	AT4G28050::tetraspanin7
BnaA03g49040D	7.24572	6.54996	/	/			Microsporn	AT2G20900::diacylglycerol_kinase_5
BnaA03g49160D	7.7483	/	5.46721	8.56511			Microsporn	AT4G28280::LORELEI-LIKE-GPI_ANCHORED_PROTEIN_3
BnaA03g49550D	/	/	/	-1.1381			Microsporn	AT4G29410::Ribosomal_L28e_protein_family
BnaA03g49630D	/	/	/	5.48041			Microsporn	AT4G29680::Alkaline-phosphatase-like_family_protein-1
BnaA03g50190D	/	/	1.20662	1.21354			Microsporn	AT4G30470::NAD(P)-binding_Rossmann-fold_superfamily_protein-2
BnaA03g50520D	/	/	6.10942	8.45772			Microsporn	AT4G30770::Putative_membrane_lipoprotein-1
BnaA03g50850D	1.84894	/	/	2.28864			Microsporn	AT4G34050::S-adenosyl-L-methionine-dependent_methyltransferases_superfamily_protein
BnaA03g50870D	/	/	-1.9965	-2.2941			Microsporn	AT4G34100::RING/U-box_superfamily_protein
BnaA03g51000D	/	/	2.58222	2.2745			Microsporn	AT3G57230::AGAMOUS-like_16
BnaA03g51010D	1.29535	1.2655	/	1.73447			Microsporn	AT4G34230::cinnamyl_alcohol_dehydrogenase_5
BnaA03g51050D	/	2.74604	5.77364	5.46392			Microsporn	AT4G30810::serine_carboxypeptidase-like_29
BnaA03g51110D	/	/	-5.16627	/			Microsporn	AT1G76510::ARID/BRIGHT_DNA-binding_domain-containing_protein-1
BnaA03g51300D	1.25071	/	/	/			Microsporn	AT4G31140::O-Glycosyl_hydrolases_family_17_protein-3
BnaA03g51380D	/	/	/	3.58804			Microsporn	AT2G24370::kinase_with_adenine_nucleotide_alpha_hydrolases-like_domain-containing_protein-2
BnaA03g51400D	/	/	/	1.09101			Microsporn	AT4G31310::AIG2-like_(avirulence_induced_gene)_family_protein-1
BnaA03g51760D	/	/	-2.01723	/			Microsporn	AT4G31870::glutathione_peroxidase_7
BnaA03g52400D	/	/	/	-1.10645			Microsporn	AT4G33200::myosin
BnaA03g52430D	/	/	/	7.41252			Microsporn	AT2G26450::Plant_invertase/pectin_methylesterase_inhibitor_superfamily
BnaA03g52490D	/	/	6.73612	8.13738			Microsporn	AT4G33390::WEAK_CHLOROPLAST_MOVEMENT_UNDER_BLUE_LIGHT-like_protein_(DUF827)
BnaA03g52880D	/	/	-1.13128	/			Microsporn	AT4G34560::transmembrane_protein-2
BnaA03g53010D	/	/	/	1.00353			Microsporn	AT2G16500::arginine_decarboxylase_1
BnaA03g53130D	8.25213	5.62573	7.22354	10.4521			Microsporn	AT2G16730::glycosyl_hydrolase_family_35_protein
BnaA03g53200D	4.84643	/	7.18783	9.55914			Microsporn	AT4G35180::LYS/HIS_transporter_7
BnaA03g53220D	6.29074	/	6.85576	7.69044			Microsporn	AT4G35280::C2H2-like_zinc_finger_protein
BnaA03g53320D	/	/	1.1171	/			Microsporn	AT4G35480::RING-H2_finger_A3B
BnaA03g53450D	/	/	2.14618	/			Microsporn	AT4G35600::Protein_kinase_superfamily_protein
BnaA03g53500D	/	/	/	5.10677			Microsporn	AT4G36640::Sec14p-like_phosphatidylinositol_transfer_family_protein-4
BnaA03g53870D	/	/	/	2.50953			Microsporn	AT4G37260::myb_domain_protein_73
BnaA03g54310D	/	/	6.48671	/			Microsporn	AT1G25490::ARM_repeat_superfamily_protein
BnaA03g54460D	1.78331	/	/	/			Microsporn	AT4G39780::Integrase-type_DNA-binding_superfamily_protein
BnaA03g54890D	/	-1.36982	/	/			Microsporn	AT5G02370::ATP_binding_microtubule_motor_family_protein-3
BnaA03g55290D	1.17591	1.51175	1.80821	1.83811			Microsporn	AT5G04250::Cysteine_proteinases_superfamily_protein-3
BnaA03g55610D	/	/	/	1.30734			Microsporn	AT5G06870::polygalacturonase_inhibiting_protein_2
BnaA03g55640D	/	/	/	2.75097			Microsporn	AT5G06870::polygalacturonase_inhibiting_protein_2
BnaA03g55650D	2.41608	1.47118	4.84727	4.06023			Microsporn	AT5G06870::polygalacturonase_inhibiting_protein_2
BnaA03g55670D	1.45414	/	2.57724	4.2203			Microsporn	AT5G06760::Late_Embryogenesis_Abundant_4-5
BnaA03g55760D	/	1.96642	2.01442	2.0924			Microsporn	AT5G08480::VQ_motif-containing_protein
BnaA03g55920D	3.25138	3.91121	/	3.20515			Microsporn	AT5G39650::transmembrane_protein%2C_putative_(DUF679)
BnaA03g55960D	10.3865	/	10.3976	9.76847			Microsporn	AT5G09550::GDP_dissociation_inhibitor_family_protein_/_Rab_GTPase_activator_family_protein-5
BnaA03g56030D	/	1.58967	/	/			Microsporn	AT5G20570::RING-box_1
BnaA03g56050D	/	/	/	2.01501			Microsporn	AT5G20680::TRICHOME_BIREFRINGENCE-LIKE_16
BnaA03g56310D	5.15461	6.72228	6.04174	5.49149			Microsporn	AT5G52900::membrane-associated_kinase_regulator
BnaA03g56490D	/	/	/	1.02396			Microsporn	AT2G38400::alanine:glyoxylate_aminotransferase_3
BnaA03g56550D	/	/	/	1.54838			Microsporn	AT2G40000::ortholog_of_sugar_beet_HS1_PRO-1_2
BnaA03g56630D	/	/	/	1.42779			Microsporn	AT2G36590::proline_transporter_3
BnaA03g56650D	/	1.56044	/	1.01944			Microsporn	AT2G42530::cold_regulated_15b
BnaA03g56660D	1.50999	1.42843	/	/			Microsporn	AT2G42670::2-aminoethanethiol_dioxygenase%2C_putative_(DUF1637)-3
BnaA03g56740D	/	2.4748	/	1.54841			Microsporn	AT2G42530::cold_regulated_15b
BnaA03g56770D	/	/	/	1.09086			Microsporn	AT1G02000::UDP-D-glucuronate_4-epimerase_2
BnaA03g57220D	/	/	/	2.53881			Microsporn	AT4G05330::ARF-GAP_domain_13
BnaA03g57280D	/	/	2.64672	2.3927			Microsporn	AT1G56220::Dormancy/auxin_associated_family_protein-2
BnaA03g57320D	/	/	-1.97102	/			Microsporn	AT3G05200::RING/U-box_superfamily_protein
BnaA03g57380D	2.03098	1.82681	/	/			Microsporn	AT3G06070::hypothetical_protein-2
BnaA03g57410D	-1.83626	-1.83626	-1.36549	/			Microsporn	AT3G06130::Heavy_metal_transport/detoxification_superfamily_protein
BnaA03g57540D	3.75955	4.94972	6.14475	9.02645			Microsporn	AT3G15850::fatty_acid_desaturase_5
BnaA03g57570D	3.36592	3.14853	4.36997	3.42164			Microsporn	AT3G23810::S-adenosyl-l-homocysteine_(SAH)_hydrolase_2
BnaA03g58240D	/	/	-1.02586	/			Microsporn	AT4G18360::Aldolase-type_TIM_barrel_family_protein
BnaA03g58450D	/	/	/	8.64011			Microsporn	AT4G21326::subtilase_32
BnaA03g58470D	/	/	/	4.89456			Microsporn	AT4G21320::Aldolase-type_TIM_barrel_family_protein
BnaA03g58750D	2.68005	1.88536	/	/			Microsporn	AT4G23690::Disease_resistance-responsive_(dirigent-like_protein)_family_protein
BnaA03g59650D	4.97418	/	5.33533	10.2956			Microsporn	AT1G61860::Protein_kinase_superfamily_protein-2
BnaA03g59800D	-1.43632	-1.43632	/	/			Microsporn	AT1G62180::5'adenylylphosphosulfate_reductase_2
BnaA03g59850D	/	/	/	3.22874			Microsporn	AT1G62280::SLAC1_homologue_1
BnaA03g60360D	3.1797	2.89303	5.76457	6.3169			Microsporn	AT1G11960::ERD_(early-responsive_to_dehydration_stress)_family_protein-5
BnaA03g60520D	4.8469	6.84812	7.81929	6.29851			Microsporn	AT1G62450::Immunoglobulin_E-set_superfamily_protein-5
BnaA04g00150D	/	8.60187	5.7778	/			Microsporn	AT3G63080::glutathione_peroxidase_5
BnaA04g00340D	1.37598	2.37614	2.1507	1.6464			Microsporn	AT3G62860::alpha/beta-Hydrolases_superfamily_protein-1
BnaA04g00410D	7.33302	/	4.79303	10.061			Microsporn	AT3G62710::Glycosyl_hydrolase_family_protein-2
BnaA04g00500D	-1.12764	-1.12764	/	/			Microsporn	AT3G61890::homeobox_12
BnaA04g00700D	/	/	/	1.12916			Microsporn	AT3G61440::cysteine_synthase_C1
BnaA04g00710D	/	/	/	1.60788			Microsporn	AT2G45960::plasma_membrane_intrinsic_protein_1B
BnaA04g00830D	/	/	/	1.18155			Microsporn	AT3G61200::Thioesterase_superfamily_protein-1
BnaA04g00900D	2.13201	1.6876	6.82998	6.34854			Microsporn	AT3G61070::peroxin_11E
BnaA04g00910D	1.19263	1.05474	2.18545	/			Microsporn	AT3G61060::phloem_protein_2-A13
BnaA04g00990D	7.68182	6.14838	6.58822	7.47477			Microsporn	AT2G45540::WD-40_repeat_family_protein_/_beige-like_protein
BnaA04g01370D	7.60423	4.45356	7.22401	7.93712			Microsporn	AT3G60130::beta_glucosidase_16
BnaA04g01390D	3.68617	7.92444	5.52553	4.87366			Microsporn	AT2G44350::Citrate_synthase_family_protein
BnaA04g01490D	/	/	/	-1.07226			Microsporn	AT3G59820::LETM1-like_protein-2
BnaA04g01640D	-3.19581	-3.19581	/	1.8865			Microsporn	AT3G59480::pfkB-like_carbohydrate_kinase_family_protein-3
BnaA04g01660D	/	/	/	2.134			Microsporn	AT2G43230::Protein_kinase_superfamily_protein-3
BnaA04g02260D	10.222	8.03853	7.60745	9.81947			Microsporn	AT3G57690::arabinogalactan_protein_23
BnaA04g02530D	/	/	/	1.04864			Microsporn	AT3G56360::hypothetical_protein-3
BnaA04g02650D	2.03873	/	/	1.2094			Microsporn	AT3G56620::nodulin_MtN21_/EamA-like_transporter_family_protein-2
BnaA04g02760D	/	/	1.28585	/			Microsporn	AT3G56800::calmodulin_3
BnaA04g03000D	/	/	1.50171	1.76534			Microsporn	AT3G57040::response_regulator_9
BnaA04g03020D	/	-1.14957	/	/			Microsporn	AT3G57060::binding_protein-2
BnaA04g03030D	1.15368	/	/	/			Microsporn	AT3G57070::Glutaredoxin_family_protein-4
BnaA04g03390D	1.48895	1.99076	1.22554	1.17883			Microsporn	AT2G36590::proline_transporter_3
BnaA04g03570D	/	1.94607	/	/			Microsporn	AT3G55450::PBS1-like_1
BnaA04g03610D	3.74556	2.3614	3.54934	6.48348			Microsporn	AT3G55430::O-Glycosyl_hydrolases_family_17_protein-1
BnaA04g03800D	/	/	4.21226	8.75673			Microsporn	AT3G55190::alpha/beta-Hydrolases_superfamily_protein-1
BnaA04g03830D	-1.18267	-1.18267	-1.31135	/			Microsporn	AT3G55110::ABC-2_type_transporter_family_protein
BnaA04g04020D	7.37341	5.97023	7.10735	6.92277			Microsporn	AT2G38940::phosphate_transporter_1%3B4
BnaA04g04220D	/	/	/	10.5603			Microsporn	AT3G54240::alpha/beta-Hydrolases_superfamily_protein-1
BnaA04g04400D	-1.7057	-1.7057	/	/			Microsporn	AT2G37940::Inositol_phosphorylceramide_synthase_2
BnaA04g04610D	1.4323	1.31233	2.13848	1.97179			Microsporn	AT3G53620::pyrophosphorylase_4
BnaA04g05180D	/	/	1.14855	/			Microsporn	AT3G52840::beta-galactosidase_2
BnaA04g05270D	-1.2175	-1.2175	-1.27839	/			Microsporn	AT3G52740::hypothetical_protein
BnaA04g05320D	/	/	/	11.1741			Microsporn	AT2G36190::cell_wall_invertase_4
BnaA04g05560D	/	/	/	-4.89931			Microsporn	AT3G13225::WW_domain-containing_protein-1
BnaA04g05710D	/	-2.47741	/	/			Microsporn	AT3G52120::SWAP_(Suppressor-of-White-APricot)/surp_domain-containing_protein_/_D111/G-patch_domain-containing_protein-4
BnaA04g05790D	/	/	1.02758	1.03566			Microsporn	AT3G52060::core-2/I-branching_beta-1%2C6-N-acetylglucosaminyltransferase_family_protein-1
BnaA04g06510D	/	/	-2.01567	/			Microsporn	AT4G31870::glutathione_peroxidase_7
BnaA04g06870D	/	/	6.15285	7.37488			Microsporn	AT4G13450::Adenine_nucleotide_alpha_hydrolases-like_superfamily_protein-5
BnaA04g07160D	/	/	/	5.91269			Microsporn	AT3G01310::Phosphoglycerate_mutase-like_family_protein-18
BnaA04g07190D	1.02354	/	/	/			Microsporn	AT4G12910::serine_carboxypeptidase-like_20
BnaA04g07210D	7.19785	6.44915	7.18954	8.65304			Microsporn	AT4G12860::EF_hand_calcium-binding_protein_family
BnaA04g08310D	/	/	5.64076	8.16566			Microsporn	AT5G37810::NOD26-like_intrinsic_protein_4%3B1
BnaA04g08650D	6.73538	6.6795	5.93405	8.40966			Microsporn	AT5G38450::cytochrome_P450%2C_family_735%2C_subfamily_A%2C_polypeptide_1
BnaA04g09220D	5.2299	5.11674	5.98025	8.96453			Microsporn	AT5G39400::Calcium/lipid-binding_(CaLB)_phosphatase
BnaA04g09260D	/	/	/	4.10204			Microsporn	AT5G39420::CDC2C
BnaA04g09400D	/	/	-3.01326	2.29099			Microsporn	AT5G39520::hypothetical_protein_(DUF1997)-1
BnaA04g09470D	1.8634	1.9205	1.91091	3.54125			Microsporn	AT5G39610::NAC_domain_containing_protein_6
BnaA04g09560D	/	/	/	1.08878			Microsporn	AT5G39730::AIG2-like_(avirulence_induced_gene)_family_protein
BnaA04g09570D	1.02477	/	/	/			Microsporn	AT5G39730::AIG2-like_(avirulence_induced_gene)_family_protein
BnaA04g09610D	1.17653	/	/	/			Microsporn	AT5G39760::homeobox_protein_23
BnaA04g09690D	/	/	/	-1.74456			Microsporn	AT5G39890::2-aminoethanethiol_dioxygenase%2C_putative_(DUF1637)
BnaA04g10320D	/	/	/	1.5184			Microsporn	AT5G40470::RNI-like_superfamily_protein-1
BnaA04g10460D	/	/	4.10842	3.04382			Microsporn	AT5G40610::NAD-dependent_glycerol-3-phosphate_dehydrogenase_family_protein
BnaA04g10510D	/	/	/	6.30893			Microsporn	AT5G40645::RPM1-interacting_protein_4_(RIN4)_family_protein-4
BnaA04g10600D	/	/	/	-1.44007			Microsporn	AT5G40780::lysine_histidine_transporter_1
BnaA04g10820D	/	/	-2.09104	/			Microsporn	AT5G41080::PLC-like_phosphodiesterases_superfamily_protein
BnaA04g11040D	/	/	/	8.06569			Microsporn	AT5G41310::P-loop_nucleoside_triphosphate_hydrolases_superfamily_protein_with_CH_(Calponin_Homology)_domain-containing_protein-1
BnaA04g11440D	1.7246	6.92469	3.46889	2.38722			Microsporn	AT5G41800::Transmembrane_amino_acid_transporter_family_protein-5
BnaA04g11590D	/	/	/	10.1851			Microsporn	AT5G39310::expansin_A24
BnaA04g12170D	/	/	3.73437	/			Microsporn	AT2G21430::Papain_family_cysteine_protease
BnaA04g12230D	7.05211	7.07092	/	2.76786			Microsporn	AT2G21520::Sec14p-like_phosphatidylinositol_transfer_family_protein-6
BnaA04g12240D	/	/	/	3.58923			Microsporn	AT2G21540::SEC14-like_3
BnaA04g12460D	/	/	/	1.87379			Microsporn	AT2G34770::fatty_acid_hydroxylase_1
BnaA04g12600D	/	/	/	6.46037			Microsporn	AT2G21990::MIZU-KUSSEI-like_protein_(Protein_of_unknown_function%2C_DUF617)-1
BnaA04g12680D	5.25538	/	7.51673	8.55819			Microsporn	AT2G22180::hydroxyproline-rich_glycoprotein_family_protein-4
BnaA04g12930D	3.12928	/	2.16015	/			Microsporn	AT2G22475::GRAM_domain_family_protein
BnaA04g13230D	/	/	1.13531	1.76286			Microsporn	AT2G22780::peroxisomal_NAD-malate_dehydrogenase_1
BnaA04g13950D	11.8773	/	12.04	11.1123			Microsporn	AT2G23900::Pectin_lyase-like_superfamily_protein-4
BnaA04g14160D	/	/	3.8531	3.27728			Microsporn	AT2G24220::purine_permease_5
BnaA04g14270D	/	/	/	5.01035			Microsporn	AT2G24320::alpha/beta-Hydrolases_superfamily_protein-5
BnaA04g14330D	/	/	/	3.97395			Microsporn	AT2G24370::kinase_with_adenine_nucleotide_alpha_hydrolases-like_domain-containing_protein-5
BnaA04g14510D	/	/	2.24709	1.28502			Microsporn	AT2G24580::FAD-dependent_oxidoreductase_family_protein-2
BnaA04g15340D	-1.10295	-1.10295	/	/			Microsporn	AT2G26180::IQ-domain_6
BnaA04g15350D	/	/	1.09944	/			Microsporn	AT2G26190::calmodulin-binding_family_protein
BnaA04g16210D	-2.25166	-2.25166	/	/			Microsporn	AT2G28070::ABC-2_type_transporter_family_protein
BnaA04g16260D	3.22806	/	1.36585	3.28012			Microsporn	AT2G28110::Exostosin_family_protein
BnaA04g16290D	6.42631	/	5.80324	8.68141			Microsporn	AT2G28180::cation/hydrogen_exchanger_family_protein
BnaA04g16440D	-1.13892	-1.13892	/	/			Microsporn	AT2G28510::Dof-type_zinc_finger_DNA-binding_family_protein
BnaA04g16560D	1.50463	2.69898	/	1.61046			Microsporn	AT1G07720::3-ketoacyl-CoA_synthase_3
BnaA04g16630D	3.46032	/	/	3.5018			Microsporn	AT2G28760::UDP-XYL_synthase_6
BnaA04g16750D	/	/	/	3.24552			Microsporn	AT2G28880::para-aminobenzoate_(PABA)_synthase_family_protein
BnaA04g17100D	/	/	-2.21037	/			Microsporn	AT2G30670::NAD(P)-binding_Rossmann-fold_superfamily_protein-3
BnaA04g17140D	/	3.10825	/	/			Microsporn	AT2G29940::pleiotropic_drug_resistance_3
BnaA04g17200D	/	1.55335	2.33549	/			Microsporn	AT2G30020::Protein_phosphatase_2C_family_protein-5
BnaA04g17410D	7.53817	/	7.45182	5.76384			Microsporn	AT2G30240::Cation/hydrogen_exchanger_family_protein
BnaA04g17570D	/	1.03377	/	/			Microsporn	AT2G30490::cinnamate-4-hydroxylase
BnaA04g17720D	8.90523	6.78182	8.81043	9.06084			Microsporn	AT1G06750::P-loop_containing_nucleoside_triphosphate_hydrolases_superfamily_protein-5
BnaA04g17750D	4.14016	4.49648	4.37265	5.12102			Microsporn	AT2G30690::lateral_signaling_target-like_protein_(Protein_of_unknown_function%2C_DUF593)
BnaA04g18240D	/	/	4.47686	9.87313			Microsporn	AT2G31500::calcium-dependent_protein_kinase_24
BnaA04g18330D	-1.66014	-1.66014	/	/			Microsporn	AT2G31380::salt_tolerance_homologue
BnaA04g18600D	/	/	1.06021	/			Microsporn	AT2G31880::Leucine-rich_repeat_protein_kinase_family_protein
BnaA04g18710D	2.76043	4.08536	/	1.31173			Microsporn	AT2G32400::glutamate_receptor_5
BnaA04g18810D	1.72107	3.79051	4.75071	4.34728			Microsporn	AT2G32460::myb_domain_protein_101
BnaA04g18940D	5.76261	6.49336	6.28608	6.5444			Microsporn	AT2G32670::vesicle-associated_membrane_protein_725
BnaA04g19010D	/	1.24689	1.02486	/			Microsporn	AT2G32720::cytochrome_B5_isoform_B
BnaA04g19090D	1.16678	1.10918	/	/			Microsporn	AT2G32930::zinc_finger_nuclease_2
BnaA04g19160D	/	/	6.13375	7.71585			Microsporn	AT2G33100::cellulose_synthase-like_D1
BnaA04g19180D	5.38942	3.75371	1.39847	1.53446			Microsporn	AT1G04710::peroxisomal_3-ketoacyl-CoA_thiolase_4
BnaA04g19300D	/	/	/	7.08072			Microsporn	AT2G33270::atypical_CYS_HIS_rich_thioredoxin_3
BnaA04g19460D	/	/	/	10.0245			Microsporn	AT1G04470::hypothetical_protein_(DUF810)-6
BnaA04g19910D	/	/	/	1.5238			Microsporn	AT5G03490::UDP-Glycosyltransferase_superfamily_protein
BnaA04g20340D	/	/	1.74777	3.49271			Microsporn	AT2G34770::fatty_acid_hydroxylase_1
BnaA04g20360D	/	/	/	2.86735			Microsporn	AT2G34770::fatty_acid_hydroxylase_1
BnaA04g20840D	/	7.43427	/	/			Microsporn	AT4G10590::ubiquitin-specific_protease_10
BnaA04g20880D	1.31644	/	/	/			Microsporn	AT2G35860::FASCICLIN-like_arabinogalactan_protein_16_precursor
BnaA04g20910D	/	/	/	5.50384			Microsporn	AT2G35890::calcium-dependent_protein_kinase_25
BnaA04g21230D	/	1.21225	/	/			Microsporn	AT2G37040::PHE_ammonia_lyase_1
BnaA04g21240D	/	1.49199	/	/			Microsporn	AT2G37040::PHE_ammonia_lyase_1
BnaA04g21810D	5.7332	4.55251	2.7962	6.00611			Microsporn	AT2G38080::Laccase/Diphenol_oxidase_family_protein
BnaA04g21820D	/	/	-1.30001	/			Microsporn	AT2G38090::Duplicated_homeodomain-like_superfamily_protein-5
BnaA04g21960D	/	/	1.05649	/			Microsporn	AT2G38310::PYR1-like_4
BnaA04g22010D	/	/	/	4.1279			Microsporn	AT2G38400::alanine:glyoxylate_aminotransferase_3
BnaA04g22030D	3.14419	2.40694	/	3.91521			Microsporn	AT2G38465::hypothetical_protein-4
BnaA04g22040D	/	/	1.43607	/			Microsporn	AT2G38470::WRKY_DNA-binding_protein_33
BnaA04g22050D	/	/	1.89395	3.33494			Microsporn	AT2G38480::Uncharacterized_protein_family_(UPF0497)-2
BnaA04g22130D	/	/	1.66361	1.46654			Microsporn	AT2G38670::phosphorylethanolamine_cytidylyltransferase_1
BnaA04g22170D	/	/	/	1.23857			Microsporn	AT2G38740::Haloacid_dehalogenase-like_hydrolase_(HAD)_superfamily_protein
BnaA04g22210D	3.86768	2.02805	3.30833	2.78891			Microsporn	AT2G38820::DNA-directed_RNA_polymerase_subunit_beta-beta_protein%2C_putative_(DUF506)-4
BnaA04g22250D	5.1523	5.3386	5.63064	6.5954			Microsporn	AT2G38905::Low_temperature_and_salt_responsive_protein_family-1
BnaA04g22260D	4.45488	3.49786	3.39849	4.40883			Microsporn	AT2G38920::SPX_(SYG1/Pho81/XPR1)_domain-containing_protein_/_zinc_finger_(C3HC4-type_RING_finger)_protein-like_protein
BnaA04g22360D	1.77054	/	/	2.39859			Microsporn	AT2G39130::Transmembrane_amino_acid_transporter_family_protein
BnaA04g22510D	/	4.00899	/	/			Microsporn	AT2G40180::phosphatase_2C5
BnaA04g22680D	2.47105	1.811	/	2.28218			Microsporn	AT2G40000::ortholog_of_sugar_beet_HS1_PRO-1_2
BnaA04g22700D	1.41676	/	2.21534	/			Microsporn	AT2G39980::HXXXD-type_acyl-transferase_family_protein-2
BnaA04g22760D	5.6884	/	/	/			Microsporn	AT2G36590::proline_transporter_3
BnaA04g22990D	/	/	/	1.49524			Microsporn	AT2G39510::nodulin_MtN21_/EamA-like_transporter_family_protein-2
BnaA04g23070D	/	/	/	1.25889			Microsporn	AT2G39420::alpha/beta-Hydrolases_superfamily_protein-2
BnaA04g23090D	1.61462	1.75724	2.29791	3.79833			Microsporn	AT2G39400::alpha/beta-Hydrolases_superfamily_protein-2
BnaA04g23610D	/	/	2.07584	1.76989			Microsporn	AT2G40900::nodulin_MtN21_/EamA-like_transporter_family_protein-2
BnaA04g23640D	/	/	/	7.13091			Microsporn	AT2G40990::DHHC-type_zinc_finger_family_protein
BnaA04g23670D	/	3.82493	3.54177	3.37349			Microsporn	AT2G41020::WW_domain-containing_protein-1
BnaA04g23900D	/	1.006	1.0593	/			Microsporn	AT2G41410::Calcium-binding_EF-hand_family_protein
BnaA04g24150D	/	/	/	6.60391			Microsporn	AT2G41860::calcium-dependent_protein_kinase_14
BnaA04g24590D	/	/	/	1.24623			Microsporn	AT2G42570::TRICHOME_BIREFRINGENCE-LIKE_39
BnaA04g24900D	4.24941	6.44848	3.59697	5.6297			Microsporn	AT2G43230::Protein_kinase_superfamily_protein-9
BnaA04g25580D	9.17797	8.88029	10.0087	8.62103			Microsporn	AT2G44160::methylenetetrahydrofolate_reductase_2
BnaA04g25990D	5.80687	5.93427	6.36077	6.35947			Microsporn	AT2G44970::alpha/beta-Hydrolases_superfamily_protein-4
BnaA04g26060D	1.88514	3.0606	1.77258	1.14041			Microsporn	AT2G45130::SPX_domain_protein_3
BnaA04g26320D	/	/	3.10091	/			Microsporn	AT2G45660::AGAMOUS-like_20
BnaA04g26810D	9.70771	7.73222	9.2222	11.0582			Microsporn	AT2G46860::pyrophosphorylase_3
BnaA04g27250D	8.09534	7.72334	5.35952	9.9329			Microsporn	AT3G62180::Plant_invertase/pectin_methylesterase_inhibitor_superfamily_protein-2
BnaA04g27340D	/	/	6.54274	8.30585			Microsporn	AT3G42640::H[+]-ATPase_8
BnaA04g27530D	/	/	/	2.70458			Microsporn	AT3G60140::Glycosyl_hydrolase_superfamily_protein
BnaA04g27680D	8.17993	/	6.01033	10.8955			Microsporn	AT3G54800::Pleckstrin_homology_(PH)_and_lipid-binding_START_domains-containing_protein-6
BnaA04g27980D	6.50594	6.35623	7.42929	7.07228			Microsporn	AT5G37810::NOD26-like_intrinsic_protein_4%3B1
BnaA04g28600D	1.52382	/	-1.557	-1.58541			Microsporn	AT2G29460::glutathione_S-transferase_tau_4
BnaA04g28640D	/	/	/	1.8276			Microsporn	AT2G29410::metal_tolerance_protein_B1
BnaA04g28930D	1.57116	6.70551	10.0872	11.222			Microsporn	AT2G31980::PHYTOCYSTATIN_2
BnaA04g29190D	/	/	2.01302	1.05839			Microsporn	AT2G37130::Peroxidase_superfamily_protein
BnaA04g29320D	/	/	-3.86193	/			Microsporn	AT2G40370::laccase_5
BnaA04g29550D	/	/	6.44281	4.62149			Microsporn	AT2G47770::TSPO(outer_membrane_tryptophan-rich_sensory_protein)-like_protein
BnaA04g29570D	/	/	-1.00645	/			Microsporn	AT2G47710::Adenine_nucleotide_alpha_hydrolases-like_superfamily_protein-3
BnaA04g29610D	/	/	/	7.53746			Microsporn	AT2G48150::glutathione_peroxidase_4
BnaA04g29680D	/	/	/	1.01791			Microsporn	AT2G46500::phosphoinositide_4-kinase_gamma_4
BnaA04g29730D	/	1.54134	2.64999	2.36024			Microsporn	AT2G46370::Auxin-responsive_GH3_family_protein
BnaA05g00270D	10.3873	3.49017	10.1214	5.92562			Microsporn	AT2G47730::glutathione_S-transferase_phi_8
BnaA05g00280D	/	/	-1.56409	/			Microsporn	AT2G47710::Adenine_nucleotide_alpha_hydrolases-like_superfamily_protein-4
BnaA05g00320D	5.99628	/	4.12452	/			Microsporn	AT2G47670::Plant_invertase/pectin_methylesterase_inhibitor_superfamily_protein
BnaA05g00770D	/	/	/	1.29364			Microsporn	AT1G02500::S-adenosylmethionine_synthetase_1
BnaA05g01040D	8.22296	/	8.02028	8.04336			Microsporn	AT2G46860::pyrophosphorylase_3
BnaA05g01050D	-2.03766	-2.03766	/	1.09419			Microsporn	AT2G46830::circadian_clock_associated_1
BnaA05g01190D	/	/	1.1869	1.64809			Microsporn	AT2G46680::homeobox_7
BnaA05g01450D	/	1.47021	1.58927	1.54311			Microsporn	AT2G46370::Auxin-responsive_GH3_family_protein
BnaA05g01460D	/	/	/	6.67277			Microsporn	AT2G46360::hypothetical_protein-2
BnaA05g01660D	7.83442	6.34592	7.23327	7.25165			Microsporn	AT2G46140::Late_embryogenesis_abundant_protein-1
BnaA05g01720D	-5.17413	-5.17413	/	/			Microsporn	AT2G40490::Uroporphyrinogen_decarboxylase
BnaA05g01800D	/	/	/	1.46976			Microsporn	AT2G40620::Basic-leucine_zipper_(bZIP)_transcription_factor_family_protein
BnaA05g01950D	/	/	/	5.60797			Microsporn	AT2G40990::DHHC-type_zinc_finger_family_protein
BnaA05g02050D	4.05537	4.99364	6.04923	7.39916			Microsporn	AT2G41190::Transmembrane_amino_acid_transporter_family_protein
BnaA05g02490D	6.13147	/	/	/			Microsporn	AT2G41850::polygalacturonase_ADPG2-like_protein
BnaA05g02500D	6.33686	/	/	6.77943			Microsporn	AT2G41860::calcium-dependent_protein_kinase_14
BnaA05g02840D	/	/	/	2.67427			Microsporn	AT2G42380::Basic-leucine_zipper_(bZIP)_transcription_factor_family_protein
BnaA05g02990D	/	/	-1.55316	/			Microsporn	AT2G42830::K-box_region_and_MADS-box_transcription_factor_family_protein
BnaA05g03150D	/	1.05371	/	1.54044			Microsporn	AT2G42890::MEI2-like_2
BnaA05g03200D	7.80189	/	/	/			Microsporn	AT2G42980::Eukaryotic_aspartyl_protease_family_protein-2
BnaA05g03230D	/	/	/	2.26085			Microsporn	AT2G43230::Protein_kinase_superfamily_protein-2
BnaA05g03360D	2.88128	/	4.52426	7.44957			Microsporn	AT4G37470::alpha/beta-Hydrolases_superfamily_protein
BnaA05g03390D	/	/	-2.19335	-2.37435			Microsporn	AT2G43510::trypsin_inhibitor_protein_1
BnaA05g03630D	7.95273	5.52933	8.17774	6.23686			Microsporn	AT2G43940::S-adenosyl-L-methionine-dependent_methyltransferases_superfamily_protein
BnaA05g03720D	/	/	-2.2296	-3.90931			Microsporn	AT2G44080::ARGOS-like_protein
BnaA05g03760D	-1.72067	-1.72067	-1.96826	/			Microsporn	AT3G59940::Galactose_oxidase/kelch_repeat_superfamily_protein
BnaA05g03790D	/	/	/	1.02533			Microsporn	AT2G44160::methylenetetrahydrofolate_reductase_2
BnaA05g04070D	/	1.46471	/	/			Microsporn	AT2G44500::O-fucosyltransferase_family_protein
BnaA05g04450D	1.5333	/	/	/			Microsporn	AT2G44940::Integrase-type_DNA-binding_superfamily_protein
BnaA05g04520D	2.02122	1.8467	/	/			Microsporn	AT2G45040::Matrixin_family_protein
BnaA05g04580D	/	/	4.74942	/			Microsporn	AT2G40360::Transducin/WD40_repeat-like_superfamily_protein
BnaA05g04970D	/	1.3197	/	/			Microsporn	AT2G45600::alpha/beta-Hydrolases_superfamily_protein
BnaA05g05220D	/	/	/	1.67015			Microsporn	AT2G45950::SKP1-like_20
BnaA05g05340D	/	/	/	1.41725			Microsporn	AT2G46070::mitogen-activated_protein_kinase_12
BnaA05g05410D	/	/	-5.16442	-4.87181			Microsporn	AT2G40370::laccase_5
BnaA05g05550D	/	/	/	2.11012			Microsporn	AT2G40090::ABC2_homolog_9
BnaA05g05590D	/	/	/	1.48532			Microsporn	AT2G40000::ortholog_of_sugar_beet_HS1_PRO-1_2
BnaA05g05690D	/	1.43384	/	/			Microsporn	AT2G36590::proline_transporter_3
BnaA05g05700D	/	/	/	1.80097			Microsporn	AT2G36590::proline_transporter_3
BnaA05g06580D	/	/	-1.37481	/			Microsporn	AT2G38110::glycerol-3-phosphate_acyltransferase_6
BnaA05g06610D	6.5721	5.31489	4.31232	6.10419			Microsporn	AT2G38080::Laccase/Diphenol_oxidase_family_protein
BnaA05g06640D	/	2.43261	1.42385	1.68558			Microsporn	AT2G38010::Neutral/alkaline_non-lysosomal_ceramidase-1
BnaA05g06680D	/	/	-1.1144	/			Microsporn	AT2G37970::SOUL_heme-binding_family_protein
BnaA05g07040D	/	/	/	1.1046			Microsporn	AT2G37460::nodulin_MtN21_/EamA-like_transporter_family_protein-1
BnaA05g07370D	/	1.82671	/	1.58237			Microsporn	AT2G37040::PHE_ammonia_lyase_1
BnaA05g07400D	/	/	6.40583	9.72097			Microsporn	AT2G37010::non-intrinsic_ABC_protein_12
BnaA05g07460D	/	/	1.25486	/			Microsporn	AT2G36970::UDP-Glycosyltransferase_superfamily_protein
BnaA05g07730D	/	/	/	1.18237			Microsporn	AT2G36630::Sulfite_exporter_TauE/SafE_family_protein-1
BnaA05g07980D	/	/	1.2455	1.31027			Microsporn	AT2G36310::uridine-ribohydrolase_1
BnaA05g08190D	1.14463	/	/	/			Microsporn	AT2G36080::AP2/B3-like_transcriptional_factor_family_protein
BnaA05g08230D	/	/	3.95762	9.52294			Microsporn	AT2G36020::HVA22-like_protein_J
BnaA05g08690D	/	/	/	1.90602			Microsporn	AT2G35290::hypothetical_protein-1
BnaA05g09050D	3.40325	1.76625	/	3.01344			Microsporn	AT2G34790::FAD-binding_Berberine_family_protein
BnaA05g09100D	5.28902	/	/	3.65269			Microsporn	AT2G34750::RNA_polymerase_I_specific_transcription_initiation_factor_RRN3_protein-2
BnaA05g09390D	6.7417	7.94811	/	/			Microsporn	AT2G34480::Ribosomal_protein_L18ae/LX_family_protein-6
BnaA05g09880D	/	/	5.21969	9.17712			Microsporn	AT2G33775::ralf-like_19
BnaA05g10120D	6.59831	7.60909	4.57503	7.25573			Microsporn	AT2G33470::glycolipid_transfer_protein_1
BnaA05g10180D	/	1.1272	/	/			Microsporn	AT2G33390::hypothetical_protein-4
BnaA05g10340D	/	3.13701	/	2.96985			Microsporn	AT1G04600::myosin_XI_A
BnaA05g10480D	/	/	/	1.01302			Microsporn	AT1G04710::peroxisomal_3-ketoacyl-CoA_thiolase_4
BnaA05g10500D	5.00467	/	/	7.31023			Microsporn	AT2G33100::cellulose_synthase-like_D1
BnaA05g10520D	1.72288	/	/	1.74159			Microsporn	AT1G43670::Inositol_monophosphatase_family_protein
BnaA05g10900D	/	4.22754	6.03859	6.45125			Microsporn	AT2G32460::myb_domain_protein_101
BnaA05g10920D	/	/	1.89444	1.50677			Microsporn	AT2G32510::mitogen-activated_protein_kinase_kinase_kinase_17
BnaA05g11010D	12.1127	11.2732	11.7934	12.389			Microsporn	AT2G31980::PHYTOCYSTATIN_2
BnaA05g11240D	/	3.77932	3.25172	1.75988			Microsporn	AT2G31570::glutathione_peroxidase_2
BnaA05g11270D	/	/	/	10.3728			Microsporn	AT2G31500::calcium-dependent_protein_kinase_24
BnaA05g11830D	/	5.11749	2.62149	7.25032			Microsporn	AT2G30690::lateral_signaling_target-like_protein_(Protein_of_unknown_function%2C_DUF593)
BnaA05g11850D	4.96529	4.84959	/	6.48949			Microsporn	AT1G06750::P-loop_containing_nucleoside_triphosphate_hydrolases_superfamily_protein-4
BnaA05g11930D	-1.34566	-1.34566	-1.06189	/			Microsporn	AT2G30520::Phototropic-responsive_NPH3_family_protein
BnaA05g11950D	/	/	/	1.3291			Microsporn	AT2G30490::cinnamate-4-hydroxylase
BnaA05g12290D	1.46636	1.38936	1.03081	1.72472			Microsporn	AT2G30080::ZIP_metal_ion_transporter_family
BnaA05g12310D	1.05854	/	/	/			Microsporn	AT2G30050::transducin_family_protein_/_WD-40_repeat_family_protein
BnaA05g12360D	1.06432	/	/	/			Microsporn	AT2G29980::fatty_acid_desaturase_3
BnaA05g12530D	/	-2.24771	-1.36197	/			Microsporn	AT2G29500::HSP20-like_chaperones_superfamily_protein
BnaA05g12560D	/	/	-1.40442	/			Microsporn	AT2G29450::glutathione_S-transferase_tau_5
BnaA05g12860D	/	/	/	3.49762			Microsporn	AT5G36260::Eukaryotic_aspartyl_protease_family_protein-2
BnaA05g13100D	/	1.04352	1.98871	/			Microsporn	AT4G14100::transferases%2C_transferring_glycosyl_groups-2
BnaA05g13210D	5.04151	5.73998	4.55931	5.71487			Microsporn	AT3G22750::Protein_kinase_superfamily_protein-2
BnaA05g13980D	5.14397	/	4.11528	6.75369			Microsporn	AT1G17500::ATPase_E1-E2_type_family_protein_/_haloacid_dehalogenase-like_hydrolase_family_protein
BnaA05g14460D	5.78056	/	/	/			Microsporn	AT1G53390::P-loop_containing_nucleoside_triphosphate_hydrolases_superfamily_protein
BnaA05g14890D	/	/	-1.07234	/			Microsporn	AT1G52400::beta_glucosidase_18
BnaA05g15210D	7.0974	6.37089	7.81794	8.77696			Microsporn	AT1G51410::NAD(P)-binding_Rossmann-fold_superfamily_protein-3
BnaA05g15310D	1.21568	1.40759	/	/			Microsporn	AT1G51680::4-coumarate:CoA_ligase_1
BnaA05g16360D	/	/	/	2.24195			Microsporn	AT1G32170::xyloglucan_endotransglucosylase/hydrolase_30
BnaA05g16430D	2.08814	/	/	/			Microsporn	AT1G32100::pinoresinol_reductase_1
BnaA05g16640D	/	/	/	1.94791			Microsporn	AT3G23080::Polyketide_cyclase/dehydrase_and_lipid_transport_superfamily_protein-2
BnaA05g16720D	-1.09098	-1.09098	/	/			Microsporn	AT3G23000::CBL-interacting_protein_kinase_7
BnaA05g16950D	4.00773	/	3.51847	9.83983			Microsporn	AT3G22750::Protein_kinase_superfamily_protein-4
BnaA05g16960D	/	/	3.70614	3.8091			Microsporn	AT3G22740::homocysteine_S-methyltransferase_3
BnaA05g17260D	/	/	-3.30533	-3.13756			Microsporn	AT3G22360::alternative_oxidase_1B
BnaA05g17270D	3.61044	6.52246	/	/			Microsporn	AT3G22320::Eukaryotic_rpb5_RNA_polymerase_subunit_family_protein
BnaA05g17490D	/	/	2.44865	2.28763			Microsporn	AT2G47800::multidrug_resistance-associated_protein_4
BnaA05g18100D	/	/	/	1.24235			Microsporn	AT1G32540::lsd_one_like_1
BnaA05g18780D	2.0772	2.07966	2.48093	3.16498			Microsporn	AT3G20270::lipid-binding_serum_glycoprotein_family_protein-1
BnaA05g18860D	6.71172	/	6.44017	10.4487			Microsporn	AT3G20220::SAUR-like_auxin-responsive_protein_family-2
BnaA05g19470D	/	/	/	1.20109			Microsporn	AT3G21760::UDP-Glycosyltransferase_superfamily_protein
BnaA05g19620D	-1.36339	-1.36339	/	/			Microsporn	AT3G21600::Senescence/dehydration-associated_protein-like_protein-1
BnaA05g19720D	/	/	-1.22567	/			Microsporn	AT3G21420::2-oxoglutarate_(2OG)_and_Fe(II)-dependent_oxygenase_superfamily_protein-3
BnaA05g19820D	/	/	/	2.86559			Microsporn	AT3G21180::autoinhibited_Ca(2+)-ATPase_9
BnaA05g19830D	/	/	/	2.99529			Microsporn	AT3G21180::autoinhibited_Ca(2+)-ATPase_9
BnaA05g20100D	-1.96658	-1.96658	1.44615	-1.66878			Microsporn	AT3G20810::2-oxoglutarate_(2OG)_and_Fe(II)-dependent_oxygenase_superfamily_protein
BnaA05g20180D	3.78755	/	9.6558	/			Microsporn	AT3G20740::Transducin/WD40_repeat-like_superfamily_protein
BnaA05g20190D	/	3.29258	/	/			Microsporn	AT3G20740::Transducin/WD40_repeat-like_superfamily_protein
BnaA05g20660D	2.918	/	/	4.36959			Microsporn	AT3G19390::Granulin_repeat_cysteine_protease_family_protein
BnaA05g20730D	4.01024	/	2.52518	3.95346			Microsporn	AT1G33800::glucuronoxylan_4-O-methyltransferase-like_protein_(DUF579)
BnaA05g20840D	/	/	4.52275	9.5591			Microsporn	AT3G19310::PLC-like_phosphodiesterases_superfamily_protein-2
BnaA05g20960D	/	-1.08946	/	/			Microsporn	AT3G19240::Vacuolar_import/degradation%2C_Vid27-related_protein-1
BnaA05g20970D	/	/	5.85021	5.8375			Microsporn	AT3G19230::Leucine-rich_repeat_(LRR)_family_protein-1
BnaA05g21090D	/	/	4.29386	2.17175			Microsporn	AT3G19030::transcription_initiation_factor_TFIID_subunit_1b-like_protein-2
BnaA05g21110D	/	/	1.82784	/			Microsporn	AT3G19010::2-oxoglutarate_(2OG)_and_Fe(II)-dependent_oxygenase_superfamily_protein-1
BnaA05g21250D	1.88176	1.77225	1.65118	2.53714			Microsporn	AT3G18850::lysophosphatidyl_acyltransferase_5
BnaA05g21310D	/	/	/	7.7529			Microsporn	AT3G18810::Protein_kinase_superfamily_protein
BnaA05g21500D	4.06089	/	/	3.69595			Microsporn	AT3G18660::plant_glycogenin-like_starch_initiation_protein_1
BnaA05g21920D	5.02458	6.64054	8.018	6.34821			Microsporn	AT3G18220::Phosphatidic_acid_phosphatase_(PAP2)_family_protein
BnaA05g22270D	/	/	/	1.08752			Microsporn	AT3G17970::translocon_at_the_outer_membrane_of_chloroplasts_64-III
BnaA05g22460D	/	/	1.95021	1.85633			Microsporn	AT3G17790::purple_acid_phosphatase_17
BnaA05g22710D	/	/	1.43254	1.8685			Microsporn	AT1G48260::CBL-interacting_protein_kinase_17
BnaA05g22940D	/	/	/	10.6683			Microsporn	AT3G17060::Pectin_lyase-like_superfamily_protein
BnaA05g23080D	/	/	/	-1.01698			Microsporn	AT3G16810::pumilio_24
BnaA05g23130D	-1.48441	-1.48441	1.02144	/			Microsporn	AT3G16770::ethylene-responsive_element_binding_protein
BnaA05g23330D	/	/	-3.3658	/			Microsporn	AT3G16460::Mannose-binding_lectin_superfamily_protein
BnaA05g23530D	/	/	-1.30308	/			Microsporn	AT3G16150::N-terminal_nucleophile_aminohydrolases_(Ntn_hydrolases)_superfamily_protein-1
BnaA05g23650D	/	/	-1.66087	3.09386			Microsporn	AT3G15950::DNA_topoisomerase-like_protein
BnaA05g23690D	/	/	/	1.04367			Microsporn	AT3G15850::fatty_acid_desaturase_5
BnaA05g23810D	/	/	1.18732	1.44653			Microsporn	AT3G15710::Peptidase_S24/S26A/S26B/S26C_family_protein-3
BnaA05g23930D	/	/	-1.2147	-1.44169			Microsporn	AT3G15590::Tetratricopeptide_repeat_(TPR)-like_superfamily_protein-1
BnaA05g24040D	3.76348	2.67313	3.70841	5.79116			Microsporn	AT3G15510::NAC_domain_containing_protein_2
BnaA05g24050D	2.05529	1.41713	/	1.50037			Microsporn	AT3G15500::NAC_domain_containing_protein_3
BnaA05g24170D	/	1.10397	/	1.14465			Microsporn	AT3G15360::thioredoxin_M-type_4
BnaA05g24330D	6.26466	3.39049	3.48386	3.49622			Microsporn	AT3G15280::hypothetical_protein-1
BnaA05g24350D	/	/	/	1.43802			Microsporn	AT3G15260::Protein_phosphatase_2C_family_protein-3
BnaA05g24610D	4.93112	3.74835	3.7529	6.92538			Microsporn	AT1G53310::phosphoenolpyruvate_carboxylase_1
BnaA05g25610D	/	/	-1.1972	/			Microsporn	AT3G13784::cell_wall_invertase_5
BnaA05g25620D	5.66811	/	/	7.62865			Microsporn	AT3G13782::nucleosome_assembly_protein1%3B4
BnaA05g25770D	/	4.09647	3.51169	3.09986			Microsporn	AT3G13620::Amino_acid_permease_family_protein-4
BnaA05g25890D	8.0961	/	6.96525	10.6451			Microsporn	AT1G55560::SKU5_similar_14
BnaA05g25900D	9.57775	/	7.26714	11.4011			Microsporn	AT1G55570::SKU5_similar_12
BnaA05g26010D	/	/	/	1.18287			Microsporn	AT1G55680::Transducin/WD40_repeat-like_superfamily_protein-8
BnaA05g26190D	8.34463	6.54526	8.90089	10.0214			Microsporn	AT3G13065::STRUBBELIG-receptor_family_4
BnaA05g26420D	1.08628	/	/	/			Microsporn	AT3G12750::zinc_transporter_1_precursor
BnaA05g26530D	7.37606	/	6.47793	7.73031			Microsporn	AT3G12670::CTP_synthase_family_protein
BnaA05g26560D	1.21864	/	/	1.62375			Microsporn	AT3G12620::Protein_phosphatase_2C_family_protein
BnaA05g26640D	2.69029	/	/	/			Microsporn	AT3G12500::basic_chitinase
BnaA05g26740D	-1.33233	-1.33233	/	/			Microsporn	AT3G12320::hypothetical_protein
BnaA05g27200D	/	/	-1.70415	/			Microsporn	AT3G11930::Adenine_nucleotide_alpha_hydrolases-like_superfamily_protein-3
BnaA05g27230D	/	/	/	7.55326			Microsporn	AT3G11900::aromatic_and_neutral_transporter_1
BnaA05g27280D	/	/	2.50554	/			Microsporn	AT3G11820::syntaxin_of_plants_121
BnaA05g27420D	/	1.06314	/	1.35068			Microsporn	AT3G11660::NDR1/HIN1-like_1
BnaA05g27450D	/	/	/	3.93929			Microsporn	AT3G11620::alpha/beta-Hydrolases_superfamily_protein-3
BnaA05g27700D	/	/	2.89771	/			Microsporn	AT3G11340::UDP-Glycosyltransferase_superfamily_protein
BnaA05g27840D	1.12582	1.88462	1.51161	1.6592			Microsporn	AT3G11170::fatty_acid_desaturase_7
BnaA05g27930D	/	5.16668	/	/			Microsporn	AT3G11020::DRE/CRT-binding_protein_2B
BnaA05g28380D	/	/	/	7.38374			Microsporn	AT3G10470::C2H2-type_zinc_finger_family_protein-2
BnaA05g28410D	/	3.87711	5.03068	5.49804			Microsporn	AT3G10410::SERINE_CARBOXYPEPTIDASE-LIKE_49
BnaA05g28470D	1.0599	2.3625	/	1.8952			Microsporn	AT3G10340::phenylalanine_ammonia-lyase_4
BnaA05g28480D	1.93383	/	/	2.58099			Microsporn	AT3G10320::Glycosyltransferase_family_61_protein-2
BnaA05g28580D	/	/	1.53732	/			Microsporn	AT3G55980::salt-inducible_zinc_finger_1
BnaA05g28870D	-1.29137	-1.29137	/	/			Microsporn	AT3G09600::Homeodomain-like_superfamily_protein
BnaA05g29370D	/	/	/	-1.37381			Microsporn	AT3G08950::electron_transport_SCO1/SenC_family_protein
BnaA05g29390D	/	/	1.21019	/			Microsporn	AT3G08940::light_harvesting_complex_photosystem_II
BnaA05g29700D	2.73237	/	/	/			Microsporn	AT3G08040::MATE_efflux_family_protein
BnaA05g29760D	/	/	/	1.39113			Microsporn	AT3G07940::Calcium-dependent_ARF-type_GTPase_activating_protein_family
BnaA05g29790D	/	/	/	1.07095			Microsporn	AT3G07890::Ypt/Rab-GAP_domain_of_gyp1p_superfamily_protein-5
BnaA05g29810D	14.1631	10.5331	12.4636	15.601			Microsporn	AT3G14040::Pectin_lyase-like_superfamily_protein-1
BnaA05g29820D	5.3357	8.66005	10.3044	10.9495			Microsporn	AT3G14040::Pectin_lyase-like_superfamily_protein-2
BnaA05g29830D	3.76349	8.35503	9.40119	9.83229			Microsporn	AT3G07850::Pectin_lyase-like_superfamily_protein-5
BnaA05g29880D	/	/	-1.15658	-1.10463			Microsporn	AT3G07770::HEAT_SHOCK_PROTEIN_89
BnaA05g30530D	/	/	-1.30057	/			Microsporn	AT3G07010::Pectin_lyase-like_superfamily_protein-5
BnaA05g30610D	1.26695	/	/	1.10073			Microsporn	AT3G06860::multifunctional_protein_2
BnaA05g30790D	/	/	-1.07067	/			Microsporn	AT3G06590::basic_helix-loop-helix_(bHLH)_DNA-binding_superfamily_protein
BnaA05g30810D	2.82318	3.80176	/	/			Microsporn	AT3G06560::poly(A)_polymerase_3
BnaA05g30840D	/	/	/	-1.16687			Microsporn	AT3G06530::ARM_repeat_superfamily_protein-4
BnaA05g30880D	1.46163	/	/	1.53427			Microsporn	AT3G06483::pyruvate_dehydrogenase_kinase
BnaA05g31250D	2.07606	/	1.37467	2.19122			Microsporn	AT3G06035::Glycoprotein_membrane_precursor_GPI-anchored-1
BnaA05g31480D	/	/	1.16571	1.33237			Microsporn	AT3G05800::AtBS1(activation-tagged_BRI1_suppressor_1)-interacting_factor_1
BnaA05g31720D	/	/	2.62497	5.07243			Microsporn	AT3G05500::Rubber_elongation_factor_protein_(REF)-2
BnaA05g32130D	1.35673	/	/	1.02274			Microsporn	AT3G05030::sodium_hydrogen_exchanger_2
BnaA05g32260D	/	/	/	1.45551			Microsporn	AT3G02970::EXORDIUM_like_6
BnaA05g32340D	/	/	/	1.36881			Microsporn	AT3G03090::vacuolar_glucose_transporter_1
BnaA05g32610D	10.1924	7.31837	10.3502	12.3981			Microsporn	AT3G03430::Calcium-binding_EF-hand_family_protein
BnaA05g32710D	/	/	/	7.28895			Microsporn	AT3G03800::syntaxin_of_plants_131
BnaA05g32720D	/	/	/	7.8281			Microsporn	AT3G03800::syntaxin_of_plants_131
BnaA05g33050D	5.62358	/	/	8.02922			Microsporn	AT3G04360::Calcium-dependent_lipid-binding_(CaLB_domain)_family_protein-4
BnaA05g33280D	/	/	/	7.32616			Microsporn	AT3G02850::STELAR_K+_outward_rectifier
BnaA05g33510D	/	/	/	1.09815			Microsporn	AT3G02470::S-adenosylmethionine_decarboxylase
BnaA05g33520D	/	/	/	1.13674			Microsporn	AT3G02470::S-adenosylmethionine_decarboxylase
BnaA05g33630D	/	-1.19631	/	-1.26496			Microsporn	AT3G02260::auxin_transport_protein_(BIG)
BnaA05g33740D	/	/	/	1.29375			Microsporn	AT3G01650::RING_domain_ligase1
BnaA05g33750D	4.73268	/	/	10.6418			Microsporn	AT3G01630::Major_facilitator_superfamily_protein-1
BnaA05g33760D	/	/	7.17505	8.486			Microsporn	AT3G01620::beta-1%2C4-N-acetylglucosaminyltransferase_family_protein-2
BnaA05g33880D	/	5.51451	/	4.51574			Microsporn	AT3G01420::Peroxidase_superfamily_protein
BnaA05g34000D	/	/	/	-2.49921			Microsporn	AT3G01290::SPFH/Band_7/PHB_domain-containing_membrane-associated_protein_family
BnaA05g34010D	/	/	/	5.05465			Microsporn	AT3G01200::PPDK_regulatory_protein_2
BnaA05g34210D	/	2.9788	/	/			Microsporn	AT2G40475::hypothetical_protein-2
BnaA05g34410D	2.90543	3.03987	1.99702	2.04479			Microsporn	AT2G43060::ILI1_binding_bHLH_1
BnaA05g34430D	/	/	1.00263	/			Microsporn	AT2G43080::P4H_isoform_1
BnaA05g34490D	-1.32906	-1.32906	/	/			Microsporn	AT2G44450::beta_glucosidase_15
BnaA05g34540D	/	1.82847	/	/			Microsporn	AT2G40140::zinc_finger_(CCCH-type)_family_protein
BnaA05g34670D	2.4156	1.50923	1.71967	2.78809			Microsporn	AT2G39510::nodulin_MtN21_/EamA-like_transporter_family_protein-4
BnaA05g34740D	4.52065	/	/	/			Microsporn	AT2G38500::2-oxoglutarate_(2OG)_and_Fe(II)-dependent_oxygenase_superfamily_protein-4
BnaA05g34820D	/	/	/	2.09117			Microsporn	AT2G38640::LURP-one-like_protein_(DUF567)-4
BnaA05g34840D	/	2.07217	/	/			Microsporn	AT2G38465::hypothetical_protein-3
BnaA05g34850D	/	/	/	-2.85219			Microsporn	AT2G38470::WRKY_DNA-binding_protein_33
BnaA05g35130D	/	/	/	1.19942			Microsporn	AT2G32150::Haloacid_dehalogenase-like_hydrolase_(HAD)_superfamily_protein-2
BnaA05g35390D	6.44845	/	/	4.42309			Microsporn	AT4G15130::phosphorylcholine_cytidylyltransferase2
BnaA05g35570D	/	1.37068	3.13179	2.0299			Microsporn	AT4G13450::Adenine_nucleotide_alpha_hydrolases-like_superfamily_protein-3
BnaA05g35610D	/	/	4.86345	5.2954			Microsporn	AT5G36260::Eukaryotic_aspartyl_protease_family_protein-6
BnaA05g35700D	10.2997	9.25303	10.24	11.6353			Microsporn	AT1G52570::phospholipase_D_alpha_2
BnaA05g35710D	7.40495	/	7.69429	9.6862			Microsporn	AT1G52580::RHOMBOID-like_protein_5
BnaA05g35740D	9.32332	7.13149	8.93349	10.4362			Microsporn	AT1G52680::late_embryogenesis_abundant_protein-related_/_LEA_protein-like_protein-2
BnaA05g35790D	/	/	2.22334	3.17647			Microsporn	AT1G32450::nitrate_transporter_1
BnaA05g36020D	1.00494	/	/	/			Microsporn	AT1G31770::ATP-binding_cassette_14
BnaA05g36460D	6.8534	1.49203	2.76334	/			Microsporn	AT1G48630::receptor_for_activated_C_kinase_1B
BnaA05g36670D	4.86019	/	8.27885	8.01962			Microsporn	AT3G21310::Core-2/I-branching_beta-1%2C6-N-acetylglucosaminyltransferase_family_protein-3
BnaA05g37180D	/	/	/	1.2696			Microsporn	AT3G03870::transmembrane_protein-1
BnaA05g37220D	2.22446	/	1.67862	3.05969			Microsporn	AT3G03900::adenosine-5'-phosphosulfate_(APS)_kinase_3
BnaA05g37230D	/	5.82795	11.03	8.83225			Microsporn	AT3G03910::glutamate_dehydrogenase_3
BnaA05g37400D	/	/	/	1.92104			Microsporn	AT3G04060::NAC_domain_containing_protein_46
BnaA05g37470D	/	/	9.11016	10.8026			Microsporn	AT3G01250::transmembrane_protein-3
BnaA06g00300D	9.64094	/	9.07506	11.7745			Microsporn	AT1G55570::SKU5_similar_12
BnaA06g00460D	/	/	/	4.19958			Microsporn	AT1G55210::Disease_resistance-responsive_(dirigent-like_protein)_family_protein
BnaA06g00900D	/	/	/	1.16478			Microsporn	AT1G53500::NAD-dependent_epimerase/dehydratase_family_protein
BnaA06g01110D	1.4571	/	/	1.1533			Microsporn	AT1G53160::squamosa_promoter_binding_protein-like_4
BnaA06g01350D	4.76718	/	4.31658	6.24984			Microsporn	AT1G54070::Dormancy/auxin_associated_family_protein-1
BnaA06g01410D	/	/	/	-3.81347			Microsporn	AT1G54020::GDSL-like_Lipase/Acylhydrolase_superfamily_protein-5
BnaA06g01430D	/	/	-1.05028	/			Microsporn	AT1G54020::GDSL-like_Lipase/Acylhydrolase_superfamily_protein-3
BnaA06g01500D	/	/	/	1.35211			Microsporn	AT1G52760::lysophospholipase_2
BnaA06g01540D	/	/	-1.50362	/			Microsporn	AT1G52400::beta_glucosidase_18
BnaA06g01730D	/	/	-4.44782	/			Microsporn	AT3G15450::aluminum_induced_protein_with_YGL_and_LRDR_motifs-5
BnaA06g01770D	1.104	/	1.12929	1.38738			Microsporn	AT1G52880::NAC_(No_Apical_Meristem)_domain_transcriptional_regulator_superfamily_protein
BnaA06g01900D	/	/	/	9.25723			Microsporn	AT1G52580::RHOMBOID-like_protein_5
BnaA06g02440D	2.71552	/	/	/			Microsporn	AT1G51210::UDP-Glycosyltransferase_superfamily_protein-3
BnaA06g02490D	/	/	1.20656	/			Microsporn	AT1G51140::basic_helix-loop-helix_(bHLH)_DNA-binding_superfamily_protein
BnaA06g02910D	-4.78439	-4.78439	/	/			Microsporn	AT3G19820::cell_elongation_protein_/_DWARF1_/_DIMINUTO_(DIM)
BnaA06g02920D	12.0015	/	11.9351	11.6871			Microsporn	AT1G50240::kinase_family_with_ARM_repeat_domain-containing_protein
BnaA06g03000D	7.6056	/	8.3205	9.81749			Microsporn	AT1G57590::Pectinacetylesterase_family_protein
BnaA06g03230D	/	/	/	4.98174			Microsporn	AT1G49270::Protein_kinase_superfamily_protein
BnaA06g03670D	3.59804	3.99165	3.6637	4.44702			Microsporn	AT1G48600::S-adenosyl-L-methionine-dependent_methyltransferases_superfamily_protein
BnaA06g03770D	7.67395	8.69894	6.38423	10.0453			Microsporn	AT1G48470::glutamine_synthetase_1%3B5
BnaA06g03820D	/	/	-5.89166	/			Microsporn	AT5G02490::Heat_shock_protein_70_(Hsp_70)_family_protein
BnaA06g03870D	/	/	/	1.02858			Microsporn	AT1G48320::Thioesterase_superfamily_protein
BnaA06g03900D	1.38334	/	1.17187	1.94558			Microsporn	AT1G48280::hydroxyproline-rich_glycoprotein_family_protein-1
BnaA06g03930D	/	2.78525	/	/			Microsporn	AT1G48260::CBL-interacting_protein_kinase_17
BnaA06g04040D	-1.40742	-1.40742	/	/			Microsporn	AT1G48100::Pectin_lyase-like_superfamily_protein-1
BnaA06g04070D	/	/	/	-3.68738			Microsporn	AT1G36160::acetyl-CoA_carboxylase_1
BnaA06g04140D	/	/	1.35326	/			Microsporn	AT1G47960::cell_wall_/_vacuolar_inhibitor_of_fructosidase_1
BnaA06g04210D	/	/	1.11886	1.02982			Microsporn	AT1G07750::RmlC-like_cupins_superfamily_protein-2
BnaA06g04280D	/	1.15003	/	/			Microsporn	AT1G07720::3-ketoacyl-CoA_synthase_3
BnaA06g04770D	/	/	1.17703	/			Microsporn	AT1G08320::bZIP_transcription_factor_family_protein
BnaA06g04780D	4.54418	/	/	4.35828			Microsporn	AT1G08340::Rho_GTPase_activating_protein_with_PAK-box/P21-Rho-binding_domain-containing_protein
BnaA06g04960D	/	/	/	1.24496			Microsporn	AT1G08570::atypical_CYS_HIS_rich_thioredoxin_4
BnaA06g05210D	/	/	1.82937	/			Microsporn	AT1G08930::Major_facilitator_superfamily_protein
BnaA06g05220D	/	2.33421	4.36068	5.42296			Microsporn	AT1G08940::Phosphoglycerate_mutase_family_protein-1
BnaA06g05290D	/	/	1.385	1.05644			Microsporn	AT1G09210::calreticulin_1b
BnaA06g05360D	/	1.03067	1.11202	/			Microsporn	AT1G09310::plant/protein_(Protein_of_unknown_function%2C_DUF538)-3
BnaA06g05670D	8.40235	7.37557	8.11446	7.7741			Microsporn	AT1G09790::COBRA-like_protein_6_precursor
BnaA06g06040D	/	/	/	-1.16343			Microsporn	AT1G10270::glutamine-rich_protein_23
BnaA06g06470D	/	/	1.02057	/			Microsporn	AT1G10590::Nucleic_acid-binding%2C_OB-fold-like_protein-3
BnaA06g06500D	/	/	/	4.71376			Microsporn	AT1G10620::Protein_kinase_superfamily_protein
BnaA06g06780D	5.63903	/	6.11799	5.27242			Microsporn	AT1G11040::HSP40/DnaJ_peptide-binding_protein-1
BnaA06g06880D	/	/	-2.02179	/			Microsporn	AT1G11170::lysine_ketoglutarate_reductase_trans-splicing-like_protein_(DUF707)-1
BnaA06g06940D	/	/	/	4.36556			Microsporn	AT1G11250::syntaxin_of_plants_125
BnaA06g07340D	/	1.81013	1.67047	1.53482			Microsporn	AT1G11755::Undecaprenyl_pyrophosphate_synthetase_family_protein
BnaA06g07350D	/	/	3.85957	6.66067			Microsporn	AT1G01980::FAD-binding_Berberine_family_protein
BnaA06g07520D	/	/	/	2.18729			Microsporn	AT1G13210::autoinhibited_Ca2+/ATPase_II
BnaA06g08050D	/	/	/	1.24912			Microsporn	AT1G12550::D-isomer_specific_2-hydroxyacid_dehydrogenase_family_protein
BnaA06g08240D	/	-3.5961	/	/			Microsporn	AT1G77250::RING/FYVE/PHD-type_zinc_finger_family_protein-5
BnaA06g08380D	5.2774	/	4.11503	7.23827			Microsporn	AT1G11990::O-fucosyltransferase_family_protein-1
BnaA06g08860D	/	/	5.06048	7.76094			Microsporn	AT1G13900::Purple_acid_phosphatases_superfamily_protein
BnaA06g08900D	1.59106	/	1.82559	4.43803			Microsporn	AT1G13970::beta-hexosaminidase_(DUF1336)-1
BnaA06g09070D	/	/	/	1.38064			Microsporn	AT1G14290::sphingoid_base_hydroxylase_2
BnaA06g09240D	6.16735	/	5.3467	11.0955			Microsporn	AT1G14420::Pectate_lyase_family_protein
BnaA06g09680D	1.23016	/	/	/			Microsporn	AT1G14890::Plant_invertase/pectin_methylesterase_inhibitor_superfamily_protein-3
BnaA06g09730D	/	/	/	-1.01296			Microsporn	AT1G14980::chaperonin_10
BnaA06g09990D	/	/	1.66814	1.20511			Microsporn	AT1G15310::signal_recognition_particle_54_kDa_subunit
BnaA06g10010D	/	/	1.73604	2.49476			Microsporn	AT1G15330::Cystathionine_beta-synthase_(CBS)_protein
BnaA06g10020D	/	/	/	1.24173			Microsporn	AT1G15350::DUF4050_family_protein-3
BnaA06g10060D	2.40661	2.91975	/	3.1623			Microsporn	AT1G15380::Lactoylglutathione_lyase_/_glyoxalase_I_family_protein-1
BnaA06g10160D	1.59091	/	/	1.23657			Microsporn	AT1G15440::periodic_tryptophan_protein_2
BnaA06g10230D	/	/	-2.93558	-5.17306			Microsporn	AT1G15520::pleiotropic_drug_resistance_12
BnaA06g10320D	/	/	/	1.55004			Microsporn	AT1G15670::Galactose_oxidase/kelch_repeat_superfamily_protein-1
BnaA06g10610D	/	/	/	-1.15237			Microsporn	AT1G15940::Tudor/PWWP/MBT_superfamily_protein-6
BnaA06g10680D	6.51532	/	7.758	5.23234			Microsporn	AT1G15990::cyclic_nucleotide_gated_channel_7
BnaA06g10730D	/	-2.03523	/	/			Microsporn	AT1G16030::heat_shock_protein_70B
BnaA06g10760D	/	/	1.04664	/			Microsporn	AT1G16060::ARIA-interacting_double_AP2_domain_protein
BnaA06g10790D	/	/	/	1.86039			Microsporn	AT1G16170::ephrin-A3_protein-1
BnaA06g10890D	/	/	1.27309	1.80769			Microsporn	AT1G16290::transglycosylase-2
BnaA06g10990D	/	/	5.94824	8.03904			Microsporn	AT1G16380::Cation/hydrogen_exchanger_family_protein
BnaA06g11260D	/	/	/	3.71956			Microsporn	AT1G16760::kinase_with_adenine_nucleotide_alpha_hydrolases-like_domain-containing_protein-6
BnaA06g11690D	/	/	-1.76589	/			Microsporn	AT1G17380::jasmonate-zim-domain_protein_5
BnaA06g11860D	1.09493	/	/	1.332			Microsporn	AT1G17620::Late_embryogenesis_abundant_(LEA)_hydroxyproline-rich_glycoprotein_family-2
BnaA06g11980D	5.06191	/	/	/			Microsporn	AT1G17790::DNA-binding_bromodomain-containing_protein
BnaA06g12330D	/	/	1.00865	/			Microsporn	AT1G18150::Protein_kinase_superfamily_protein
BnaA06g12510D	/	/	1.36691	/			Microsporn	AT1G18390::Serine/Threonine_kinase_family_catalytic_domain_protein-3
BnaA06g12520D	/	/	-1.23061	/			Microsporn	AT1G18400::BR_enhanced_expression_1
BnaA06g12540D	/	/	/	2.86387			Microsporn	AT1G18410::P-loop_containing_nucleoside_triphosphate_hydrolases_superfamily_protein-5
BnaA06g12650D	5.63057	6.33549	/	5.98713			Microsporn	AT1G18520::tetraspanin11
BnaA06g13170D	5.57967	/	5.36125	8.20508			Microsporn	AT1G18990::myosin-binding_protein%2C_putative_(Protein_of_unknown_function%2C_DUF593)
BnaA06g13670D	/	/	/	1.08285			Microsporn	AT1G19450::Major_facilitator_superfamily_protein-7
BnaA06g13710D	5.38018	/	4.82673	8.75257			Microsporn	AT1G19500::hypothetical_protein-2
BnaA06g13800D	1.25666	/	/	/			Microsporn	AT1G19640::jasmonic_acid_carboxyl_methyltransferase
BnaA06g13930D	/	/	1.72653	/			Microsporn	AT1G19770::purine_permease_14
BnaA06g14130D	/	/	2.93001	/			Microsporn	AT4G09950::P-loop_containing_nucleoside_triphosphate_hydrolases_superfamily_protein
BnaA06g14180D	1.94666	/	2.31617	1.7649			Microsporn	AT1G19970::ER_lumen_protein_retaining_receptor_family_protein-3
BnaA06g14220D	1.17888	/	/	/			Microsporn	AT1G20070::hypothetical_protein-2
BnaA06g14520D	10.9307	/	11.1202	10.9238			Microsporn	AT1G20620::catalase_3
BnaA06g14550D	/	/	-1.31773	-1.38331			Microsporn	AT1G20650::Protein_kinase_superfamily_protein
BnaA06g14840D	/	/	1.06738	1.03279			Microsporn	AT1G21000::PLATZ_transcription_factor_family_protein-5
BnaA06g14970D	6.64088	6.97064	7.53337	9.70836			Microsporn	AT1G21140::Vacuolar_iron_transporter_(VIT)_family_protein-3
BnaA06g15320D	/	/	/	1.01146			Microsporn	AT1G21590::kinase_with_adenine_nucleotide_alpha_hydrolases-like_domain-containing_protein-4
BnaA06g15500D	5.03652	7.94094	5.11761	6.39098			Microsporn	AT1G21750::PDI-like_1-1
BnaA06g16130D	4.51971	/	6.12929	10.3055			Microsporn	AT2G23900::Pectin_lyase-like_superfamily_protein-2
BnaA06g16940D	/	/	/	2.76362			Microsporn	AT3G48010::cyclic_nucleotide-gated_channel_16
BnaA06g17040D	/	/	/	-1.32072			Microsporn	AT5G62620::Galactosyltransferase_family_protein
BnaA06g17510D	2.4654	/	/	5.67613			Microsporn	AT3G47340::glutamine-dependent_asparagine_synthase_1
BnaA06g17770D	/	/	/	1.16209			Microsporn	AT3G46930::Protein_kinase_superfamily_protein-2
BnaA06g17790D	/	/	/	3.25515			Microsporn	AT3G46900::copper_transporter_2
BnaA06g17890D	/	/	7.67538	9.68002			Microsporn	AT3G46750::low-temperature-induced_protein-4
BnaA06g17960D	/	/	1.04324	/			Microsporn	AT3G46620::zinc_finger_(C3HC4-type_RING_finger)_family_protein
BnaA06g18100D	4.09808	-3.63945	/	4.19525			Microsporn	AT3G46230::heat_shock_protein_17
BnaA06g18300D	3.92475	2.39234	2.60675	2.68873			Microsporn	AT3G45870::nodulin_MtN21_/EamA-like_transporter_family_protein-2
BnaA06g18310D	6.79635	6.36281	8.33438	6.64863			Microsporn	AT3G45810::ferric_reductase-like_transmembrane_component_family_protein
BnaA06g18620D	/	2.19267	2.17568	4.27087			Microsporn	AT3G45010::serine_carboxypeptidase-like_48
BnaA06g18840D	6.74826	/	-6.59209	/			Microsporn	AT3G44550::fatty_acid_reductase_5
BnaA06g18940D	/	/	/	2.0229			Microsporn	AT3G48510::AtIII18x5-like_protein-3
BnaA06g18980D	6.87849	/	5.65501	7.3882			Microsporn	AT2G25630::beta_glucosidase_14
BnaA06g19660D	2.28245	1.98336	2.36007	2.48199			Microsporn	AT3G43810::calmodulin_7
BnaA06g19700D	/	/	5.1961	11.5191			Microsporn	AT3G43860::glycosyl_hydrolase_9A4
BnaA06g19780D	4.76997	3.32262	/	2.67455			Microsporn	AT3G44540::fatty_acid_reductase_4
BnaA06g19910D	5.09799	/	7.6298	8.39861			Microsporn	AT1G65240::Eukaryotic_aspartyl_protease_family_protein-1
BnaA06g20080D	7.91588	4.13628	5.26243	8.89121			Microsporn	AT3G43120::SAUR-like_auxin-responsive_protein_family-1
BnaA06g20250D	/	/	4.74763	11.9567			Microsporn	AT3G43860::glycosyl_hydrolase_9A4
BnaA06g20340D	/	/	/	1.32577			Microsporn	AT1G65820::microsomal_glutathione_s-transferase-1
BnaA06g20540D	/	/	3.05738	2.06683			Microsporn	AT3G47340::glutamine-dependent_asparagine_synthase_1
BnaA06g20640D	/	-2.35828	3.2796	1.60292			Microsporn	AT3G47660::Regulator_of_chromosome_condensation_(RCC1)_family_protein-2
BnaA06g21360D	/	/	/	-1.71275			Microsporn	AT5G07300::Calcium-dependent_phospholipid-binding_Copine_family_protein
BnaA06g21600D	-1.08044	-1.08044	/	/			Microsporn	AT5G62130::Per1-like_family_protein-2
BnaA06g21680D	/	1.55187	/	1.1153			Microsporn	AT5G62220::glycosyltransferase_18
BnaA06g21710D	/	/	/	6.17815			Microsporn	AT5G62250::microtubule-associated_protein_65-9
BnaA06g21770D	2.78734	2.68717	2.52108	2.91562			Microsporn	AT5G62310::AGC_(cAMP-dependent%2C_cGMP-dependent_and_protein_kinase_C)_kinase_family_protein
BnaA06g21790D	-1.35769	-1.35769	/	/			Microsporn	AT5G62350::Plant_invertase/pectin_methylesterase_inhibitor_superfamily_protein-2
BnaA06g21940D	/	/	1.08121	1.10508			Microsporn	AT5G62500::end_binding_protein_1B
BnaA06g22030D	/	/	/	-1.35876			Microsporn	AT5G62520::similar_to_RCD_one_5
BnaA06g22060D	/	/	1.11569	/			Microsporn	AT5G62570::Calmodulin_binding_protein-like_protein-1
BnaA06g22250D	7.10064	/	4.93016	10.9392			Microsporn	AT5G62750::hypothetical_protein-1
BnaA06g22440D	/	1.07416	1.04687	/			Microsporn	AT5G62960::UDP-N-acetylglucosamine-N-acetylmuramyl-pyrophosphoryl-undecaprenol_N-acetylglucosamine_protein-3
BnaA06g22560D	/	/	2.47294	/			Microsporn	AT5G63140::purple_acid_phosphatase_29
BnaA06g22780D	/	/	/	-1.37313			Microsporn	AT5G08610::P-loop_containing_nucleoside_triphosphate_hydrolases_superfamily_protein
BnaA06g22900D	/	/	1.25469	/			Microsporn	AT5G63790::NAC_domain_containing_protein_102
BnaA06g22970D	/	/	-1.01585	/			Microsporn	AT5G09220::amino_acid_permease_2
BnaA06g23110D	/	/	1.28645	1.58079			Microsporn	AT5G63970::Copine_(Calcium-dependent_phospholipid-binding_protein)_family
BnaA06g23180D	4.36415	/	2.44454	5.32255			Microsporn	AT5G64030::S-adenosyl-L-methionine-dependent_methyltransferases_superfamily_protein-4
BnaA06g23400D	/	2.2078	/	/			Microsporn	AT5G64270::splicing_factor-5
BnaA06g23800D	-1.02798	-1.02798	/	/			Microsporn	AT5G64850::sorbin/SH3_domain_protein-2
BnaA06g23960D	1.04764	/	/	2.51996			Microsporn	AT5G65020::annexin_2
BnaA06g24020D	2.90839	/	/	/			Microsporn	AT5G65090::DNAse_I-like_superfamily_protein
BnaA06g24100D	/	/	/	2.20813			Microsporn	AT5G10090::Tetratricopeptide_repeat_(TPR)-like_superfamily_protein
BnaA06g24390D	/	6.83056	/	8.65894			Microsporn	AT5G08540::ribosomal_RNA_small_subunit_methyltransferase_J-5
[truncated: 4,102 more rows]
