# Supplementary material for: Global transcriptome analysis reveals potential genes associated with genic male sterility of rapeseed (Brassica napus L.)
Source: Front Plant Sci. 2022 Oct 21;13:1004781. doi: 10.3389/fpls.2022.1004781 (PMC9635397; doi:10.3389/fpls.2022.1004781)
Supplement: Supplementary file 10 [file Table_7.xlsx]

## Sheet: Sheet1
Table S7 The significantly enriched KEGG pathways of the DEGs potentially involved in pollen development
ID	Description	GeneRatio	BgRatio	pvalue	p.adjust	qvalue	geneID	Count
ath00940	Phenylpropanoid biosynthesis	88/2610	481/32893	1.25964890111233e-13	4.15684137367069e-12	3.11597359748839e-12	BnaCnng73920D/BnaCnng53570D/BnaCnng39330D/BnaCnng30570D/BnaC09g50000D/BnaC09g41690D/BnaC09g30560D/BnaC09g19870D/BnaC09g09810D/BnaC08g38580D/BnaC08g26060D/BnaC07g44690D/BnaC07g34540D/BnaC07g19810D/BnaC07g05770D/BnaC07g00330D/BnaC06g29150D/BnaC06g22910D/BnaC06g14510D/BnaC06g08930D/BnaC06g01060D/BnaC05g50770D/BnaC05g42780D/BnaC05g30990D/BnaC04g46320D/BnaC04g41120D/BnaC04g14330D/BnaC04g10420D/BnaC04g…	88
ath00040	Pentose and glucuronate interconversions	84/2610	396/32893	6.796583846704e-17	8.97149067764928e-15	6.72504085884396e-15	BnaCnng73190D/BnaCnng71300D/BnaCnng60500D/BnaCnng60280D/BnaCnng51570D/BnaCnng48740D/BnaCnng42620D/BnaCnng38530D/BnaCnng05770D/BnaC09g48600D/BnaC09g42430D/BnaC09g21050D/BnaC09g03330D/BnaC09g02010D/BnaC08g45980D/BnaC08g42010D/BnaC08g39650D/BnaC08g28490D/BnaC08g11780D/BnaC07g49180D/BnaC07g29130D/BnaC07g28310D/BnaC07g21840D/BnaC05g44980D/BnaC05g44170D/BnaC05g44150D/BnaC05g14980D/BnaC05g10650D/BnaC05g…	84
ath00520	Amino sugar and nucleotide sugar metabolism	65/2610	494/32893	4.10461422041511e-05	0.000285163	0.000213758	BnaCnng42480D/BnaCnng14830D/BnaC09g52860D/BnaC09g51720D/BnaC09g42430D/BnaC09g42220D/BnaC09g42080D/BnaC09g41420D/BnaC09g39780D/BnaC09g39650D/BnaC09g18390D/BnaC08g15730D/BnaC07g38610D/BnaC07g30330D/BnaC07g18010D/BnaC06g27130D/BnaC06g18610D/BnaC06g17380D/BnaC05g48410D/BnaC04g40000D/BnaC04g23060D/BnaC03g61220D/BnaC03g37600D/BnaC03g36760D/BnaC03g28870D/BnaC03g25450D/BnaC03g15850D/BnaC03g12060D/BnaC01g…	65
ath00270	Cysteine and methionine metabolism	64/2610	473/32893	1.98771646273034e-05	0.000163987	0.000122925	BnaC09g54080D/BnaC09g43800D/BnaC09g41900D/BnaC09g39920D/BnaC09g33290D/BnaC09g29340D/BnaC09g24050D/BnaC09g13020D/BnaC09g12030D/BnaC08g33730D/BnaC08g13970D/BnaC07g14970D/BnaC07g13020D/BnaC07g07790D/BnaC06g40630D/BnaC05g48040D/BnaC05g29760D/BnaC05g07810D/BnaC04g53420D/BnaC04g08360D/BnaC04g00410D/BnaC03g74050D/BnaC03g36340D/BnaC03g33530D/BnaC03g32940D/BnaC03g20310D/BnaC03g07500D/BnaC03g04830D/BnaC02g…	64
ath00564	Glycerophospholipid metabolism	54/2610	387/32893	3.69366905003286e-05	0.000270869	0.000203044	BnaCnng10420D/BnaCnng08180D/BnaCnng07580D/BnaCnng07280D/BnaC09g53330D/BnaC09g51700D/BnaC09g10500D/BnaC07g50560D/BnaC06g40540D/BnaC06g35160D/BnaC06g32670D/BnaC06g23520D/BnaC06g13430D/BnaC06g11440D/BnaC06g11420D/BnaC06g09820D/BnaC06g02100D/BnaC05g41250D/BnaC05g35130D/BnaC05g34170D/BnaC05g05030D/BnaC04g45860D/BnaC04g33210D/BnaC04g32730D/BnaC03g69220D/BnaC03g01520D/BnaC02g02780D/BnaAnng18990D/BnaAnng…	54
ath00250	Alanine, aspartate and glutamate metabolism	50/2610	242/32893	3.21945422728164e-10	7.08279930001961e-09	5.3092753923592e-09	BnaCnng72260D/BnaCnng57900D/BnaC09g54080D/BnaC09g47860D/BnaC09g44620D/BnaC09g42780D/BnaC09g41340D/BnaC09g40620D/BnaC09g39680D/BnaC09g13020D/BnaC09g08540D/BnaC06g43710D/BnaC06g02010D/BnaC05g47630D/BnaC05g37230D/BnaC04g53420D/BnaC04g12030D/BnaC03g49300D/BnaC03g36340D/BnaC03g21180D/BnaC03g04830D/BnaC02g08820D/BnaC02g01610D/BnaC01g40390D/BnaC01g35480D/BnaAnng27730D/BnaAnng27540D/BnaAnng13720D/BnaAnng…	50
ath00562	Inositol phosphate metabolism	49/2610	289/32893	3.55180380444323e-07	3.90698418488755e-06	2.92868032997951e-06	BnaCnng23510D/BnaC09g41080D/BnaC09g37030D/BnaC09g10140D/BnaC08g35240D/BnaC08g32950D/BnaC08g27870D/BnaC08g27860D/BnaC07g40160D/BnaC07g01430D/BnaC06g42690D/BnaC06g42680D/BnaC06g12600D/BnaC05g05030D/BnaC05g00540D/BnaC04g34650D/BnaC04g31430D/BnaC04g24730D/BnaC04g24720D/BnaC04g01710D/BnaC03g73950D/BnaC03g35590D/BnaC03g23210D/BnaC02g42860D/BnaC02g12100D/BnaC01g39540D/BnaC01g10530D/BnaAnng17370D/BnaAnng…	49
ath00053	Ascorbate and aldarate metabolism	47/2610	216/32893	1.75085747593622e-10	4.62226373647162e-09	3.46485479448431e-09	BnaCnng49760D/BnaCnng08030D/BnaC09g45010D/BnaC09g42430D/BnaC09g36790D/BnaC09g10140D/BnaC08g05150D/BnaC07g40160D/BnaC07g01430D/BnaC06g07290D/BnaC05g39980D/BnaC05g39970D/BnaC04g00700D/BnaC04g00690D/BnaC03g70650D/BnaC03g53360D/BnaC03g37910D/BnaC03g37900D/BnaC02g12100D/BnaC01g37690D/BnaC01g37680D/BnaC01g04140D/BnaAnng15470D/BnaA09g10050D/BnaA08g29220D/BnaA08g04430D/BnaA08g00900D/BnaA07g14670D/BnaA07g…	47
ath00330	Arginine and proline metabolism	45/2610	248/32893	1.45011457221916e-07	1.74013748666299e-06	1.30440928027369e-06	BnaCnng49760D/BnaCnng30110D/BnaC09g54080D/BnaC09g41900D/BnaC09g38980D/BnaC09g29340D/BnaC09g13020D/BnaC08g05150D/BnaC07g45200D/BnaC07g26120D/BnaC07g13020D/BnaC04g46630D/BnaC04g31100D/BnaC03g63470D/BnaC03g53360D/BnaC03g32940D/BnaC03g23980D/BnaC03g07500D/BnaC03g04830D/BnaC02g26940D/BnaC02g14570D/BnaC02g08820D/BnaC01g04140D/BnaAnng37880D/BnaAnng36830D/BnaA10g18360D/BnaA10g15590D/BnaA10g06470D/BnaA09g…	45
ath04070	Phosphatidylinositol signaling system	44/2610	329/32893	0.00046885	0.00269079	0.00201702	BnaCnng35370D/BnaCnng23510D/BnaC09g41080D/BnaC09g10500D/BnaC08g32950D/BnaC08g27870D/BnaC08g27860D/BnaC07g50560D/BnaC06g42690D/BnaC06g42680D/BnaC06g12600D/BnaC05g00540D/BnaC04g31430D/BnaC04g24730D/BnaC04g24720D/BnaC04g01710D/BnaC03g73950D/BnaC03g35590D/BnaC03g23210D/BnaC03g23130D/BnaC02g42860D/BnaC01g39540D/BnaAnng17370D/BnaA10g25650D/BnaA10g00480D/BnaA09g36300D/BnaA09g10340D/BnaA07g17070D/BnaA07g…	44
ath04031	GTP-binding proteins [BR:ath04031]	44/2610	386/32893	0.00988033	0.0483039	0.0362086	BnaCnng71610D/BnaCnng35340D/BnaCnng23010D/BnaCnng02760D/BnaC09g42860D/BnaC09g40900D/BnaC09g31330D/BnaC09g06750D/BnaC08g35220D/BnaC08g22710D/BnaC07g32180D/BnaC07g10270D/BnaC06g24690D/BnaC05g40860D/BnaC05g21940D/BnaC03g58780D/BnaC03g42260D/BnaC03g37420D/BnaC03g24050D/BnaC02g10220D/BnaC02g05640D/BnaC01g42410D/BnaC01g02650D/BnaAnng08340D/BnaAnng00690D/BnaA10g21920D/BnaA10g17550D/BnaA10g09110D/BnaA09g…	44
ath00052	Galactose metabolism	42/2610	194/32893	1.87693287975125e-09	3.09693925158956e-08	2.32146961442917e-08	BnaCnng14830D/BnaC09g39650D/BnaC09g37530D/BnaC09g13230D/BnaC09g10840D/BnaC09g10830D/BnaC08g41390D/BnaC08g28500D/BnaC08g15730D/BnaC07g38610D/BnaC05g39510D/BnaC05g20020D/BnaC05g09640D/BnaC04g28060D/BnaC03g70770D/BnaC03g70760D/BnaC03g61220D/BnaC03g61050D/BnaC03g19970D/BnaC03g06790D/BnaC01g15760D/BnaC01g01180D/BnaA10g16640D/BnaA09g47290D/BnaA09g22180D/BnaA09g12880D/BnaA09g10850D/BnaA09g10560D/BnaA08g…	42
ath00592	alpha-Linolenic acid metabolism	40/2610	173/32893	5.86689902192002e-10	1.10632952984778e-08	8.29306027158619e-09	BnaCnng38630D/BnaCnng38620D/BnaCnng10420D/BnaCnng07580D/BnaC09g06780D/BnaC08g19290D/BnaC08g19280D/BnaC08g19000D/BnaC08g18910D/BnaC06g37860D/BnaC06g34480D/BnaC06g23490D/BnaC06g21150D/BnaC05g15230D/BnaC04g43560D/BnaC03g19540D/BnaC03g18470D/BnaC03g01520D/BnaC02g22330D/BnaC02g02780D/BnaAnng00900D/BnaA09g07080D/BnaA08g21800D/BnaA07g38980D/BnaA07g38550D/BnaA07g33310D/BnaA07g24880D/BnaA07g24870D/BnaA07g…	40
ath00630	Glyoxylate and dicarboxylate metabolism	39/2610	324/32893	0.00614894	0.0324664	0.0243369	BnaCnng57900D/BnaCnng31510D/BnaCnng19300D/BnaC09g42760D/BnaC09g41340D/BnaC09g20370D/BnaC09g08540D/BnaC09g02300D/BnaC08g19360D/BnaC08g06530D/BnaC07g14970D/BnaC06g43710D/BnaC06g02010D/BnaC05g15990D/BnaC04g23380D/BnaC04g22440D/BnaC03g65530D/BnaC02g38450D/BnaC02g17150D/BnaC02g05770D/BnaAnng27730D/BnaAnng22230D/BnaA10g17910D/BnaA09g47060D/BnaA09g02880D/BnaA08g21730D/BnaA08g14220D/BnaA08g10870D/BnaA08g…	39
ath00561	Glycerolipid metabolism	38/2610	271/32893	0.00044223	0.00265338	0.00198898	BnaCnng49760D/BnaCnng10420D/BnaCnng08180D/BnaCnng07580D/BnaCnng07280D/BnaC09g43460D/BnaC09g10500D/BnaC08g05150D/BnaC07g50560D/BnaC06g40550D/BnaC06g23560D/BnaC05g41250D/BnaC05g35130D/BnaC05g34170D/BnaC03g53360D/BnaC03g01520D/BnaC02g02780D/BnaC01g23350D/BnaC01g04140D/BnaAnng00900D/BnaA10g30430D/BnaA10g27550D/BnaA10g04260D/BnaA09g10340D/BnaA08g04430D/BnaA08g00900D/BnaA07g35620D/BnaA07g30890D/BnaA07g…	38
ath00941	Flavonoid biosynthesis	35/2610	106/32893	1.16848837544625e-13	4.15684137367069e-12	3.11597359748839e-12	BnaCnng61390D/BnaCnng39330D/BnaCnng30570D/BnaC09g47980D/BnaC09g43250D/BnaC09g09810D/BnaC07g45760D/BnaC07g44690D/BnaC07g32140D/BnaC07g00330D/BnaC06g29150D/BnaC04g41120D/BnaC04g14330D/BnaC03g77170D/BnaC03g22980D/BnaC03g16960D/BnaC02g17730D/BnaC02g05070D/BnaAnng22360D/BnaAnng08210D/BnaA10g22800D/BnaA09g55810D/BnaA09g34840D/BnaA08g11640D/BnaA07g26750D/BnaA07g00390D/BnaA05g11950D/BnaA04g17570D/BnaA03g…	35
ath00910	Nitrogen metabolism	33/2610	150/32893	6.51552343341076e-08	9.55610103566911e-07	7.16326552912996e-07	BnaCnng63520D/BnaCnng57900D/BnaCnng10290D/BnaC09g47860D/BnaC09g41340D/BnaC09g39680D/BnaC08g23920D/BnaC07g13050D/BnaC06g38300D/BnaC06g20690D/BnaC06g02010D/BnaC05g47630D/BnaC02g01610D/BnaC01g40390D/BnaC01g27750D/BnaAnng27730D/BnaAnng13720D/BnaA10g26020D/BnaA10g23880D/BnaA10g17910D/BnaA10g16660D/BnaA07g33690D/BnaA07g33680D/BnaA07g20840D/BnaA07g09830D/BnaA07g04150D/BnaA06g03770D/BnaA05g37230D/BnaA03g…	33
ath00280	Valine, leucine and isoleucine degradation	32/2610	187/32893	2.94224358983136e-05	0.000228457	0.000171251	BnaCnng49760D/BnaCnng45000D/BnaC09g20370D/BnaC09g02300D/BnaC08g13970D/BnaC08g05150D/BnaC05g07810D/BnaC04g53420D/BnaC04g43560D/BnaC03g53360D/BnaC03g36340D/BnaC03g18470D/BnaC02g38450D/BnaC01g04140D/BnaAnng13240D/BnaA09g21330D/BnaA09g02880D/BnaA08g28650D/BnaA08g26010D/BnaA08g26000D/BnaA08g16370D/BnaA08g04430D/BnaA08g00900D/BnaA06g37970D/BnaA06g37960D/BnaA05g10480D/BnaA04g22010D/BnaA04g19180D/BnaA03g…	32
ath00220	Arginine biosynthesis	29/2610	151/32893	7.21326003787493e-06	6.34766883332994e-05	4.75822065656311e-05	BnaCnng57900D/BnaC09g54080D/BnaC09g47860D/BnaC09g41340D/BnaC09g39680D/BnaC09g13020D/BnaC07g34860D/BnaC06g43710D/BnaC06g02010D/BnaC05g47630D/BnaC03g21180D/BnaC03g04830D/BnaC02g08820D/BnaC02g01610D/BnaC01g40390D/BnaAnng27730D/BnaAnng13720D/BnaA10g23880D/BnaA10g17910D/BnaA10g16660D/BnaA10g15590D/BnaA09g10660D/BnaA07g10020D/BnaA06g03770D/BnaA05g37230D/BnaA03g03400D/BnaA03g02040D/BnaA02g04300D/BnaA01g…	29
ath00071	Fatty acid degradation	29/2610	188/32893	0.000426255	0.00265338	0.00198898	BnaCnng49760D/BnaC09g20370D/BnaC09g06780D/BnaC09g02300D/BnaC08g05150D/BnaC07g28060D/BnaC06g37860D/BnaC06g21150D/BnaC06g20910D/BnaC05g45860D/BnaC04g43560D/BnaC03g53360D/BnaC03g25940D/BnaC03g19540D/BnaC03g18470D/BnaC02g38450D/BnaC01g04140D/BnaAnng05540D/BnaA09g07080D/BnaA09g02880D/BnaA08g04430D/BnaA08g00900D/BnaA07g33310D/BnaA07g20920D/BnaA05g30610D/BnaA05g10480D/BnaA04g19180D/BnaA03g16270D/BnaA02g…	29
ath00906	Carotenoid biosynthesis	27/2610	118/32893	4.32017320328612e-07	4.3866374064136e-06	3.28822899683316e-06	BnaCnng57040D/BnaCnng32080D/BnaC09g40730D/BnaC09g18860D/BnaC09g07550D/BnaC07g35800D/BnaC04g40260D/BnaC03g13170D/BnaC03g08260D/BnaC02g31560D/BnaC01g36910D/BnaC01g17610D/BnaC01g11550D/BnaAnng14580D/BnaA10g28380D/BnaA09g24950D/BnaA09g17560D/BnaA09g07610D/BnaA07g15980D/BnaA06g01540D/BnaA05g14890D/BnaA03g43960D/BnaA03g35180D/BnaA03g33390D/BnaA03g06450D/BnaA01g29390D/BnaA01g09900D	27
ath00945	Stilbenoid, diarylheptanoid and gingerol biosynthesis	23/2610	47/32893	1.10083888735094e-13	4.15684137367069e-12	3.11597359748839e-12	BnaCnng39330D/BnaCnng30570D/BnaC09g09810D/BnaC07g44690D/BnaC07g00330D/BnaC06g29150D/BnaC04g41120D/BnaC04g14330D/BnaC03g77170D/BnaC03g22980D/BnaC03g16960D/BnaC02g17730D/BnaAnng22360D/BnaA08g11640D/BnaA07g26750D/BnaA07g00390D/BnaA05g11950D/BnaA04g17570D/BnaA03g50850D/BnaA03g19280D/BnaA03g14010D/BnaA02g13470D/BnaA02g13460D	23
ath00590	Arachidonic acid metabolism	23/2610	83/32893	7.56334392189073e-08	9.98361397689576e-07	7.48372977534451e-07	BnaCnng27540D/BnaCnng19940D/BnaCnng10420D/BnaCnng07580D/BnaCnng04410D/BnaC04g51730D/BnaC04g20960D/BnaC03g17600D/BnaC03g16160D/BnaC03g01520D/BnaC02g02780D/BnaAnng00900D/BnaA09g02940D/BnaA07g17190D/BnaA05g11240D/BnaA04g29610D/BnaA04g06510D/BnaA04g00150D/BnaA03g51760D/BnaA03g14580D/BnaA03g13350D/BnaA03g01150D/BnaA01g05630D	23
ath00591	Linoleic acid metabolism	14/2610	44/32893	4.44756914498574e-06	4.19342233670084e-05	3.14339473405007e-05	BnaCnng38630D/BnaCnng38620D/BnaCnng10420D/BnaCnng07580D/BnaC03g01520D/BnaC02g02780D/BnaAnng00900D/BnaA07g38550D/BnaA07g24880D/BnaA07g24870D/BnaA07g17190D/BnaA03g01150D/BnaA01g36630D/BnaA01g21450D	14
ath00565	Ether lipid metabolism	14/2610	87/32893	0.00838852	0.0425879	0.0319239	BnaCnng10420D/BnaCnng07580D/BnaC06g09820D/BnaC05g05030D/BnaC03g69220D/BnaC03g01520D/BnaC02g02780D/BnaAnng18990D/BnaAnng00900D/BnaA10g04680D/BnaA07g17190D/BnaA06g33540D/BnaA05g35700D/BnaA03g01150D	14
ath01040	Biosynthesis of unsaturated fatty acids	13/2610	73/32893	0.00458381	0.025211	0.0188982	BnaC09g41580D/BnaC09g06780D/BnaC04g43560D/BnaC04g03030D/BnaC03g24420D/BnaC03g19540D/BnaC03g18470D/BnaA10g21780D/BnaA10g18080D/BnaA09g07080D/BnaA05g10480D/BnaA04g19180D/BnaA03g16270D	13
ath00531	Glycosaminoglycan degradation	8/2610	23/32893	0.000257475	0.00169934	0.00127382	BnaC08g08070D/BnaC06g27130D/BnaC02g39830D/BnaA10g23380D/BnaA08g07260D/BnaA07g25350D/BnaA04g05180D/BnaA03g40060D	8
								1073
