# Supplementary material for: Global transcriptome analysis reveals potential genes associated with genic male sterility of rapeseed (Brassica napus L.)
Source: Front Plant Sci. 2022 Oct 21;13:1004781. doi: 10.3389/fpls.2022.1004781 (PMC9635397; doi:10.3389/fpls.2022.1004781)
Supplement: Supplementary file 11 [file Table_8.xlsx]

## Sheet: Sheet1
Table S8. Primers used in this study.
Primer name	Sequence
ACTIN7-F	CACATCTGTTGGAAAGTGCTGA
ACTIN7-R	TGGAATCGCTGACCGTATGA
BnaA03g02100D-F	CCGCCATCCTTCCTATCTCTTTTC
BnaA03g02100D-R	CCATTGGATTTACCTTTACCTTTGG
BnaA03g52460D-F	CGAACATTACTTCTAAAACATGGACC
BnaA03g52460D-R	GCAGCGGCTTTTAGGCTATTAAG
BnaAnng37210D-F	ACCCGCATATTTAGACCAGAAGC
BnaAnng37210D-R	TGGACACTATTCGTTTAGCCTCT
